# Supplementary material for: H3K27 acetylation and gene expression analysis reveals differences in placental chromatin activity in fetal growth restriction
Source: Clin Epigenetics. 2018 Jun 26;10:85. doi: 10.1186/s13148-018-0508-x (PMC6020235; doi:10.1186/s13148-018-0508-x)
Supplement: Supplementary file 1 — Table S1. Differentially acetylated regions in FGR compared to controls. Table S2. Genes annotated to hyper- and hypoacetylated sites in placenta of FGR using a 20-kb window. Table S3. Functional pathways related to hypo- and hyperacetylated in placenta of FGR identified by GREAT. Table S4. Up- and downregulated gene transcripts in placenta of FGR compared to controls. Table S5. RNA-seq pathways TOPPfunn. Table S6. Functional pathways related to overlapping genes in CHIP-seq and RNA-seq. Table S7. AME output: differentially acetylated TFBM’s in placenta of FGR vs. controls and functional pathways related to differentially acetylated TFBM (XLSX 694 kb) [file 13148_2018_508_MOESM1_ESM.xlsx]

## Sheet: Tab1 H3K27ac sign sites
Table S2 Differentially acetylated regions in FGR compared to controls with fold changes															Total:	hyper-acetylated		366
p adjusted < 0.05																hypo-acetylated		604
												hyper- vs.
id	chr	start	end	length	baseMean	log2FoldChange	lfcSE	stat	pvalue	padj		hypo-acetylated
24326	chr11	61027580	61039779	12200	245.375	1.798	0.177456	10.1321	3.97971e-24	1.1423e-19		hyper
15568	chr6	148599150	148606499	7350	163.509	1.40764	0.15147	9.29323	1.49678e-20	2.1481e-16		hyper
5450	chr2	75059500	75063849	4350	115.427	1.08929	0.145077	7.50838	5.98618e-14	5.72738e-10		hyper
6504	chr2	175371200	175374079	2880	41.5392	-1.28521	0.176949	-7.26315	3.78181e-13	2.71373e-09		hypo
22124	chr10	25346780	25353149	6370	160.329	0.943536	0.132583	7.11656	1.10654e-12	5.71081e-09		hyper
21725	chr10	133200	139379	6180	96.0656	-1.05555	0.148542	-7.10609	1.19377e-12	5.71081e-09		hypo
38109	chr21	40404950	40407749	2800	50.1625	1.28036	0.187966	6.81162	9.65042e-12	3.95709e-08		hyper
1999	chr1	101768850	101776499	7650	198.865	-0.943705	0.142149	-6.63885	3.16143e-11	1.13428e-07		hypo
27576	chr13	29191180	29195179	4000	63.8881	1.19523	0.180681	6.61514	3.71211e-11	1.18387e-07		hyper
24330	chr11	61057850	61063449	5600	127.088	1.30739	0.198224	6.59551	4.23792e-11	1.21641e-07		hyper
1997	chr1	101753680	101761549	7870	156.077	-0.933013	0.146011	-6.39002	1.65865e-10	4.32802e-07		hypo
25284	chr11	116337800	116342699	4900	76.6874	-0.956385	0.155237	-6.16081	7.23746e-10	1.61362e-06		hypo
545	chr1	21571750	21582349	10600	352.75	0.872164	0.141602	6.15927	7.30832e-10	1.61362e-06		hyper
24312	chr11	60140530	60145849	5320	71.8928	-1.05563	0.175495	-6.01517	1.79701e-09	3.68425e-06		hypo
27655	chr13	34249400	34263479	14080	298.543	-0.674594	0.114241	-5.90502	3.52614e-09	6.59594e-06		hypo
30254	chr15	61225250	61228479	3230	42.0882	-1.07796	0.183108	-5.88701	3.93235e-09	6.59594e-06		hypo
5205	chr2	62605930	62615949	10020	255.121	-0.783281	0.133113	-5.88431	3.99724e-09	6.59594e-06		hypo
38163	chr21	43072900	43075029	2130	39.9303	-1.05375	0.179264	-5.8782	4.14745e-09	6.59594e-06		hypo
1598	chr1	61388650	61393429	4780	71.2746	-1.02129	0.173994	-5.86969	4.3662e-09	6.59594e-06		hypo
38164	chr21	43075880	43079399	3520	61.6795	-0.95071	0.162403	-5.85402	4.79821e-09	6.60544e-06		hypo
16882	chr7	72657350	72665999	8650	357.963	0.840069	0.143532	5.85283	4.83274e-09	6.60544e-06		hyper
36908	chr20	3806380	3809429	3050	60.949	1.08599	0.186304	5.82913	5.57169e-09	7.26928e-06		hyper
16313	chr7	26320550	26326479	5930	119.771	0.987781	0.170696	5.78678	7.17491e-09	8.82946e-06		hyper
29448	chr14	96594480	96605879	11400	227.728	-0.753691	0.130352	-5.78198	7.38275e-09	8.82946e-06		hypo
1940	chr1	94797880	94805899	8020	163.744	-0.852608	0.14934	-5.70918	1.13519e-08	1.30334e-05		hypo
9824	chr3	195999830	196002149	2320	39.4451	-1.05061	0.184361	-5.69868	1.20737e-08	1.33289e-05		hypo
10653	chr4	86048000	86051849	3850	48.0851	-1.00607	0.178257	-5.64394	1.66199e-08	1.76682e-05		hypo
26530	chr12	64115950	64121979	6030	68.8211	-0.932059	0.166183	-5.60864	2.03927e-08	2.09047e-05		hypo
24329	chr11	61047630	61054179	6550	86.054	1.10859	0.198212	5.59298	2.23205e-08	2.20919e-05		hyper
33397	chr17	41654530	41658899	4370	152.629	-0.681233	0.121988	-5.58442	2.34475e-08	2.22538e-05		hypo
29677	chr14	106091150	106108429	17280	469.422	-0.935231	0.1676	-5.58012	2.40347e-08	2.22538e-05		hypo
34217	chr17	79493430	79496629	3200	68.7721	0.944618	0.169478	5.57369	2.49405e-08	2.23709e-05		hyper
27096	chr12	113572450	113577949	5500	91.4725	0.861731	0.157251	5.47996	4.25431e-08	3.61757e-05		hyper
18287	chr8	6749650	6755399	5750	74.6673	-0.86246	0.157421	-5.47868	4.28517e-08	3.61757e-05		hypo
23300	chr10	115740230	115745279	5050	155.344	-0.699974	0.129004	-5.426	5.76295e-08	4.59807e-05		hypo
7246	chr2	235538780	235544079	5300	158.164	-0.834001	0.153777	-5.42343	5.84654e-08	4.59807e-05		hypo
34897	chr18	57582650	57591549	8900	266.895	-0.587931	0.108455	-5.42098	5.92721e-08	4.59807e-05		hypo
27524	chr13	25219130	25235149	16020	471.276	-0.5088	0.0944207	-5.38865	7.09897e-08	5.25983e-05		hypo
27062	chr12	111861330	111871049	9720	168.285	-0.78834	0.146375	-5.38574	7.21455e-08	5.25983e-05		hypo
6571	chr2	183763300	183768449	5150	126.899	-0.863299	0.160378	-5.38289	7.33001e-08	5.25983e-05		hypo
13276	chr5	172447900	172452999	5100	119.013	0.718539	0.13381	5.36983	7.88089e-08	5.5047e-05		hyper
18618	chr8	27264030	27268449	4420	93.2519	-0.781038	0.145556	-5.3659	8.05482e-08	5.5047e-05		hypo
38665	chr22	31569550	31575099	5550	77.2029	0.850919	0.158753	5.36001	8.32176e-08	5.55487e-05		hyper
27577	chr13	29196150	29199879	3730	52.0505	1.03614	0.193819	5.34592	8.99582e-08	5.7966e-05		hyper
34700	chr18	43771730	43781379	9650	199.645	0.65677	0.122897	5.34408	9.08779e-08	5.7966e-05		hyper
25364	chr11	119773380	119782679	9300	238.466	-0.623781	0.116923	-5.33497	9.55608e-08	5.96279e-05		hypo
9132	chr3	138589500	138594479	4980	82.5997	0.898663	0.168596	5.33027	9.8067e-08	5.98897e-05		hyper
38017	chr21	35889400	35899999	10600	232.426	-0.674862	0.127767	-5.28198	1.27796e-07	7.64191e-05		hypo
29938	chr15	42038730	42042429	3700	52.7257	-0.866962	0.164336	-5.27555	1.32356e-07	7.70949e-05		hypo
37091	chr20	20738050	20745529	7480	219.845	-0.666825	0.126574	-5.26825	1.3773e-07	7.70949e-05		hypo
5448	chr2	75004700	75007249	2550	35.5866	1.0349	0.19649	5.26695	1.38713e-07	7.70949e-05		hyper
12786	chr5	136568930	136572949	4020	50.8455	-0.887499	0.168544	-5.26568	1.3967e-07	7.70949e-05		hypo
25273	chr11	116053730	116055779	2050	25.489	-1.02652	0.196125	-5.23403	1.65855e-07	8.94386e-05		hypo
22779	chr10	82010980	82019879	8900	162.058	-0.897434	0.171643	-5.22848	1.70907e-07	8.94386e-05		hypo
16291	chr7	25064800	25073499	8700	179.434	-0.657717	0.125881	-5.22489	1.74255e-07	8.94386e-05		hypo
16641	chr7	46013600	46021079	7480	188.939	0.692956	0.132632	5.22464	1.74496e-07	8.94386e-05		hyper
9130	chr3	138562830	138568299	5470	260.135	0.656161	0.125815	5.21528	1.83543e-07	9.24254e-05		hyper
3911	chr1	228531880	228534479	2600	41.7661	1.03465	0.198611	5.2094	1.89451e-07	9.28848e-05		hyper
21531	chr9	132672800	132675879	3080	41.8943	-0.923367	0.177299	-5.20796	1.90928e-07	9.28848e-05		hypo
22366	chr10	47696680	47700279	3600	60.6861	-0.902774	0.17405	-5.18686	2.13865e-07	0.000102309		hypo
3448	chr1	203254300	203263149	8850	315.236	-0.63948	0.123772	-5.1666	2.38387e-07	0.000108985		hypo
14383	chr6	37058080	37064649	6570	128.08	-0.710216	0.137475	-5.16614	2.38984e-07	0.000108985		hypo
34576	chr18	21296650	21301929	5280	69.7037	-0.822664	0.159247	-5.16596	2.3921e-07	0.000108985		hypo
18815	chr8	38829530	38834679	5150	80.2839	0.81558	0.159912	5.10017	3.39347e-07	0.000152192		hyper
6503	chr2	175360250	175363449	3200	40.2025	-0.91703	0.179985	-5.09503	3.48691e-07	0.000153977		hypo
38022	chr21	35939130	35943299	4170	57.3446	-0.890093	0.175492	-5.07199	3.93676e-07	0.000171207		hypo
14279	chr6	34146330	34149779	3450	86.1796	-0.73213	0.144879	-5.05339	4.3403e-07	0.00018594		hypo
13139	chr5	153901750	153905449	3700	52.0299	-0.93255	0.184939	-5.04247	4.59555e-07	0.00019398		hypo
5688	chr2	99115500	99125729	10230	255.738	-0.524949	0.104586	-5.01928	5.18644e-07	0.000215749		hypo
32423	chr16	88826050	88841779	15730	660.569	-0.598417	0.119392	-5.01222	5.38057e-07	0.000220626		hypo
18611	chr8	26304950	26310649	5700	148.584	0.691041	0.138402	4.99301	5.94467e-07	0.000240324		hyper
10003	chr4	7034300	7037529	3230	68.1394	0.858674	0.17232	4.98301	6.26037e-07	0.000249571		hyper
10178	chr4	38663850	38677629	13780	394.325	0.446128	0.089583	4.98005	6.35673e-07	0.000249941		hyper
14504	chr6	43634450	43639029	4580	73.0162	0.820415	0.165147	4.9678	6.77178e-07	0.000262663		hyper
23210	chr10	105840480	105845329	4850	104.859	0.957623	0.193268	4.95491	7.23654e-07	0.000276947		hyper
10012	chr4	7960700	7965329	4630	88.8647	0.863246	0.174335	4.95164	7.35904e-07	0.00027793		hyper
36172	chr19	41333600	41342279	8680	172.392	-0.655566	0.13252	-4.94692	7.53977e-07	0.000281057		hypo
31602	chr16	29476350	29483179	6830	327.416	-0.642924	0.130412	-4.92994	8.22543e-07	0.000302685		hypo
35567	chr19	14124980	14129999	5020	108.786	0.701627	0.142582	4.92085	8.61678e-07	0.000313073		hyper
28399	chr14	23305050	23311279	6230	247.972	0.629158	0.12811	4.91109	9.05718e-07	0.000321533		hyper
14343	chr6	35893330	35900099	6770	127.155	-0.695657	0.141661	-4.91073	9.07367e-07	0.000321533		hypo
11392	chr4	182520930	182523199	2270	28.2275	-1.00142	0.205121	-4.88207	1.04979e-06	0.000367466		hypo
15569	chr6	148624800	148632299	7500	223.98	0.735554	0.15081	4.87735	1.07521e-06	0.000371827		hyper
16642	chr7	46068230	46071879	3650	48.2546	0.85413	0.175336	4.87138	1.10822e-06	0.00037868		hyper
31258	chr16	10630380	10636079	5700	137.175	-0.618601	0.127138	-4.86557	1.1413e-06	0.000385396		hypo
38018	chr21	35902630	35912099	9470	226.151	-0.61139	0.125717	-4.86324	1.15482e-06	0.000385427		hypo
1597	chr1	61378850	61388099	9250	150.658	-0.768202	0.158144	-4.85762	1.18807e-06	0.000387808		hypo
23835	chr11	10676600	10683329	6730	178.854	-0.59121	0.121712	-4.85747	1.18897e-06	0.000387808		hypo
16966	chr7	74556230	74565499	9270	433.382	0.734224	0.151516	4.84585	1.26073e-06	0.00040395		hyper
8291	chr3	57997930	58001579	3650	81.7179	0.766898	0.158289	4.84492	1.26661e-06	0.00040395		hyper
31099	chr16	1732180	1740849	8670	314.37	0.476969	0.0987194	4.83156	1.35464e-06	0.000427278		hyper
23647	chr11	2222130	2227049	4920	147.93	-0.71506	0.148207	-4.82473	1.40194e-06	0.000437391		hypo
30255	chr15	61230650	61235529	4880	82.8639	-0.859153	0.178156	-4.82249	1.41778e-06	0.000437577		hypo
25405	chr11	122952280	122962149	9870	238.479	-0.546752	0.113483	-4.81793	1.45057e-06	0.000442934		hypo
17438	chr7	104735530	104739999	4470	115.924	0.74948	0.155977	4.80508	1.54693e-06	0.000457083		hyper
5206	chr2	62632280	62640129	7850	167.159	-0.669686	0.139436	-4.80281	1.56454e-06	0.000457083		hypo
37007	chr20	14976480	14978949	2470	36.0454	-0.883471	0.183955	-4.80264	1.56585e-06	0.000457083		hypo
28900	chr14	65429330	65441079	11750	369.542	-0.547083	0.113937	-4.80164	1.57375e-06	0.000457083		hypo
34238	chr17	79903080	79907579	4500	74.5485	0.826462	0.172134	4.80128	1.57653e-06	0.000457083		hyper
2000	chr1	101814080	101818849	4770	53.171	-0.861102	0.179473	-4.79795	1.60301e-06	0.000460112		hypo
7983	chr3	45132480	45135299	2820	39.8343	0.930463	0.194914	4.77371	1.80866e-06	0.000513999		hyper
18803	chr8	38687100	38702929	15830	336.454	0.603976	0.126866	4.76075	1.92873e-06	0.00054275		hyper
13780	chr6	12490480	12495079	4600	97.7696	-0.722425	0.152033	-4.75175	2.0166e-06	0.000561965		hypo
6570	chr2	183756730	183760649	3920	50.6398	-0.866485	0.182874	-4.73815	2.15681e-06	0.000590151		hypo
7634	chr3	15498700	15501599	2900	56.3047	0.914295	0.192972	4.73795	2.15886e-06	0.000590151		hyper
24324	chr11	61022400	61025279	2880	40.442	0.982078	0.207823	4.72556	2.29482e-06	0.000621398		hyper
15573	chr6	148661330	148667099	5770	157.618	0.668427	0.141806	4.71367	2.43297e-06	0.000652649		hyper
544	chr1	21560380	21569399	9020	311.778	0.710824	0.150941	4.70928	2.48589e-06	0.000660672		hyper
31842	chr16	57013800	57024629	10830	298.493	-0.616769	0.131603	-4.68657	2.77819e-06	0.000731581		hypo
37044	chr20	17890380	17896979	6600	89.0096	0.824835	0.176352	4.67721	2.90802e-06	0.000758809		hyper
5880	chr2	111468730	111474529	5800	105.452	-0.673706	0.144181	-4.67264	2.97359e-06	0.000768929		hypo
24763	chr11	73084130	73088929	4800	165.81	0.723019	0.155059	4.66286	3.1184e-06	0.000798394		hyper
38021	chr21	35921300	35926549	5250	42.351	-0.91949	0.197263	-4.66124	3.14317e-06	0.000798394		hypo
659	chr1	24788050	24794799	6750	91.668	-0.722986	0.155792	-4.64073	3.47186e-06	0.000866943		hypo
33878	chr17	64942900	64953649	10750	270.005	-0.678113	0.146125	-4.64063	3.47345e-06	0.000866943		hypo
20089	chr9	21810050	21814199	4150	78.7815	-0.817363	0.176351	-4.63487	3.5717e-06	0.000883383		hypo
14025	chr6	26302580	26306729	4150	73.9162	0.78297	0.168992	4.63318	3.60087e-06	0.000883383		hyper
8272	chr3	57036100	57045129	9030	265.321	-0.529145	0.114426	-4.62434	3.75785e-06	0.000914082		hypo
15347	chr6	136422200	136428079	5880	70.3212	-0.825383	0.179882	-4.58848	4.46484e-06	0.00107693		hypo
9288	chr3	154737600	154746199	8600	166.823	0.757166	0.165203	4.58324	4.57825e-06	0.00109508		hyper
29450	chr14	96631450	96635529	4080	75.5537	-0.825407	0.180295	-4.5781	4.6922e-06	0.00111306		hypo
13225	chr5	169726900	169740449	13550	333.753	-0.498277	0.109047	-4.56937	4.89187e-06	0.00114463		hypo
31635	chr16	30215800	30222449	6650	289.115	-0.572528	0.125312	-4.56881	4.90506e-06	0.00114463		hypo
17436	chr7	104725850	104730829	4980	80.788	0.786607	0.172304	4.56523	4.98942e-06	0.00115493		hyper
2385	chr1	145159000	145167699	8700	144.36	-0.57648	0.126433	-4.55959	5.12546e-06	0.00117543		hypo
5331	chr2	70229830	70240279	10450	295.018	0.500254	0.109769	4.55733	5.18072e-06	0.00117543		hyper
29582	chr14	103424080	103434449	10370	267.95	-0.661172	0.145105	-4.55652	5.20085e-06	0.00117543		hypo
35616	chr19	15417750	15422399	4650	83.1854	0.675119	0.148285	4.55285	5.29245e-06	0.00118222		hyper
7623	chr3	15363200	15371199	8000	137.151	0.648413	0.142445	4.55202	5.31326e-06	0.00118222		hyper
26551	chr12	65208950	65214379	5430	110.939	-0.809551	0.178963	-4.52357	6.08063e-06	0.00134241		hypo
2643	chr1	153980580	153983779	3200	47.637	-0.782835	0.173118	-4.52197	6.12672e-06	0.00134241		hypo
22831	chr10	88814450	88822249	7800	110.406	-0.63411	0.140316	-4.51916	6.20859e-06	0.00135004		hypo
35890	chr19	30102400	30110399	8000	256.967	-0.583816	0.129299	-4.51525	6.32432e-06	0.00136486		hypo
32320	chr16	84531500	84535449	3950	81.1266	-0.915643	0.203127	-4.50774	6.55231e-06	0.00140351		hypo
31210	chr16	4441680	4445529	3850	99.3104	0.791813	0.176011	4.49865	6.83852e-06	0.00143511		hyper
926	chr1	31855930	31868979	13050	345.082	-0.524855	0.116698	-4.49754	6.87437e-06	0.00143511		hypo
12692	chr5	129670930	129674779	3850	29.2229	-0.910979	0.202616	-4.49609	6.92143e-06	0.00143511		hypo
22624	chr10	73618880	73623679	4800	158.8	-0.577921	0.128548	-4.49576	6.93227e-06	0.00143511		hypo
15017	chr6	109150750	109155049	4300	101.872	0.710373	0.158029	4.49522	6.94979e-06	0.00143511		hyper
38108	chr21	40401300	40404849	3550	67.5893	0.75534	0.168254	4.48929	7.1461e-06	0.00145499		hyper
5048	chr2	47107080	47115229	8150	190.35	0.54542	0.121495	4.48925	7.14745e-06	0.00145499		hyper
18623	chr8	27489930	27496279	6350	224.719	-0.475915	0.106182	-4.48206	7.39249e-06	0.00148642		hypo
33581	chr17	48272600	48279179	6580	121.18	-0.676367	0.150951	-4.48071	7.43945e-06	0.00148642		hypo
24933	chr11	78510300	78515399	5100	122.012	0.778138	0.173684	4.4802	7.45719e-06	0.00148642		hyper
16033	chr7	6422930	6431729	8800	207.066	0.523791	0.117013	4.47634	7.59324e-06	0.00150309		hyper
28529	chr14	34696980	34705329	8350	133.381	0.76432	0.170873	4.47304	7.71168e-06	0.00151301		hyper
2222	chr1	116826730	116832629	5900	81.7456	-0.735869	0.16455	-4.47201	7.74875e-06	0.00151301		hypo
16227	chr7	20480250	20483729	3480	47.5407	-0.765262	0.171527	-4.46147	8.14012e-06	0.00157522		hypo
19919	chr9	733050	739949	6900	143.651	-0.60436	0.135496	-4.46036	8.18226e-06	0.00157522		hypo
12199	chr5	72247600	72253279	5680	217.233	0.499141	0.111939	4.45906	8.23201e-06	0.00157522		hyper
4714	chr2	29127780	29131529	3750	45.6491	0.866689	0.194656	4.45241	8.49104e-06	0.00159454		hyper
32141	chr16	74846300	74852129	5830	90.0203	-0.645961	0.145083	-4.45234	8.49376e-06	0.00159454		hypo
12549	chr5	111779600	111785749	6150	174.72	-0.70449	0.158234	-4.4522	8.49961e-06	0.00159454		hypo
7791	chr3	32147050	32153699	6650	203.131	0.562896	0.12689	4.43609	9.1606e-06	0.00170738		hyper
30259	chr15	61282950	61289929	6980	104.972	-0.697918	0.157579	-4.429	9.4669e-06	0.00174744		hypo
3917	chr1	228619100	228622999	3900	58.5694	-0.762803	0.172256	-4.42831	9.49728e-06	0.00174744		hypo
21409	chr9	130676950	130691199	14250	333.092	0.494449	0.11175	4.42462	9.66142e-06	0.0017597		hyper
29171	chr14	76007200	76011729	4530	68.0098	-0.702149	0.158735	-4.42342	9.71507e-06	0.0017597		hypo
29164	chr14	75757230	75769999	12770	532.772	0.383999	0.0868614	4.42083	9.83218e-06	0.0017597		hyper
25286	chr11	116345950	116350449	4500	59.1649	-0.898696	0.203299	-4.42056	9.84449e-06	0.0017597		hypo
26582	chr12	68060430	68069099	8670	148.046	-0.681318	0.154145	-4.41999	9.87045e-06	0.0017597		hypo
25537	chr11	134687950	134690099	2150	26.3215	-0.880951	0.200307	-4.39802	1.09245e-05	0.0019356		hypo
5901	chr2	112162880	112173499	10620	302.285	-0.452716	0.102982	-4.39608	1.10226e-05	0.00194099		hypo
34894	chr18	57533600	57537349	3750	51.2695	-0.714402	0.162573	-4.39435	1.11102e-05	0.0019445		hypo
30704	chr15	81292130	81296099	3970	157.665	0.589408	0.134176	4.3928	1.119e-05	0.00194659		hyper
5272	chr2	66353000	66355979	2980	54.2371	-0.767741	0.174948	-4.38838	1.14198e-05	0.00197459		hypo
24555	chr11	65994650	65997929	3280	34.3365	-0.822157	0.187498	-4.38489	1.16044e-05	0.00197577		hypo
2642	chr1	153967830	153976849	9020	184.373	-0.50876	0.116039	-4.38437	1.1632e-05	0.00197577		hypo
13427	chr5	179838930	179842979	4050	62.6035	-0.770979	0.175848	-4.38435	1.16331e-05	0.00197577		hypo
32134	chr16	74710850	74715649	4800	92.3988	-0.705188	0.16089	-4.38306	1.17025e-05	0.00197587		hypo
3980	chr1	230958980	230962679	3700	76.0063	-0.79398	0.181488	-4.37484	1.2152e-05	0.00203975		hypo
6497	chr2	175163530	175166699	3170	58.8073	-0.731743	0.167424	-4.37061	1.23902e-05	0.00206765		hypo
16610	chr7	44218630	44222499	3870	50.2719	-0.719926	0.164841	-4.36739	1.25741e-05	0.00208622		hypo
4440	chr2	15893730	15896679	2950	48.8668	0.751375	0.172272	4.36158	1.29129e-05	0.0021289		hyper
23822	chr11	10407750	10425279	17530	480.218	-0.43695	0.100208	-4.36045	1.29798e-05	0.0021289		hypo
2262	chr1	117793550	117795629	2080	39.0751	0.8104	0.186548	4.3442	1.39785e-05	0.00227968		hyper
23788	chr11	9530950	9538349	7400	85.2797	0.620138	0.142898	4.33973	1.42658e-05	0.0023134		hyper
30466	chr15	70701430	70704499	3070	53.9667	-0.730931	0.168508	-4.33765	1.44011e-05	0.00232222		hypo
284	chr1	11732900	11742179	9280	267.932	-0.502192	0.115967	-4.33047	1.48794e-05	0.00238595		hypo
8856	chr3	124463400	124465999	2600	23.226	0.883065	0.203991	4.32895	1.4982e-05	0.00238905		hyper
34956	chr18	60999750	61005949	6200	184.078	-0.552873	0.127822	-4.32534	1.52295e-05	0.00241142		hypo
31998	chr16	68063400	68069179	5780	153.152	0.709776	0.164167	4.3235	1.53575e-05	0.00241142		hyper
21752	chr10	3355330	3358249	2920	150.061	0.660642	0.152842	4.32238	1.54356e-05	0.00241142		hyper
34906	chr18	59316880	59320879	4000	31.3526	-0.880077	0.203625	-4.32205	1.54583e-05	0.00241142		hypo
15739	chr6	158289500	158293899	4400	87.4878	0.660551	0.152963	4.31839	1.57173e-05	0.00243856		hyper
21405	chr9	130628830	130632849	4020	61.6851	0.7492	0.173892	4.30843	1.64416e-05	0.00253722		hyper
14384	chr6	37065230	37082699	17470	629.188	-0.40672	0.0944659	-4.30547	1.66632e-05	0.00255767		hypo
10174	chr4	38529900	38534279	4380	124.794	0.590107	0.137212	4.30068	1.70271e-05	0.00259532		hyper
37419	chr20	43166800	43174699	7900	255.963	-0.450996	0.104894	-4.29952	1.71168e-05	0.00259532		hypo
5453	chr2	75090150	75096199	6050	208.432	0.530351	0.123375	4.29871	1.71798e-05	0.00259532		hyper
31118	chr16	2058280	2062299	4020	141.202	0.540415	0.126069	4.28666	1.81379e-05	0.00272572		hyper
889	chr1	29510450	29519149	8700	228.802	0.558913	0.130664	4.27748	1.89021e-05	0.00282577		hyper
5641	chr2	97379030	97381929	2900	43.3239	0.783081	0.183165	4.27527	1.90906e-05	0.00283032		hyper
23704	chr11	4114930	4117979	3050	160.052	0.522057	0.122124	4.27481	1.91298e-05	0.00283032		hyper
8172	chr3	51581600	51588149	6550	271.453	-0.712879	0.167005	-4.2686	1.96705e-05	0.00289539		hypo
25412	chr11	123020800	123024799	4000	63.8559	-0.666349	0.156455	-4.25903	2.05312e-05	0.00300667		hypo
14984	chr6	107442250	107444999	2750	38.6496	0.863599	0.202945	4.25533	2.08736e-05	0.00301981		hyper
8240	chr3	55021400	55030249	8850	153.319	-0.576427	0.13546	-4.25533	2.08739e-05	0.00301981		hypo
24138	chr11	36167480	36173079	5600	116.971	-0.67597	0.158878	-4.25466	2.09366e-05	0.00301981		hypo
26094	chr12	34285730	34287729	2000	33.5379	-0.798899	0.187958	-4.25042	2.13373e-05	0.00306222		hypo
20496	chr9	81563680	81566199	2520	28.4653	-0.882485	0.207971	-4.24331	2.20244e-05	0.0031451		hypo
32550	chr17	4367780	4370029	2250	33.9396	-0.790825	0.186579	-4.23855	2.24972e-05	0.00319671		hypo
13949	chr6	24393900	24400349	6450	104.324	-0.679294	0.160445	-4.2338	2.29773e-05	0.00324068		hypo
36490	chr19	49566050	49571899	5850	66.6975	0.715128	0.168962	4.23248	2.31128e-05	0.00324068		hyper
5642	chr2	97392180	97395429	3250	59.6139	0.793579	0.187537	4.23158	2.32056e-05	0.00324068		hyper
8292	chr3	58002600	58008729	6130	114.781	0.585272	0.138366	4.22989	2.33811e-05	0.00324068		hyper
7748	chr3	30619430	30624179	4750	72.2338	-0.772155	0.182576	-4.22923	2.34488e-05	0.00324068		hypo
9653	chr3	189670450	189674749	4300	48.4311	-0.756265	0.178833	-4.2289	2.3484e-05	0.00324068		hypo
36540	chr19	51226850	51229899	3050	38.7154	0.848399	0.200718	4.22683	2.37006e-05	0.00325492		hyper
15565	chr6	148563250	148566149	2900	31.6178	-0.77971	0.184834	-4.21844	2.45999e-05	0.00333259		hypo
24663	chr11	69255730	69260949	5220	96.1264	-0.657421	0.155909	-4.2167	2.47909e-05	0.00333259		hypo
5201	chr2	62528650	62540899	12250	453.269	-0.406556	0.0964163	-4.21668	2.47929e-05	0.00333259		hypo
31269	chr16	11050180	11053429	3250	29.5462	-0.817731	0.193951	-4.21617	2.48486e-05	0.00333259		hypo
37092	chr20	20748130	20758299	10170	230.26	-0.634738	0.150551	-4.2161	2.48567e-05	0.00333259		hypo
6132	chr2	136928150	136931029	2880	37.6084	-0.831293	0.197257	-4.21427	2.50593e-05	0.00333259		hypo
34892	chr18	57509630	57516029	6400	174.911	-0.591448	0.14035	-4.21409	2.50789e-05	0.00333259		hypo
23586	chr11	558530	572229	13700	734.722	0.501317	0.119075	4.21008	2.55277e-05	0.0033644		hyper
22673	chr10	75419480	75431699	12220	318.929	-0.547091	0.129974	-4.20924	2.56227e-05	0.0033644		hypo
20867	chr9	100382180	100387029	4850	118.078	-0.654374	0.155476	-4.20883	2.56699e-05	0.0033644		hypo
12742	chr5	133467650	133482079	14430	295.521	-0.542287	0.128988	-4.20417	2.62038e-05	0.00341877		hypo
2347	chr1	144016030	144020749	4720	96.3759	-0.606352	0.144312	-4.20168	2.64936e-05	0.00344093		hypo
1271	chr1	43417080	43436399	19320	1048.45	0.365827	0.0872382	4.19343	2.74768e-05	0.00355083		hyper
32509	chr17	2552650	2555799	3150	39.9941	0.76792	0.183187	4.19199	2.76515e-05	0.00355083		hyper
22845	chr10	89246800	89253079	6280	111.571	-0.579148	0.138172	-4.19151	2.77109e-05	0.00355083		hypo
3599	chr1	207984200	207988729	4530	117.712	-0.65689	0.157144	-4.18018	2.91283e-05	0.00371586		hypo
17496	chr7	107218480	107222099	3620	140.466	0.596972	0.142865	4.17858	2.93333e-05	0.00372546		hyper
37114	chr20	23037930	23043349	5420	124.793	-0.619026	0.148609	-4.16545	3.10733e-05	0.00392777		hypo
11380	chr4	177180350	177183099	2750	38.9629	0.78985	0.189661	4.16453	3.11999e-05	0.00392777		hyper
1604	chr1	61468800	61471229	2430	39.0362	-0.753461	0.181179	-4.15865	3.20134e-05	0.00401257		hypo
6505	chr2	175381400	175385079	3680	55.765	-0.761391	0.18317	-4.15675	3.22809e-05	0.00402852		hypo
29509	chr14	100532880	100542399	9520	333.726	0.528765	0.127275	4.15451	3.25984e-05	0.00403002		hyper
17652	chr7	127859800	127865299	5500	83.349	0.686582	0.165276	4.15414	3.26512e-05	0.00403002		hyper
37948	chr21	32872830	32876799	3970	99.5736	-0.644669	0.155204	-4.1537	3.27141e-05	0.00403002		hypo
18214	chr7	157094530	157096699	2170	48.3157	0.819969	0.197634	4.14894	3.34021e-05	0.00408972		hyper
5708	chr2	100669750	100677249	7500	114.791	-0.732593	0.176597	-4.14838	3.34837e-05	0.00408972		hypo
18947	chr8	53039650	53047499	7850	123.104	-0.618273	0.149086	-4.1471	3.36717e-05	0.00409525		hypo
29786	chr15	33532000	33537629	5630	100.644	-0.630406	0.152079	-4.14525	3.39447e-05	0.00411104		hypo
22607	chr10	72738630	72749899	11270	258.891	-0.770102	0.18589	-4.14279	3.43109e-05	0.00413793		hypo
23854	chr11	11264200	11269679	5480	102.271	-0.633923	0.153068	-4.14145	3.45112e-05	0.00414467		hypo
26006	chr12	29301080	29303849	2770	59.2362	0.758164	0.183288	4.13645	3.52713e-05	0.0042183		hyper
36542	chr19	51253980	51257449	3470	34.389	0.842922	0.203912	4.13375	3.56898e-05	0.00425064		hyper
37090	chr20	20733230	20736399	3170	45.3941	-0.729315	0.176578	-4.13028	3.62325e-05	0.00428918		hypo
23943	chr11	17068200	17071449	3250	60.7322	-0.665914	0.161247	-4.12977	3.63122e-05	0.00428918		hypo
38441	chr22	21233000	21236749	3750	81.7965	0.63562	0.15404	4.12633	3.68602e-05	0.00433606		hyper
20893	chr9	101059900	101072949	13050	461.457	-0.495379	0.12044	-4.11306	3.9045e-05	0.00457432		hypo
20292	chr9	37987100	37991349	4250	89.1767	-0.658839	0.160277	-4.11062	3.94595e-05	0.0046041		hypo
29102	chr14	74067750	74071879	4130	112.106	-0.559077	0.136047	-4.10943	3.96637e-05	0.00460918		hypo
21376	chr9	130094980	130100949	5970	127.179	-0.579532	0.141088	-4.10759	3.99805e-05	0.0046199		hypo
9940	chr4	2952130	2955579	3450	62.9838	-0.718392	0.174918	-4.10703	4.00779e-05	0.0046199		hypo
38513	chr22	23763080	23765149	2070	20.7922	-0.848792	0.207057	-4.09932	4.14371e-05	0.00475747		hypo
18946	chr8	53025350	53039499	14150	222.627	-0.538645	0.13144	-4.09802	4.16701e-05	0.00476517		hypo
29678	chr14	106111100	106127379	16280	398.157	-0.540855	0.13203	-4.09646	4.1951e-05	0.00477826		hypo
10426	chr4	61853350	61856449	3100	43.8958	-0.783722	0.191376	-4.09519	4.21826e-05	0.00478155		hypo
23649	chr11	2277630	2280299	2670	41.2678	-0.737678	0.180164	-4.09447	4.23132e-05	0.00478155		hypo
30318	chr15	65226350	65235829	9480	185.371	-0.449306	0.109768	-4.09323	4.2541e-05	0.00478845		hypo
22383	chr10	49494780	49500899	6120	145.235	-0.614408	0.150247	-4.08931	4.32658e-05	0.00485101		hypo
16034	chr7	6432150	6436449	4300	71.1964	0.733913	0.179651	4.08523	4.40338e-05	0.00491544		hyper
13551	chr6	4255900	4258999	3100	35.1794	-0.77976	0.19091	-4.08444	4.4183e-05	0.00491544		hypo
3172	chr1	180548180	180557449	9270	208.228	-0.598426	0.146595	-4.08218	4.46145e-05	0.00494429		hypo
1273	chr1	43493200	43502899	9700	293.371	0.448688	0.110129	4.07421	4.61702e-05	0.00509701		hyper
31098	chr16	1727530	1730799	3270	79.4147	0.647402	0.158967	4.07256	4.64999e-05	0.00511374		hyper
33495	chr17	45351930	45360499	8570	222.804	-0.540611	0.132794	-4.07106	4.67987e-05	0.00512696		hypo
36418	chr19	48767380	48778129	10750	276.256	0.677728	0.166584	4.06838	4.73402e-05	0.00516656		hyper
22984	chr10	97346750	97353279	6530	132.518	0.509674	0.125329	4.06669	4.76857e-05	0.00518456		hyper
18369	chr8	11429030	11431079	2050	28.8596	0.794171	0.195363	4.06511	4.8009e-05	0.00518725		hyper
38634	chr22	30431700	30437529	5830	92.2178	-0.630746	0.155236	-4.06313	4.84185e-05	0.00518725		hypo
10315	chr4	48126650	48133629	6980	164.161	-0.595178	0.146525	-4.06195	4.86639e-05	0.00518725		hypo
7725	chr3	25621730	25625949	4220	46.9075	-0.821609	0.202336	-4.06061	4.8944e-05	0.00518725		hypo
19668	chr8	129895230	129897479	2250	37.7925	-0.790172	0.19461	-4.06027	4.9015e-05	0.00518725		hypo
7506	chr3	11824750	11828399	3650	118.341	0.560306	0.138014	4.05976	4.91226e-05	0.00518725		hyper
26308	chr12	51710830	51723499	12670	560.167	0.385478	0.0949518	4.05972	4.9131e-05	0.00518725		hyper
27836	chr13	46263550	46267399	3850	78.3633	-0.759058	0.186978	-4.0596	4.91563e-05	0.00518725		hypo
2431	chr1	147123250	147128199	4950	108.953	0.589868	0.145337	4.05861	4.93647e-05	0.00519017		hyper
16312	chr7	26315500	26320349	4850	136.69	0.643652	0.158692	4.05598	4.9924e-05	0.00522981		hyper
36616	chr19	53261700	53270399	8700	282.768	-0.618545	0.15266	-4.05177	5.0832e-05	0.00530557		hypo
35143	chr19	2083980	2098249	14270	618.19	0.459965	0.113636	4.04769	5.17249e-05	0.0053792		hyper
7396	chr3	5057050	5060849	3800	67.0167	0.672545	0.166415	4.04138	5.31379e-05	0.0055062		hyper
14224	chr6	31894650	31899399	4750	147.434	0.561773	0.13919	4.03602	5.43652e-05	0.0056131		hyper
22010	chr10	17487780	17489799	2020	24.3393	0.794576	0.196935	4.03471	5.46701e-05	0.00562436		hyper
5791	chr2	106054050	106062699	8650	244.534	-0.46729	0.115866	-4.03304	5.50605e-05	0.0056443		hypo
33862	chr17	63082180	63087249	5070	121.69	-0.557178	0.13821	-4.03138	5.54506e-05	0.00566405		hypo
31587	chr16	29126400	29133079	6680	199.241	-0.594143	0.147442	-4.02968	5.58538e-05	0.00566763		hypo
22105	chr10	24681780	24685599	3820	52.1807	0.710482	0.176317	4.02956	5.58805e-05	0.00566763		hyper
31437	chr16	19643100	19646149	3050	38.1819	-0.713771	0.177198	-4.0281	5.62286e-05	0.00568285		hypo
1380	chr1	46667250	46679329	12080	434.025	-0.398064	0.098952	-4.02281	5.7509e-05	0.00579186		hypo
21066	chr9	112235300	112243849	8550	256.175	-0.548085	0.136278	-4.02182	5.77503e-05	0.00579583		hypo
31611	chr16	29734080	29739149	5070	114.789	-0.609525	0.151631	-4.01978	5.82524e-05	0.00582585		hypo
26584	chr12	68110200	68112429	2230	23.9577	-0.813462	0.202468	-4.01773	5.87603e-05	0.00584663		hypo
33718	chr17	57435050	57451949	16900	551.86	-0.494615	0.123121	-4.0173	5.88676e-05	0.00584663		hypo
2689	chr1	155175530	155198879	23350	991.484	0.40724	0.101405	4.01599	5.91978e-05	0.00585915		hyper
18848	chr8	41007800	41015799	8000	168.203	-0.572354	0.142577	-4.01435	5.9609e-05	0.0058688		hypo
16949	chr7	74247050	74253049	6000	106.38	0.709675	0.176827	4.01339	5.98538e-05	0.0058688		hyper
14585	chr6	50808780	50812549	3770	55.0364	-0.705218	0.175792	-4.01165	6.02951e-05	0.0058688		hypo
12129	chr5	68483300	68486599	3300	73.4862	0.648479	0.161653	4.01155	6.03207e-05	0.0058688		hyper
38890	chr22	39848650	39855799	7150	143.258	0.663641	0.165433	4.01154	6.03246e-05	0.0058688		hyper
8238	chr3	55005730	55008699	2970	37.8879	-0.738234	0.184063	-4.01077	6.05221e-05	0.0058688		hypo
22324	chr10	44346200	44353399	7200	184.698	-0.530527	0.132381	-4.00759	6.13413e-05	0.00592821		hypo
21015	chr9	110220930	110229179	8250	222.686	0.533837	0.133445	4.00042	6.32293e-05	0.00609017		hyper
24242	chr11	48067980	48077599	9620	194.135	-0.505872	0.126497	-3.99908	6.35887e-05	0.0061043		hypo
25759	chr12	8918550	8927229	8680	157.602	-0.500243	0.125261	-3.99359	6.50793e-05	0.00619344		hypo
14138	chr6	29759180	29761429	2250	33.9202	0.817063	0.2046	3.99347	6.51125e-05	0.00619344		hyper
37395	chr20	42009530	42019779	10250	259.184	0.427568	0.107072	3.99328	6.51645e-05	0.00619344		hyper
11136	chr4	146619530	146621979	2450	23.7757	-0.788288	0.197591	-3.98949	6.62164e-05	0.00627074		hypo
38508	chr22	23683780	23687229	3450	53.0306	-0.667139	0.167254	-3.98878	6.64148e-05	0.00627074		hypo
11381	chr4	177193200	177199479	6280	76.5697	0.753828	0.18906	3.98725	6.6844e-05	0.00627996		hyper
1434	chr1	52419880	52422349	2470	27.1602	0.801965	0.201151	3.98687	6.695e-05	0.00627996		hyper
18804	chr8	38703280	38705329	2050	31.8696	0.793572	0.199151	3.98478	6.75435e-05	0.00629047		hyper
20639	chr9	90868380	90873829	5450	92.0651	-0.65815	0.165234	-3.98313	6.80137e-05	0.00629047		hypo
9279	chr3	153804800	153809529	4730	57.6599	-0.717351	0.180132	-3.98235	6.82365e-05	0.00629047		hypo
19800	chr8	142346700	142352349	5650	98.2607	-0.704217	0.176845	-3.98211	6.83053e-05	0.00629047		hypo
22031	chr10	21546350	21548479	2130	34.6595	0.772014	0.193881	3.98191	6.83647e-05	0.00629047		hyper
10454	chr4	71999430	72002149	2720	37.1386	-0.767993	0.192887	-3.98156	6.84643e-05	0.00629047		hypo
35603	chr19	15199080	15203799	4720	109.798	0.661058	0.166049	3.9811	6.85962e-05	0.00629047		hyper
29940	chr15	42082100	42092549	10450	241.085	-0.450755	0.113386	-3.97541	7.02578e-05	0.00642233		hypo
20892	chr9	101048600	101057899	9300	258.771	-0.497138	0.125186	-3.97121	7.15089e-05	0.00650123		hypo
21435	chr9	131057100	131071099	14000	548.256	0.520836	0.13116	3.97099	7.15741e-05	0.00650123		hyper
35462	chr19	11194250	11211549	17300	820.659	0.42428	0.106993	3.9655	7.3242e-05	0.0066011		hyper
24325	chr11	61025430	61027549	2120	21.0986	0.823301	0.207628	3.96528	7.33105e-05	0.0066011		hyper
14529	chr6	44873350	44876249	2900	30.0815	-0.793345	0.200082	-3.96511	7.33634e-05	0.0066011		hypo
9793	chr3	195296900	195299729	2830	30.4453	-0.762933	0.192463	-3.96405	7.36878e-05	0.00660956		hypo
19625	chr8	126708700	126712249	3550	77.8983	0.632012	0.159501	3.96243	7.41917e-05	0.00662831		hyper
4471	chr2	17432880	17439099	6220	69.7579	-0.786295	0.198465	-3.96189	7.43586e-05	0.00662831		hypo
5551	chr2	87601300	87603399	2100	81.6009	-0.624051	0.157599	-3.95974	7.50301e-05	0.00665479		hypo
20695	chr9	92702200	92705799	3600	91.7435	-0.658238	0.166244	-3.95946	7.51194e-05	0.00665479		hypo
13774	chr6	12330900	12338479	7580	184.389	-0.696644	0.176077	-3.95647	7.6067e-05	0.006718		hypo
8220	chr3	53300730	53311849	11120	495.513	-0.447335	0.113139	-3.95386	7.69004e-05	0.00677078		hypo
27572	chr13	29067550	29073849	6300	353.38	0.415493	0.105136	3.95196	7.75126e-05	0.00680381		hyper
38151	chr21	42650900	42655849	4950	115.738	0.56791	0.143897	3.94663	7.92595e-05	0.00692073		hyper
29689	chr14	106234300	106243799	9500	237.997	-0.750348	0.190134	-3.94642	7.93269e-05	0.00692073		hypo
15574	chr6	148668300	148671229	2930	43.3579	0.721767	0.183129	3.94129	8.1044e-05	0.00704911		hyper
37984	chr21	34735480	34738299	2820	37.6017	0.773536	0.196382	3.93894	8.18434e-05	0.00708259		hyper
34864	chr18	56186250	56190599	4350	68.9514	-0.600355	0.152424	-3.93871	8.19224e-05	0.00708259		hypo
11393	chr4	182524450	182527399	2950	36.168	-0.760084	0.193159	-3.93502	8.31887e-05	0.00715457		hypo
4028	chr1	234673500	234687629	14130	607.21	-0.400256	0.101736	-3.93426	8.34539e-05	0.00715457		hypo
27887	chr13	49192180	49195179	3000	37.4615	-0.74922	0.190442	-3.93412	8.35028e-05	0.00715457		hypo
24210	chr11	47258850	47261429	2580	39.8029	0.783635	0.199552	3.92697	8.60215e-05	0.00733617		hyper
25411	chr11	123006500	123019429	12930	380.282	-0.383429	0.0976476	-3.92666	8.61335e-05	0.00733617		hypo
20735	chr9	94957080	94960099	3020	42.0884	0.760005	0.1936	3.92565	8.64976e-05	0.00734539		hyper
24491	chr11	64926350	64928429	2080	49.4847	-0.709695	0.180886	-3.92344	8.72938e-05	0.00739113		hypo
33975	chr17	73002550	73010379	7830	337.409	-0.386953	0.0987923	-3.91683	8.97207e-05	0.00757427		hypo
36295	chr19	45241280	45254199	12920	379.436	0.507734	0.129764	3.91276	9.12487e-05	0.00768068		hyper
36420	chr19	48789950	48795399	5450	63.892	0.723886	0.185195	3.90876	9.27693e-05	0.00775563		hyper
4892	chr2	39691880	39698099	6220	96.8407	-0.626325	0.160248	-3.90846	9.28846e-05	0.00775563		hypo
29688	chr14	106208530	106233399	24870	1039.92	-0.475684	0.121711	-3.9083	9.29497e-05	0.00775563		hypo
7397	chr3	5062250	5069449	7200	263.316	0.434049	0.111148	3.90514	9.41693e-05	0.00783461		hyper
4112	chr1	239977130	239984699	7570	178.592	-0.595979	0.152682	-3.90341	9.48478e-05	0.00786825		hypo
30037	chr15	48106780	48111399	4620	41.3868	-0.726766	0.186223	-3.90265	9.51441e-05	0.00787009		hypo
29424	chr14	95965700	95970729	5030	93.4001	-0.644653	0.16524	-3.9013	9.56775e-05	0.00789147		hypo
27160	chr12	116751650	116753879	2230	34.0411	0.750722	0.192629	3.89724	9.72956e-05	0.00800193		hyper
1433	chr1	52386700	52392099	5400	53.6626	0.762299	0.195702	3.89521	9.81153e-05	0.0080463		hyper
22115	chr10	25009150	25014949	5800	183.175	0.448049	0.115055	3.89423	9.85122e-05	0.00805583		hyper
26529	chr12	64107050	64111549	4500	59.3685	-0.792249	0.203587	-3.89145	9.96452e-05	0.00810235		hypo
24123	chr11	35186900	35191299	4400	91.0242	-0.633506	0.162794	-3.89145	9.96457e-05	0.00810235		hypo
31441	chr16	19723280	19730999	7720	204.826	-0.439899	0.113079	-3.89021	0.000100156	0.00812087		hypo
29730	chr15	29729330	29734499	5170	97.3984	-0.600493	0.154501	-3.88666	0.000101632	0.00819525		hypo
19934	chr9	2620480	2624429	3950	92.1857	0.592706	0.152499	3.88663	0.000101645	0.00819525		hyper
19799	chr8	142334200	142339129	4930	58.0893	-0.762784	0.196315	-3.88551	0.000102116	0.00821017		hypo
14382	chr6	37049350	37054499	5150	82.7488	-0.55042	0.141723	-3.88377	0.000102849	0.00824601		hypo
5255	chr2	65138000	65141599	3600	45.7127	0.710859	0.183184	3.88057	0.000104214	0.00832916		hyper
8304	chr3	58333800	58336679	2880	46.8889	-0.696112	0.179428	-3.87963	0.000104616	0.00832916		hypo
33089	chr17	30072350	30075349	3000	38.6142	0.736865	0.189948	3.8793	0.000104757	0.00832916		hyper
12245	chr5	75680480	75686579	6100	105.715	-0.543049	0.140093	-3.87634	0.00010604	0.00840211		hypo
16951	chr7	74273100	74278399	5300	64.7943	0.780829	0.201461	3.87584	0.00010626	0.00840211		hyper
1852	chr1	91690550	91693899	3350	49.2453	-0.677315	0.174864	-3.87338	0.000107338	0.00843284		hypo
33067	chr17	29294600	29300979	6380	296.663	0.365426	0.0943497	3.8731	0.00010746	0.00843284		hyper
27604	chr13	31058500	31062229	3730	57.4051	-0.78935	0.203812	-3.87294	0.00010753	0.00843284		hypo
28054	chr13	76267930	76272579	4650	95.4071	0.622239	0.160948	3.86608	0.0001106	0.00865001		hyper
23406	chr10	124132550	124135829	3280	134.047	0.519415	0.134384	3.86516	0.000111016	0.00865893		hyper
29095	chr14	73992480	73998379	5900	103.507	-0.560751	0.145291	-3.85951	0.000113616	0.00883772		hypo
25007	chr11	92426950	92431899	4950	39.9066	-0.709313	0.183823	-3.85868	0.000114001	0.00884372		hypo
27739	chr13	43300800	43305379	4580	54.7409	-0.723496	0.187541	-3.8578	0.000114415	0.00885186		hypo
14997	chr6	108283350	108290629	7280	177.814	-0.503459	0.13077	-3.84996	0.000118137	0.00911526		hypo
20102	chr9	25470830	25473749	2920	31.4347	0.770152	0.200188	3.84715	0.000119502	0.00919585		hyper
9666	chr3	190038730	190041399	2670	58.4717	-0.604333	0.157173	-3.84502	0.000120542	0.00923162		hypo
14766	chr6	80375180	80379149	3970	60.0066	-0.629691	0.163774	-3.84488	0.00012061	0.00923162		hypo
34943	chr18	60791650	60797029	5380	104.791	-0.598717	0.155806	-3.84271	0.000121684	0.00928909		hypo
9548	chr3	183559530	183566799	7270	147.891	-0.551756	0.143655	-3.84083	0.000122618	0.00933225		hypo
11097	chr4	141554300	141559379	5080	178.225	-0.587529	0.152992	-3.84027	0.0001229	0.00933225		hypo
34021	chr17	73755700	73757929	2230	34.4476	0.736257	0.191759	3.83948	0.000123293	0.00933741		hyper
23900	chr11	13072000	13074899	2900	38.0096	-0.70653	0.184128	-3.83718	0.000124458	0.00940081		hypo
25090	chr11	100516750	100520399	3650	64.8973	-0.666087	0.173641	-3.83599	0.000125057	0.00942129		hypo
14876	chr6	90282900	90287699	4800	84.7454	-0.575185	0.149989	-3.83486	0.000125636	0.00944012		hypo
15845	chr6	168487250	168492099	4850	144.804	-0.689242	0.180225	-3.82433	0.000131126	0.00982691		hypo
5832	chr2	110096300	110100879	4580	57.919	0.715044	0.187038	3.823	0.000131838	0.00985457		hyper
25863	chr12	13283630	13291699	8070	165.468	-0.453525	0.118707	-3.82053	0.000133167	0.00991084		hypo
2256	chr1	117634500	117637899	3400	54.5829	-0.70898	0.185586	-3.82022	0.000133335	0.00991084		hypo
21511	chr9	132329250	132334599	5350	232.218	0.506128	0.132506	3.81968	0.000133627	0.00991084		hyper
1602	chr1	61424250	61435449	11200	291.177	-0.610433	0.160142	-3.81183	0.000137944	0.0102047		hypo
12512	chr5	106208550	106210779	2230	36.0554	-0.698334	0.183424	-3.80722	0.00014054	0.0103526		hypo
38301	chr21	46932230	46934279	2050	32.1442	-0.739915	0.194357	-3.807	0.000140665	0.0103526		hypo
17688	chr7	129135350	129139149	3800	73.0149	-0.650846	0.171015	-3.80578	0.000141361	0.0103772		hypo
38626	chr22	30182800	30186249	3450	52.1254	0.713212	0.187463	3.80455	0.000142062	0.0104008		hyper
13118	chr5	150933000	150940099	7100	154.97	-0.527992	0.138801	-3.80395	0.000142407	0.0104008		hypo
13940	chr6	21753800	21756999	3200	27.2566	-0.763697	0.2009	-3.80139	0.000143889	0.0104824		hypo
34895	chr18	57537780	57545179	7400	187.461	-0.484031	0.127356	-3.80063	0.000144329	0.0104878		hypo
38356	chr22	18399300	18409449	10150	413.348	0.515716	0.135733	3.79949	0.000144993	0.0105086		hyper
20882	chr9	100846450	100851349	4900	141.559	0.566896	0.149227	3.79889	0.000145348	0.0105086		hyper
25378	chr11	120674950	120682179	7230	172.943	-0.452546	0.11945	-3.78859	0.000151502	0.010926		hypo
28530	chr14	34708550	34711999	3450	32.8639	0.747383	0.197508	3.78406	0.000154291	0.0110993		hyper
4716	chr2	29197900	29201899	4000	102.158	-0.515721	0.136344	-3.78251	0.000155256	0.0111408		hypo
11536	chr5	2750280	2753399	3120	40.4122	0.695506	0.183924	3.78149	0.000155895	0.0111487		hyper
17952	chr7	142973950	142977449	3500	50.6819	-0.645986	0.170847	-3.78109	0.000156143	0.0111487		hypo
19272	chr8	94883400	94891079	7680	140.877	-0.548118	0.145256	-3.77347	0.000160993	0.0114162		hypo
38302	chr21	46934400	46937249	2850	60.4883	-0.647671	0.17165	-3.77321	0.000161162	0.0114162		hypo
16383	chr7	29651950	29656579	4630	54.3029	-0.736214	0.195158	-3.7724	0.000161682	0.0114162		hypo
38225	chr21	44733850	44743099	9250	247.496	-0.543598	0.144119	-3.77188	0.000162024	0.0114162		hypo
9038	chr3	132020630	132023629	3000	74.2679	-0.543038	0.14398	-3.77161	0.000162194	0.0114162		hypo
3169	chr1	180524080	180526149	2070	24.9053	-0.78127	0.207151	-3.77149	0.000162276	0.0114162		hypo
8017	chr3	46444280	46447099	2820	31.4983	0.717153	0.190185	3.77081	0.000162719	0.0114194		hyper
13778	chr6	12471650	12475279	3630	80.0892	-0.555783	0.14751	-3.76776	0.000164721	0.0115096		hypo
31368	chr16	14501480	14504299	2820	57.5034	0.634876	0.168513	3.76752	0.00016488	0.0115096		hyper
25404	chr11	122941130	122950249	9120	234.335	-0.504789	0.134012	-3.76675	0.000165388	0.0115096		hypo
22651	chr10	74310700	74320529	9830	257.945	-0.475858	0.126342	-3.76642	0.000165608	0.0115096		hypo
38019	chr21	35913700	35918979	5280	111.183	-0.544496	0.14466	-3.76398	0.000167231	0.0115943		hypo
30257	chr15	61257180	61259199	2020	23.923	-0.781999	0.207812	-3.76302	0.000167875	0.0116109		hypo
19014	chr8	61332830	61340979	8150	183.328	-0.527145	0.140279	-3.75784	0.000171385	0.0118252		hypo
13127	chr5	151675850	151677879	2030	26.0477	-0.749812	0.199871	-3.75147	0.000175799	0.0121006		hypo
12821	chr5	137942280	137948399	6120	153.039	-0.459706	0.122568	-3.7506	0.000176409	0.0121136		hypo
37357	chr20	38906650	38909999	3350	37.4263	-0.718045	0.19149	-3.74978	0.000176992	0.0121246		hypo
33357	chr17	40712830	40716249	3420	116.707	0.502138	0.133954	3.74859	0.000177832	0.0121315		hyper
15349	chr6	136434130	136438799	4670	50.562	-0.663979	0.177148	-3.74815	0.000178141	0.0121315		hypo
9619	chr3	187566400	187569079	2680	48.3893	0.696043	0.185718	3.74784	0.000178361	0.0121315		hyper
22713	chr10	77052700	77057799	5100	143.415	0.524785	0.140151	3.74443	0.000180805	0.0122687		hyper
8409	chr3	72538850	72543379	4530	103.706	0.532055	0.142126	3.74355	0.00018144	0.0122827		hyper
13775	chr6	12343150	12345849	2700	41.8662	-0.72617	0.194083	-3.74155	0.000182888	0.0123516		hypo
38413	chr22	20415700	20429479	13780	345.37	0.488585	0.130665	3.73921	0.000184599	0.0124379		hyper
28524	chr14	34570800	34574279	3480	31.412	0.70684	0.189239	3.73517	0.000187589	0.0125823		hyper
12739	chr5	133352500	133357699	5200	80.376	-0.633768	0.169678	-3.73513	0.000187619	0.0125823		hypo
1184	chr1	40769500	40774349	4850	94.992	-0.53862	0.144266	-3.73351	0.000188829	0.0126339		hypo
31578	chr16	28820700	28829679	8980	275.767	0.470343	0.126069	3.73084	0.000190839	0.012737		hyper
25733	chr12	8118030	8128149	10120	317.225	0.510723	0.136912	3.73029	0.000191256	0.012737		hyper
9958	chr4	3903150	3909879	6730	198.613	-0.443796	0.119008	-3.72913	0.00019214	0.012766		hypo
23411	chr10	124207000	124224199	17200	615.388	0.491904	0.131929	3.72855	0.000192582	0.012766		hyper
32564	chr17	4692080	4694479	2400	112.956	0.552273	0.148145	3.72793	0.000193057	0.012768		hyper
17823	chr7	135386300	135400699	14400	485.809	-0.438379	0.117654	-3.726	0.000194539	0.0128364		hypo
18916	chr8	48522050	48527949	5900	133.328	0.638934	0.171626	3.72283	0.000196998	0.0129689		hyper
36543	chr19	51257600	51271599	14000	220.606	0.682296	0.183326	3.72175	0.000197844	0.0129821		hyper
27740	chr13	43316530	43320249	3720	53.1241	-0.649765	0.174622	-3.72098	0.00019845	0.0129821		hypo
35602	chr19	15180680	15189749	9070	382.816	0.622881	0.167403	3.72085	0.000198555	0.0129821		hyper
12513	chr5	106211050	106213949	2900	33.0148	-0.716079	0.192515	-3.71961	0.00019953	0.0130162		hypo
36740	chr19	57462350	57465699	3350	41.3714	-0.71739	0.192997	-3.71711	0.000201514	0.0131069		hypo
22266	chr10	35215550	35223179	7630	174.285	0.593632	0.15972	3.71671	0.000201835	0.0131069		hyper
13723	chr6	10861300	10863379	2080	26.2489	-0.710182	0.191108	-3.71612	0.000202303	0.0131074		hypo
5754	chr2	102670930	102685349	14420	390.519	-0.38209	0.102835	-3.71556	0.000202755	0.0131074		hypo
33627	chr17	53314650	53316899	2250	30.7375	-0.720582	0.193994	-3.71445	0.000203646	0.0131354		hypo
5596	chr2	90505550	90507649	2100	55.768	-0.634706	0.170917	-3.71354	0.000204382	0.0131533		hypo
22646	chr10	74210100	74215379	5280	67.2357	-0.679863	0.183161	-3.71184	0.000205759	0.0132123		hypo
8420	chr3	72770800	72780329	9530	298.017	0.516174	0.139107	3.71063	0.000206742	0.0132458		hyper
23410	chr10	124199850	124206679	6830	103	0.602599	0.162469	3.70902	0.000208066	0.0133009		hyper
7465	chr3	10017150	10020849	3700	36.7986	-0.690252	0.186194	-3.70717	0.000209585	0.0133682		hypo
21933	chr10	12170030	12172949	2920	133.119	0.533906	0.144095	3.70523	0.000211201	0.0134292		hyper
29446	chr14	96580400	96586629	6230	222.022	-0.540838	0.145979	-3.7049	0.000211476	0.0134292		hypo
8665	chr3	111540900	111549529	8630	265.06	0.438162	0.11849	3.69787	0.000217414	0.0137758		hyper
18230	chr7	158654650	158660079	5430	197.475	0.645417	0.174764	3.69307	0.000221564	0.0140078		hyper
23412	chr10	124225850	124230179	4330	72.6626	0.568113	0.153941	3.69047	0.000223843	0.0141		hyper
25143	chr11	104643680	104646279	2600	33.3645	-0.683785	0.185293	-3.69028	0.000224004	0.0141		hypo
37402	chr20	42231880	42235079	3200	28.9026	-0.712553	0.193216	-3.68785	0.000226156	0.014185		hypo
7745	chr3	30118280	30127449	9170	167.863	-0.571112	0.154873	-3.68761	0.000226373	0.014185		hypo
9422	chr3	171755800	171762199	6400	343.765	0.396449	0.107524	3.68708	0.000226838	0.014185		hyper
28903	chr14	65461780	65474299	12520	237.496	-0.509928	0.138429	-3.68367	0.000229898	0.0143264		hypo
35443	chr19	10852750	10867699	14950	404.747	0.586738	0.159316	3.68285	0.00023064	0.0143264		hyper
38779	chr22	36846430	36867349	20920	1221.16	-0.426996	0.115949	-3.68262	0.00023085	0.0143264		hypo
10207	chr4	39968280	39974949	6670	129.089	0.602648	0.163658	3.68235	0.000231095	0.0143264		hyper
20221	chr9	35547430	35551149	3720	54.016	0.660095	0.179297	3.68157	0.000231799	0.0143391		hyper
3967	chr1	229775730	229782449	6720	172.239	-0.494549	0.134412	-3.67935	0.000233833	0.01443		hypo
5798	chr2	106494780	106498629	3850	81.7237	-0.556136	0.15117	-3.67886	0.000234275	0.01443		hypo
20794	chr9	97019930	97023649	3720	100.263	0.536525	0.145891	3.67757	0.000235466	0.0144723		hyper
4115	chr1	240773880	240776349	2470	42.6885	0.672109	0.183246	3.66779	0.000244657	0.014976		hyper
19039	chr8	63917500	63923549	6050	177.968	-0.43882	0.119651	-3.66749	0.000244947	0.014976		hypo
2659	chr1	154703900	154710099	6200	140.744	-0.541353	0.14762	-3.6672	0.000245225	0.014976		hypo
34898	chr18	57627100	57630299	3200	43.4988	-0.706173	0.192635	-3.66586	0.000246509	0.0150224		hypo
35763	chr19	18648130	18670199	22070	838.722	0.438513	0.119849	3.65886	0.000253339	0.0153766		hyper
12550	chr5	111810480	111815829	5350	77.0219	-0.643294	0.175832	-3.65858	0.00025362	0.0153766		hypo
38312	chr21	47614050	47618799	4750	96.7347	-0.67429	0.184319	-3.65827	0.000253928	0.0153766		hypo
8169	chr3	51541530	51546849	5320	108.576	-0.604594	0.165299	-3.65758	0.000254609	0.0153854		hypo
5454	chr2	75099480	75104399	4920	128.419	0.582559	0.159366	3.65549	0.000256693	0.0154787		hyper
2658	chr1	154680930	154690429	9500	206.021	-0.538845	0.147448	-3.65448	0.000257699	0.0155068		hypo
3929	chr1	228870450	228877449	7000	416.668	0.433112	0.118542	3.65366	0.000258529	0.0155242		hyper
25747	chr12	8741830	8747799	5970	101.586	-0.52788	0.144603	-3.65055	0.000261679	0.0156805		hypo
2582	chr1	151771000	151773479	2480	21.9395	-0.725724	0.198914	-3.64842	0.000263854	0.0157724		hypo
39092	chr22	46769650	46775799	6150	148.218	-0.557834	0.152916	-3.64798	0.000264312	0.0157724		hypo
8944	chr3	128210200	128213299	3100	111.888	0.551567	0.15148	3.64118	0.000271393	0.0161614		hyper
5587	chr2	88975150	88981899	6750	108.941	-0.650781	0.178756	-3.64062	0.000271986	0.0161632		hypo
32677	chr17	8175900	8182999	7100	126.257	0.692885	0.190389	3.63931	0.000273371	0.0162119		hyper
5881	chr2	111476650	111480199	3550	45.592	-0.629649	0.173075	-3.63802	0.000274742	0.0162596		hypo
30673	chr15	80193480	80196249	2770	38.2114	-0.724114	0.199143	-3.63615	0.000276744	0.0163444		hypo
10180	chr4	38975400	38979729	4330	41.1146	-0.687579	0.189128	-3.63551	0.000277426	0.0163511		hypo
8285	chr3	57933780	57949299	15520	364.854	0.550252	0.151417	3.63401	0.000279054	0.0164133		hyper
31438	chr16	19707580	19712099	4520	103.218	-0.627137	0.172709	-3.63119	0.000282122	0.0165598		hypo
11514	chr5	422430	426349	3920	29.654	0.738322	0.203425	3.62946	0.000284019	0.0166155		hyper
5358	chr2	71272430	71280099	7670	251.091	-0.48553	0.133782	-3.62927	0.000284229	0.0166155		hypo
14186	chr6	30818530	30832179	13650	416.608	0.471922	0.130052	3.6287	0.000284849	0.0166179		hyper
34186	chr17	78828780	78832679	3900	70.4878	-0.556866	0.15376	-3.62167	0.000292711	0.0170419		hypo
25377	chr11	120417030	120423749	6720	97.0227	-0.630285	0.174117	-3.61988	0.000294736	0.0171251		hypo
38201	chr21	44341830	44355099	13270	622.233	0.386873	0.107007	3.61539	0.000299896	0.0173897		hyper
9949	chr4	3216700	3218879	2180	34.0289	-0.677501	0.187474	-3.61385	0.000301685	0.0174243		hypo
33914	chr17	66449350	66455329	5980	159.322	0.435944	0.120632	3.61383	0.000301707	0.0174243		hyper
26935	chr12	104907030	104914629	7600	108.957	-0.508172	0.140864	-3.60755	0.000309106	0.0178158		hypo
29459	chr14	96944300	96947279	2980	57.0769	0.595097	0.165049	3.60558	0.000311451	0.017915		hyper
7802	chr3	32622750	32627999	5250	85.8095	-0.513742	0.142554	-3.60385	0.000313537	0.0179989		hypo
13385	chr5	178155230	178159049	3820	166.964	0.475628	0.132051	3.60184	0.000315977	0.0181028		hyper
27845	chr13	46740350	46747699	7350	87.9273	-0.59572	0.165465	-3.60029	0.000317863	0.0181416		hypo
5490	chr2	84924650	84930979	6330	98.3459	-0.643805	0.178823	-3.60024	0.000317919	0.0181416		hypo
27201	chr12	119632650	119641049	8400	194.337	0.433325	0.1205	3.59605	0.000323089	0.0183655		hyper
24801	chr11	74202700	74205879	3180	129.924	0.529515	0.14725	3.59602	0.000323122	0.0183655		hyper
4999	chr2	46307730	46311749	4020	101.543	0.509149	0.141613	3.59536	0.000323941	0.0183756		hyper
3243	chr1	184514450	184517149	2700	49.0928	-0.6165	0.171517	-3.59439	0.000325148	0.0184078		hypo
30498	chr15	72082000	72085649	3650	80.2262	-0.567791	0.158108	-3.59115	0.000329224	0.0185588		hypo
15692	chr6	155472600	155480799	8200	169.881	-0.534787	0.148941	-3.59061	0.000329911	0.0185588		hypo
27888	chr13	49196130	49203249	7120	163.355	-0.599487	0.166962	-3.59057	0.000329956	0.0185588		hypo
9217	chr3	149291600	149301299	9700	237.06	-0.501743	0.139753	-3.59022	0.000330403	0.0185588		hypo
19319	chr8	98358680	98362379	3700	60.6441	-0.644626	0.179601	-3.58922	0.000331674	0.018572		hypo
24319	chr11	60701650	60732479	30830	1011.96	-0.368056	0.102551	-3.58901	0.000331931	0.018572		hypo
34893	chr18	57527830	57532099	4270	53.7573	-0.599658	0.167216	-3.58612	0.00033563	0.0187424		hypo
17653	chr7	127875850	127889349	13500	419.65	0.488376	0.136238	3.58474	0.000337415	0.0188055		hyper
26945	chr12	105059750	105067529	7780	177.875	-0.419127	0.116966	-3.58333	0.000339239	0.0188705		hypo
16948	chr7	74211050	74219729	8680	163.769	0.578853	0.16168	3.58024	0.000343275	0.0190581		hyper
25379	chr11	120684200	120690499	6300	198.341	-0.49334	0.137935	-3.57661	0.000348074	0.0192833		hypo
12575	chr5	115176200	115178979	2780	140.909	0.510896	0.142861	3.57616	0.000348675	0.0192833		hyper
18956	chr8	53625530	53628399	2870	223.629	0.437823	0.122449	3.57555	0.00034949	0.0192912		hyper
32143	chr16	74856280	74862729	6450	121.192	-0.586139	0.164203	-3.56959	0.000357537	0.0196628		hypo
26534	chr12	64472700	64474949	2250	47.4272	-0.593242	0.166195	-3.56955	0.000357592	0.0196628		hypo
23268	chr10	114139850	114150799	10950	324.312	-0.427795	0.119917	-3.56743	0.000360505	0.0197543		hypo
4372	chr2	10391980	10397429	5450	87.1578	0.71839	0.20138	3.56733	0.000360633	0.0197543		hyper
33991	chr17	73189600	73192179	2580	38.6027	0.669898	0.18788	3.56557	0.000363063	0.0198437		hyper
19373	chr8	102073730	102079299	5570	106.865	-0.484116	0.135791	-3.56515	0.000363648	0.0198437		hypo
13902	chr6	18763100	18765179	2080	28.6585	-0.678457	0.190353	-3.5642	0.000364973	0.0198782		hypo
21136	chr9	115878950	115882679	3730	52.8374	-0.654717	0.183855	-3.56106	0.000369366	0.0200794		hypo
5844	chr2	110501750	110505449	3700	32.2217	-0.669269	0.18807	-3.55861	0.000372828	0.0201934		hypo
18781	chr8	38237680	38245479	7800	449.811	0.3283	0.092261	3.55839	0.000373141	0.0201934		hyper
11269	chr4	160022700	160026879	4180	209.8	0.434901	0.122229	3.55808	0.000373575	0.0201934		hyper
17024	chr7	76021130	76028099	6970	237.96	0.475906	0.133887	3.55454	0.000378644	0.020429		hyper
25870	chr12	13714830	13717949	3120	38.6786	-0.693108	0.195206	-3.55065	0.000384286	0.0206945		hypo
34	chr1	1182850	1186529	3680	50.5608	0.672683	0.189485	3.55006	0.000385138	0.0207015		hyper
35826	chr19	21620630	21624299	3670	69.3053	-0.554594	0.156248	-3.54946	0.000386028	0.0207106		hypo
20465	chr9	77850050	77855949	5900	109.578	-0.521567	0.146994	-3.54823	0.000387833	0.0207533		hypo
32529	chr17	3656630	3659779	3150	81.2737	0.572027	0.161228	3.54793	0.00038827	0.0207533		hyper
3481	chr1	203747750	203753649	5900	121.874	0.634185	0.178936	3.54421	0.000393797	0.0209837		hyper
27832	chr13	46117050	46121929	4880	73.0062	0.674994	0.190459	3.54404	0.000394043	0.0209837		hyper
7608	chr3	14564500	14568429	3930	60.7717	-0.670156	0.18919	-3.54224	0.000396741	0.0210883		hypo
5050	chr2	47117780	47119849	2070	24.2485	0.713477	0.201453	3.54165	0.000397636	0.0210968		hyper
9161	chr3	141404000	141407999	4000	83.8246	-0.527379	0.148936	-3.54098	0.00039864	0.021111		hypo
16101	chr7	8357480	8359599	2120	29.8067	-0.668586	0.188893	-3.5395	0.000400884	0.0211876		hypo
35337	chr19	7210280	7217679	7400	173.205	-0.503211	0.142188	-3.53905	0.000401562	0.0211876		hypo
26907	chr12	104182030	104196579	14550	349.637	-0.364789	0.103198	-3.53484	0.000408016	0.0214502		hypo
18475	chr8	18303200	18307629	4430	72.1616	0.644263	0.182261	3.53483	0.000408034	0.0214502		hyper
31960	chr16	67246150	67249599	3450	51.4005	0.68436	0.193665	3.53373	0.000409735	0.0215002		hyper
4929	chr2	42420030	42422849	2820	22.5597	-0.702885	0.198953	-3.53293	0.000410987	0.0215266		hypo
13207	chr5	167731350	167754629	23280	638.794	-0.367245	0.103991	-3.53151	0.000413189	0.0215323		hypo
20538	chr9	85955930	85959499	3570	47.4712	-0.710552	0.201233	-3.53098	0.000414016	0.0215323		hypo
20767	chr9	96050680	96052749	2070	28.3698	0.695429	0.196953	3.53094	0.000414093	0.0215323		hyper
907	chr1	31348700	31352529	3830	66.7139	0.61301	0.173636	3.53044	0.000414867	0.0215323		hyper
2225	chr1	116860430	116863999	3570	54.1514	-0.59623	0.168905	-3.52998	0.000415587	0.0215323		hypo
25864	chr12	13295900	13300129	4230	48.3973	-0.610752	0.173039	-3.52957	0.000416232	0.0215323		hypo
19173	chr8	80670700	80674349	3650	64.2299	0.625049	0.177093	3.5295	0.000416348	0.0215323		hyper
14150	chr6	30065130	30071229	6100	97.4938	-0.6508	0.184426	-3.52878	0.000417483	0.0215522		hypo
14403	chr6	37774450	37777629	3180	56.2061	-0.587466	0.166514	-3.52802	0.000418682	0.0215753		hypo
35872	chr19	23953330	23964929	11600	219.838	0.409733	0.116179	3.52673	0.000420732	0.0216421		hyper
12193	chr5	72036250	72040279	4030	31.4312	-0.690175	0.195803	-3.52485	0.000423727	0.0217571		hypo
34351	chr18	3053050	3059999	6950	116.326	-0.503485	0.142859	-3.52434	0.000424543	0.0217601		hypo
37504	chr20	47623150	47627799	4650	85.9234	-0.644976	0.18308	-3.52292	0.000426822	0.0218379		hypo
7380	chr3	4478450	4482799	4350	84.8077	-0.491448	0.139544	-3.52182	0.000428592	0.0218895		hypo
36999	chr20	13265130	13268079	2950	50.3191	-0.659238	0.187345	-3.51884	0.000433437	0.0220803		hypo
18012	chr7	148394850	148397199	2350	223.48	0.468022	0.133015	3.51858	0.000433866	0.0220803		hyper
18824	chr8	39705300	39711149	5850	109.862	0.561037	0.159502	3.51743	0.00043574	0.0221185		hyper
1204	chr1	41395600	41399929	4330	60.4976	-0.546407	0.155354	-3.51718	0.00043616	0.0221185		hypo
36954	chr20	5764200	5767729	3530	60.459	-0.579431	0.164805	-3.51585	0.000438344	0.0221901		hypo
23648	chr11	2232980	2235399	2420	32.4005	-0.651224	0.185266	-3.51508	0.000439627	0.0222159		hypo
18302	chr8	8296250	8302579	6330	207.046	-0.502636	0.143025	-3.51432	0.000440878	0.0222399		hypo
9562	chr3	184278630	184288599	9970	423.242	0.314356	0.0894917	3.51268	0.000443614	0.0223387		hyper
31994	chr16	67999300	68003549	4250	238.605	0.452948	0.129037	3.51021	0.000447755	0.0224912		hyper
1389	chr1	47075950	47080629	4680	79.8182	-0.527367	0.15025	-3.50994	0.00044821	0.0224912		hypo
34904	chr18	59272550	59274629	2080	21.9738	-0.709929	0.202424	-3.50713	0.00045296	0.0226705		hypo
26555	chr12	65280580	65286179	5600	84.3863	-0.589087	0.16798	-3.5069	0.000453363	0.0226705		hypo
27151	chr12	115893050	115895749	2700	34.5519	-0.696951	0.198789	-3.50598	0.000454931	0.0227056		hypo
4859	chr2	38470730	38472979	2250	35.9226	-0.643109	0.183454	-3.50556	0.000455647	0.0227056		hypo
9364	chr3	167965630	167969079	3450	117.553	-0.43996	0.125531	-3.50478	0.00045699	0.0227331		hypo
16757	chr7	55246230	55249199	2970	30.7719	0.69102	0.197319	3.50205	0.000461701	0.0229232		hyper
4222	chr1	246318150	246321529	3380	35.0751	-0.723775	0.206703	-3.50152	0.000462607	0.0229232		hypo
590	chr1	23061050	23063199	2150	23.6693	0.723131	0.206539	3.50118	0.000463208	0.0229232		hyper
34042	chr17	74009230	74012479	3250	73.626	-0.542001	0.154843	-3.50032	0.000464703	0.0229576		hypo
12570	chr5	114887500	114891999	4500	34.9532	-0.728712	0.20822	-3.49972	0.000465755	0.02297		hypo
29629	chr14	104385400	104388699	3300	120.322	0.468456	0.1339	3.49855	0.000467799	0.0230313		hyper
28894	chr14	65338900	65342099	3200	25.435	-0.728883	0.208372	-3.49798	0.000468795	0.0230336		hypo
34276	chr17	80603880	80606999	3120	129.529	0.518397	0.148225	3.49737	0.000469876	0.0230336		hyper
38556	chr22	24785900	24791849	5950	85.1747	0.566527	0.161997	3.49715	0.000470254	0.0230336		hyper
29588	chr14	103528250	103543799	15550	884.502	0.329064	0.0941422	3.49539	0.000473361	0.023112		hyper
25274	chr11	116062630	116066429	3800	54.5584	-0.646258	0.184897	-3.49523	0.000473655	0.023112		hypo
37718	chr20	55549530	55552949	3420	101.829	-0.477025	0.136499	-3.49472	0.000474563	0.023112		hypo
27069	chr12	112077350	112086879	9530	217.076	-0.470099	0.134532	-3.49433	0.000475248	0.023112		hypo
3472	chr1	203641900	203652729	10830	245.07	-0.385194	0.110245	-3.49398	0.00047588	0.023112		hypo
38655	chr22	31363480	31366799	3320	130.012	0.447232	0.128018	3.4935	0.000476736	0.0231145		hyper
9803	chr3	195528980	195537279	8300	209.238	-0.43933	0.1258	-3.4923	0.000478887	0.0231796		hypo
13243	chr5	171609400	171616729	7330	342.41	0.389685	0.1116	3.49178	0.000479807	0.023185		hyper
2887	chr1	164499650	164502779	3130	39.2954	-0.660461	0.189203	-3.49075	0.000481675	0.0232362		hypo
29662	chr14	105850380	105855249	4870	70.2931	-0.652556	0.18697	-3.49016	0.000482728	0.0232479		hypo
9287	chr3	154735150	154737349	2200	28.4809	0.7099	0.203499	3.48847	0.000485792	0.023327		hyper
26001	chr12	27945350	27950249	4900	65.0603	-0.636692	0.182519	-3.48836	0.000485997	0.023327		hypo
31524	chr16	25127280	25134749	7470	241.388	-0.405383	0.11624	-3.48746	0.000487635	0.0233666		hypo
5955	chr2	113684280	113687399	3120	43.5398	-0.666078	0.191062	-3.4862	0.000489943	0.0234345		hypo
980	chr1	32805400	32808349	2950	43.1157	-0.683096	0.195966	-3.48579	0.000490684	0.0234345		hypo
643	chr1	24322300	24328199	5900	96.0306	-0.582785	0.167243	-3.48466	0.000492757	0.0234944		hypo
25966	chr12	25875230	25881079	5850	103.984	-0.547734	0.157311	-3.48185	0.000497966	0.023674		hypo
4227	chr1	246770180	246775299	5120	110.226	-0.478216	0.13735	-3.48174	0.000498173	0.023674		hypo
26535	chr12	64475380	64477429	2050	28.3106	-0.661581	0.190051	-3.48107	0.000499422	0.0236941		hypo
19918	chr9	725550	731379	5830	112.102	-0.480502	0.13813	-3.47861	0.000504017	0.0238449		hypo
3233	chr1	184354600	184358379	3780	158.633	0.411021	0.118161	3.47848	0.000504263	0.0238449		hyper
19296	chr8	96234600	96242629	8030	156.293	-0.428524	0.123236	-3.47728	0.000506534	0.0239129		hypo
2916	chr1	165424100	165427199	3100	29.8127	-0.685278	0.197106	-3.4767	0.000507623	0.0239249		hypo
17767	chr7	134127750	134140849	13100	355.753	-0.434651	0.125161	-3.47273	0.0005152	0.0242423		hypo
21589	chr9	135143550	135146229	2680	31.8222	-0.649298	0.187004	-3.4721	0.000516408	0.024243		hypo
5895	chr2	112067530	112077499	9970	238.078	-0.444964	0.128164	-3.47184	0.000516905	0.024243		hypo
170	chr1	8084830	8088679	3850	198.985	0.442377	0.12745	3.47098	0.000518555	0.0242807		hyper
573	chr1	22281000	22291399	10400	306.463	0.54528	0.15716	3.46958	0.00052128	0.0243686		hyper
19516	chr8	121713730	121717249	3520	59.9343	-0.597532	0.17231	-3.46777	0.000524798	0.0244931		hypo
5052	chr2	47141550	47144849	3300	224.801	0.474672	0.136949	3.46604	0.00052819	0.0246114		hyper
39097	chr22	47029680	47032899	3220	81.197	-0.686703	0.198187	-3.46493	0.00053037	0.0246655		hypo
16881	chr7	72646100	72651549	5450	179.978	0.561246	0.161996	3.46458	0.000531069	0.0246655		hyper
5249	chr2	65040630	65052349	11720	480.147	0.357198	0.103152	3.46283	0.000534521	0.0247007		hyper
16031	chr7	6412230	6418099	5870	190.767	0.48014	0.138657	3.46278	0.000534626	0.0247007		hyper
22573	chr10	71129800	71135279	5480	75.7701	0.585726	0.169162	3.4625	0.000535175	0.0247007		hyper
20655	chr9	91390280	91393149	2870	36.8704	-0.688647	0.19889	-3.46246	0.00053527	0.0247007		hypo
36940	chr20	5198500	5203479	4980	113.658	-0.515459	0.14896	-3.46037	0.00053943	0.0248527		hypo
14738	chr6	77477980	77482779	4800	64.6811	-0.60265	0.174202	-3.45948	0.000541217	0.0248951		hypo
1227	chr1	42126450	42140779	14330	353.029	-0.528644	0.153025	-3.45462	0.000551061	0.0252935		hypo
26206	chr12	49184930	49190649	5720	154.915	-0.475406	0.137626	-3.45434	0.000551641	0.0252935		hypo
33992	chr17	73193650	73196699	3050	61.5142	0.551972	0.159823	3.45365	0.000553062	0.0253182		hyper
22000	chr10	16681680	16684849	3170	46.5413	-0.613148	0.177596	-3.45248	0.000555452	0.0253871		hypo
26666	chr12	75880500	75882499	2000	30.1316	0.669858	0.194074	3.45156	0.000557363	0.025434		hyper
6133	chr2	136964230	136978729	14500	247.504	-0.584407	0.169397	-3.44993	0.000560725	0.0254998		hypo
19792	chr8	142293380	142301879	8500	205.526	-0.536155	0.155417	-3.44978	0.000561043	0.0254998		hypo
1599	chr1	61394750	61398699	3950	50.0766	-0.653887	0.189556	-3.44957	0.00056147	0.0254998		hypo
16962	chr7	74523150	74529149	6000	109.889	0.650668	0.188665	3.4488	0.000563088	0.0255329		hyper
6448	chr2	171784080	171787979	3900	184.726	0.42298	0.122666	3.44823	0.000564271	0.0255462		hyper
3789	chr1	223321250	223324229	2980	59.1077	-0.549887	0.159573	-3.44598	0.000568988	0.0257191		hypo
8622	chr3	107717650	107723529	5880	174.371	-0.484519	0.140631	-3.44533	0.000570368	0.025741		hypo
3846	chr1	226060080	226066249	6170	178.463	-0.422259	0.122594	-3.44436	0.000572416	0.0257929		hypo
3752	chr1	220471000	220476749	5750	156.007	-0.454424	0.132049	-3.44134	0.000578849	0.0260418		hypo
21460	chr9	131599430	131602099	2670	38.4242	-0.620675	0.1804	-3.44054	0.000580546	0.0260773		hypo
5422	chr2	74309980	74319949	9970	224.795	0.542574	0.157754	3.43938	0.000583058	0.0261328		hyper
37138	chr20	24908280	24915799	7520	306.019	-0.488039	0.141908	-3.43912	0.000583603	0.0261328		hypo
32189	chr16	75593630	75595699	2070	26.2378	-0.691398	0.201079	-3.43844	0.000585082	0.0261583		hypo
26554	chr12	65273930	65277829	3900	68.6748	-0.614676	0.178889	-3.43607	0.000590209	0.0263465		hypo
6799	chr2	203410400	203413499	3100	59.2063	0.564947	0.164492	3.43449	0.00059366	0.0264018		hyper
22064	chr10	22291100	22293379	2280	141.789	0.429428	0.125044	3.43423	0.00059424	0.0264018		hyper
5560	chr2	87834250	87844849	10600	272.555	-0.369189	0.107525	-3.43352	0.000595799	0.0264018		hypo
24816	chr11	74891800	74910149	18350	553.777	-0.356344	0.103805	-3.43283	0.00059732	0.0264018		hypo
10301	chr4	47913650	47917229	3580	163.883	0.41815	0.121818	3.43259	0.000597846	0.0264018		hyper
2303	chr1	120651300	120654479	3180	39.994	-0.611767	0.178241	-3.43224	0.000598614	0.0264018		hypo
39067	chr22	45936880	45950279	13400	297.434	0.400607	0.116722	3.43215	0.000598824	0.0264018		hyper
3097	chr1	176175130	176178499	3370	114.863	0.46534	0.135585	3.43208	0.000598969	0.0264018		hyper
11674	chr5	32219480	32233979	14500	342.179	-0.370319	0.10791	-3.43174	0.000599728	0.0264018		hypo
13776	chr6	12346630	12349779	3150	37.4362	-0.623679	0.181812	-3.43036	0.00060279	0.0264582		hypo
12933	chr5	141812600	141815379	2780	42.0441	-0.65011	0.189532	-3.43008	0.000603394	0.0264582		hypo
32304	chr16	84207330	84213299	5970	165.591	-0.515616	0.150329	-3.42991	0.000603774	0.0264582		hypo
28535	chr14	34771850	34774849	3000	25.4572	0.677029	0.197455	3.42878	0.000606296	0.0265282		hyper
13120	chr5	150971750	150977279	5530	73.7812	-0.49905	0.145584	-3.42792	0.000608226	0.0265721		hypo
2304	chr1	120654950	120658629	3680	55.198	-0.613103	0.178944	-3.42623	0.000612021	0.0266973		hypo
31444	chr16	19811780	19813849	2070	28.2158	-0.662819	0.193566	-3.42425	0.000616499	0.0268519		hypo
37727	chr20	55877680	55894379	16700	559.38	-0.387865	0.113289	-3.42369	0.000617777	0.0268667		hypo
26553	chr12	65249650	65252479	2830	37.9992	-0.679466	0.198669	-3.42009	0.000625994	0.0271829		hypo
28191	chr13	102884450	102890529	6080	76.365	-0.553843	0.162008	-3.41862	0.000629395	0.0272893		hypo
16976	chr7	74667350	74671999	4650	68.8681	0.52012	0.152203	3.41727	0.000632527	0.0273838		hyper
14276	chr6	33755300	33757479	2180	137.353	0.425488	0.124542	3.41643	0.000634478	0.0274269		hyper
33811	chr17	61941750	61947299	5550	268.923	-0.375145	0.109848	-3.41513	0.000637526	0.0275172		hypo
24580	chr11	66609700	66611899	2200	157.54	0.453242	0.132737	3.41458	0.0006388	0.0275308		hyper
10922	chr4	123030430	123032449	2020	21.3808	-0.681027	0.199557	-3.4127	0.000643231	0.0276801		hypo
15157	chr6	116846600	116855899	9300	132.857	-0.593169	0.173877	-3.41143	0.000646229	0.0277675		hypo
15757	chr6	159063080	159066729	3650	220.597	0.365892	0.107397	3.40691	0.000657021	0.0281891		hyper
12762	chr5	133835200	133850849	15650	442.291	-0.335932	0.0986264	-3.40611	0.000658959	0.02823		hypo
21047	chr9	110637430	110640549	3120	40.056	-0.627851	0.184364	-3.40549	0.000660463	0.0282523		hypo
27472	chr13	20964030	20967199	3170	39.2036	-0.651099	0.191259	-3.40428	0.000663392	0.0283353		hypo
6482	chr2	174723980	174727179	3200	45.3255	0.601414	0.176694	3.4037	0.000664787	0.0283372		hyper
29870	chr15	40543850	40552479	8630	366.171	0.491682	0.144466	3.40345	0.00066541	0.0283372		hyper
11124	chr4	145220900	145225449	4550	63.2016	-0.645132	0.189637	-3.40194	0.000669104	0.0283806		hypo
23389	chr10	123083300	123089049	5750	108.768	-0.537616	0.158034	-3.40189	0.000669209	0.0283806		hypo
24110	chr11	34664200	34667379	3180	53.131	-0.601202	0.17673	-3.40182	0.000669395	0.0283806		hypo
24967	chr11	85554080	85560149	6070	97.1034	-0.563832	0.165793	-3.40083	0.000671821	0.0284321		hypo
15346	chr6	136388680	136391049	2370	30.8739	-0.637867	0.18758	-3.40051	0.000672593	0.0284321		hypo
5563	chr2	87927300	87929379	2080	23.6014	-0.662823	0.194962	-3.39975	0.000674472	0.0284395		hypo
30814	chr15	89913530	89916029	2500	34.5281	0.67475	0.198477	3.39963	0.000674761	0.0284395		hyper
6569	chr2	183730080	183732999	2920	43.3459	-0.607926	0.178842	-3.39924	0.000675739	0.0284395		hypo
27636	chr13	33693550	33699449	5900	132.844	-0.47706	0.140364	-3.39874	0.000676973	0.0284497		hypo
5710	chr2	100741150	100743329	2180	26.5265	-0.651619	0.191758	-3.39812	0.000678495	0.0284649		hypo
1104	chr1	38069550	38073749	4200	99.9927	-0.528897	0.155675	-3.39744	0.0006802	0.0284649		hypo
25469	chr11	126059230	126063599	4370	67.2845	-0.594772	0.175082	-3.39711	0.000681015	0.0284649		hypo
22672	chr10	75406500	75413299	6800	116.481	-0.457032	0.13454	-3.397	0.000681301	0.0284649		hypo
5586	chr2	88964050	88969449	5400	81.2614	-0.555765	0.163702	-3.39497	0.000686355	0.0286344		hypo
8751	chr3	119688400	119692499	4100	51.339	-0.583817	0.171987	-3.39453	0.000687457	0.0286387		hypo
32211	chr16	78979000	78981279	2280	41.289	-0.593177	0.174788	-3.3937	0.000689553	0.0286844		hypo
7749	chr3	30636200	30638729	2530	21.7838	-0.692961	0.204276	-3.39228	0.000693143	0.0287907		hypo
6434	chr2	171100880	171103129	2250	28.5736	-0.698774	0.206013	-3.39189	0.000694115	0.0287907		hypo
21484	chr9	132036250	132041679	5430	149.539	0.527022	0.155433	3.39068	0.000697204	0.028841		hyper
27749	chr13	43618280	43621999	3720	41.3554	0.671466	0.198036	3.39062	0.000697337	0.028841		hyper
13685	chr6	9503230	9508529	5300	48.9631	-0.66174	0.195252	-3.38917	0.00070105	0.0289048		hypo
19057	chr8	67009200	67013379	4180	30.6539	-0.68018	0.200712	-3.38884	0.000701899	0.0289048		hypo
14808	chr6	83072480	83075649	3170	151.497	0.43389	0.128035	3.38884	0.000701901	0.0289048		hyper
35671	chr19	17130300	17138349	8050	225.783	-0.394039	0.116317	-3.38762	0.000705022	0.0289918		hypo
35354	chr19	7710430	7713279	2850	55.5518	0.698068	0.206209	3.38525	0.000711139	0.0292015		hyper
5884	chr2	111493300	111502399	9100	167.253	-0.488787	0.144482	-3.38303	0.000716917	0.0293967		hypo
31701	chr16	31518550	31520729	2180	148.719	0.40221	0.118983	3.38041	0.000723788	0.0295996		hyper
34685	chr18	42315150	42318199	3050	32.5625	-0.642587	0.190095	-3.38035	0.000723928	0.0295996		hypo
30667	chr15	79470230	79475129	4900	83.2579	-0.509287	0.150706	-3.37934	0.000726605	0.0296668		hypo
24511	chr11	65218300	65224029	5730	147.958	0.528517	0.156435	3.37852	0.000728781	0.0297133		hyper
5235	chr2	64708700	64711499	2800	51.674	-0.598984	0.177315	-3.37808	0.00072995	0.0297188		hypo
27002	chr12	109080780	109089949	9170	243.98	-0.411562	0.121861	-3.3773	0.000732014	0.0297606		hypo
7112	chr2	228623150	228626229	3080	49.4286	-0.619555	0.183505	-3.37623	0.000734855	0.0298339		hypo
19523	chr8	122785550	122790399	4850	56.0954	-0.557604	0.16518	-3.37574	0.000736179	0.0298454		hypo
32318	chr16	84503680	84513999	10320	294.2	-0.442328	0.131052	-3.37521	0.000737594	0.0298606		hypo
19268	chr8	94330850	94332929	2080	24.8346	-0.67645	0.20061	-3.37196	0.000746347	0.0301724		hypo
35263	chr19	4632550	4650879	18330	652.563	0.433475	0.128635	3.36982	0.000752179	0.0303654		hyper
16957	chr7	74450300	74453949	3650	63.5558	0.587264	0.174454	3.3663	0.000761845	0.030675		hyper
14185	chr6	30792100	30817029	24930	897.343	0.354002	0.105162	3.36625	0.000761985	0.030675		hyper
2098	chr1	110728280	110732599	4320	68.9741	-0.512195	0.1522	-3.36528	0.000764652	0.0307351		hypo
19698	chr8	134241350	134266349	25000	800.583	-0.468846	0.139333	-3.36493	0.000765621	0.0307351		hypo
11408	chr4	184120780	184124179	3400	44.6911	-0.609549	0.181192	-3.3641	0.000767942	0.0307852		hypo
22648	chr10	74298900	74303579	4680	86.1509	-0.507084	0.150795	-3.36273	0.000771746	0.0308568		hypo
17730	chr7	130352150	130354899	2750	79.159	0.522661	0.155429	3.36269	0.000771876	0.0308568		hyper
27165	chr12	116796400	116812799	16400	527.213	0.387205	0.115209	3.36089	0.000776926	0.0310154		hyper
184	chr1	8213200	8217279	4080	116.655	0.487937	0.145238	3.35958	0.000780624	0.0310903		hyper
554	chr1	21775050	21777899	2850	40.0284	-0.654508	0.194826	-3.35945	0.000780968	0.0310903		hypo
18969	chr8	55061630	55067099	5470	173.973	0.451646	0.134461	3.35894	0.000782411	0.0311046		hyper
27273	chr12	122031300	122036699	5400	137.817	0.541377	0.161226	3.35787	0.000785458	0.0311826		hyper
15228	chr6	126110630	126113399	2770	111.852	0.461924	0.137605	3.35689	0.000788255	0.0312504		hyper
13788	chr6	12583730	12595699	11970	279.052	-0.398774	0.118817	-3.35619	0.000790241	0.0312648		hypo
37975	chr21	34524400	34527049	2650	35.9214	-0.602566	0.179549	-3.356	0.000790797	0.0312648		hypo
33539	chr17	46982950	46986879	3930	140.05	0.410798	0.12252	3.3529	0.000799701	0.0315734		hyper
31325	chr16	12294850	12298449	3600	103.261	-0.491964	0.146835	-3.35046	0.000806775	0.0317843		hypo
29170	chr14	75984050	75991499	7450	209.836	-0.520387	0.155326	-3.35029	0.000807259	0.0317843		hypo
13695	chr6	10248200	10254899	6700	73.1532	0.571864	0.170748	3.34916	0.000810564	0.0318491		hyper
1658	chr1	65795280	65798529	3250	36.848	-0.646242	0.192967	-3.34897	0.000811125	0.0318491		hypo
25871	chr12	13732200	13735579	3380	39.4252	-0.685111	0.204603	-3.34848	0.000812551	0.0318615		hypo
31461	chr16	21405880	21408149	2270	52.4878	0.541501	0.161806	3.34661	0.00081807	0.0320342		hyper
23729	chr11	6254430	6258049	3620	78.0159	0.500066	0.149442	3.34622	0.000819205	0.0320349		hyper
17548	chr7	112329180	112331599	2420	40.0325	-0.623706	0.186468	-3.34485	0.000823268	0.03215		hypo
12243	chr5	75664580	75671029	6450	132.024	-0.507546	0.151762	-3.34436	0.000824737	0.0321636		hypo
20198	chr9	34636850	34639129	2280	143.069	0.416055	0.12448	3.34234	0.000830748	0.0322611		hyper
3559	chr1	206494750	206498399	3650	81.9672	-0.51335	0.153611	-3.34189	0.000832086	0.0322611		hypo
2690	chr1	155199080	155216499	17420	761.417	0.366306	0.10962	3.34161	0.000832954	0.0322611		hyper
29322	chr14	91524530	91527579	3050	168.827	0.402131	0.120343	3.34154	0.00083315	0.0322611		hyper
20951	chr9	107688350	107691899	3550	213.719	0.415803	0.124444	3.34129	0.000833901	0.0322611		hyper
30214	chr15	59234000	59236179	2180	25.4934	0.647349	0.193744	3.34126	0.00083398	0.0322611		hyper
23444	chr10	126419650	126423329	3680	86.857	-0.473066	0.14161	-3.34064	0.000835866	0.0322905		hypo
37122	chr20	23165080	23171779	6700	121.654	-0.555402	0.166337	-3.33902	0.00084075	0.03241		hypo
24625	chr11	67491930	67500579	8650	264.506	-0.422557	0.126557	-3.33886	0.000841216	0.03241		hypo
17423	chr7	102714350	102717049	2700	89.0721	0.55796	0.167142	3.33825	0.000843092	0.0324387		hyper
13171	chr5	158633900	158637349	3450	146.466	0.411886	0.123402	3.33776	0.000844574	0.0324522		hyper
38433	chr22	21134800	21138199	3400	50.3955	0.562017	0.168505	3.33531	0.00085203	0.0326949		hyper
6830	chr2	204889650	204891879	2230	23.6092	-0.658535	0.197633	-3.33211	0.000861908	0.0330298		hypo
37312	chr20	35447230	35458449	11220	380.05	-0.391035	0.117375	-3.33149	0.00086383	0.0330594		hypo
9345	chr3	160706400	160709899	3500	88.7569	0.546074	0.16394	3.33095	0.000865506	0.0330794		hyper
4453	chr2	16125880	16132299	6420	179.334	-0.469823	0.141111	-3.32945	0.000870163	0.0332131		hypo
2971	chr1	168064550	168069599	5050	116.381	-0.50568	0.151904	-3.32894	0.000871775	0.0332242		hypo
7841	chr3	37216580	37219699	3120	187.687	0.412287	0.123861	3.32862	0.000872767	0.0332242		hyper
11557	chr5	10352730	10354829	2100	113.594	0.442042	0.132866	3.32697	0.000877971	0.033378		hyper
33716	chr17	57422800	57429699	6900	186.876	-0.428769	0.128909	-3.32613	0.000880593	0.0334334		hypo
36354	chr19	46573050	46576999	3950	58.7966	-0.636982	0.191539	-3.3256	0.000882269	0.0334528		hypo
27619	chr13	32570730	32575349	4620	89.3091	0.511393	0.153795	3.32516	0.000883681	0.0334621		hyper
16960	chr7	74497200	74502379	5180	67.3006	0.649419	0.195366	3.32412	0.000886976	0.0334971		hyper
1004	chr1	33426700	33431299	4600	123.244	0.436073	0.131199	3.32374	0.00088819	0.0334971		hyper
5445	chr2	74941580	74943649	2070	67.0116	0.52557	0.158139	3.32346	0.000889071	0.0334971		hyper
15063	chr6	111135050	111137449	2400	165.137	0.402455	0.121097	3.3234	0.000889273	0.0334971		hyper
33793	chr17	60895050	60907649	12600	332.181	-0.4049	0.121871	-3.32235	0.000892611	0.0335788		hypo
19696	chr8	134228230	134231649	3420	40.6613	-0.629062	0.189405	-3.32125	0.000896154	0.0336679		hypo
29028	chr14	70263680	70265849	2170	27.9078	0.654974	0.197239	3.32072	0.00089786	0.0336869		hyper
25735	chr12	8134800	8148679	13880	355.006	0.396582	0.119448	3.32012	0.000899794	0.0336869		hyper
14147	chr6	30041800	30045029	3230	71.2172	-0.618392	0.186263	-3.32	0.00090018	0.0336869		hypo
23070	chr10	101536200	101541599	5400	100.979	-0.495623	0.149352	-3.31849	0.000905065	0.0337867		hypo
1043	chr1	35657050	35660999	3950	205.878	0.450866	0.135868	3.31842	0.000905297	0.0337867		hyper
3242	chr1	184481050	184484299	3250	45.6974	-0.587307	0.177002	-3.31808	0.000906377	0.0337867		hypo
17707	chr7	129616850	129619999	3150	72.7461	-0.530091	0.159804	-3.31713	0.000909483	0.0338585		hypo
20825	chr9	97711600	97720629	9030	167.791	-0.475985	0.143569	-3.31537	0.00091522	0.0340207		hypo
22141	chr10	27442830	27447049	4220	306.809	0.357553	0.107861	3.31495	0.000916603	0.0340207		hyper
31687	chr16	31083680	31087099	3420	134.755	0.449773	0.135694	3.31461	0.00091772	0.0340207		hyper
25573	chr12	1713780	1717199	3420	88.5452	-0.470169	0.141859	-3.31434	0.000918582	0.0340207		hypo
11465	chr4	186556000	186561399	5400	90.2791	-0.513369	0.154985	-3.31238	0.000925064	0.0342044		hypo
19781	chr8	142066050	142070999	4950	94.1787	-0.561947	0.169664	-3.31212	0.000925924	0.0342044		hypo
8073	chr3	48649580	48655929	6350	202.415	0.363812	0.10987	3.31131	0.000928599	0.0342591		hyper
31442	chr16	19758380	19761999	3620	60.0926	-0.583442	0.176234	-3.31061	0.000930929	0.034301		hypo
27155	chr12	116398100	116401829	3730	56.4453	-0.533657	0.161238	-3.30976	0.000933768	0.0343615		hypo
32542	chr17	4148130	4152849	4720	105.501	-0.583839	0.176455	-3.30871	0.000937275	0.0344112		hypo
35604	chr19	15204980	15233399	28420	1155.52	0.404072	0.122127	3.30864	0.000937517	0.0344112		hyper
1601	chr1	61405230	61411829	6600	115.608	-0.611797	0.185007	-3.30689	0.000943374	0.0345299		hypo
4183	chr1	245029550	245033779	4230	226.409	0.380763	0.115152	3.3066	0.000944357	0.0345299		hyper
993	chr1	33189080	33192379	3300	65.0694	-0.52314	0.158211	-3.3066	0.000944361	0.0345299		hypo
37421	chr20	43222700	43231049	8350	123.875	-0.431137	0.130413	-3.30593	0.000946634	0.034569		hypo
13472	chr6	1640380	1643279	2900	54.7328	-0.547613	0.165678	-3.30529	0.00094878	0.0346034		hypo
26920	chr12	104561000	104565379	4380	62.8773	0.617361	0.18682	3.30458	0.000951203	0.0346354		hyper
20382	chr9	71655830	71657899	2070	43.5212	-0.653417	0.197746	-3.30432	0.000952072	0.0346354		hypo
12107	chr5	67278750	67284979	6230	107.081	-0.477009	0.144417	-3.30301	0.000956542	0.0347269		hypo
22847	chr10	89258200	89261149	2950	45.546	-0.580348	0.17571	-3.30287	0.000957008	0.0347269		hypo
17805	chr7	134633880	134638999	5120	112.858	-0.470004	0.142442	-3.2996	0.000968212	0.0350891		hypo
25634	chr12	5905100	5914299	9200	192.329	-0.581727	0.17642	-3.2974	0.000975835	0.0352555		hypo
349	chr1	15113830	15116849	3020	54.7505	-0.562237	0.170511	-3.29736	0.000975982	0.0352555		hypo
14935	chr6	105849050	105852429	3380	77.7932	0.481852	0.14614	3.2972	0.000976529	0.0352555		hyper
11912	chr5	53828430	53831299	2870	57.1763	-0.55427	0.168121	-3.29686	0.000977716	0.0352555		hypo
19976	chr9	5843200	5845649	2450	29.8034	-0.666232	0.202127	-3.29611	0.000980337	0.0352783		hypo
31672	chr16	30864680	30869829	5150	116.522	-0.475155	0.144162	-3.29598	0.000980806	0.0352783		hypo
5576	chr2	88468530	88471329	2800	92.0738	0.545483	0.165549	3.29499	0.000984249	0.0353578		hyper
17419	chr7	102317030	102319799	2770	33.017	0.684541	0.207955	3.29178	0.000995569	0.0357058		hyper
4591	chr2	25485430	25489199	3770	92.552	0.466285	0.141662	3.29153	0.000996423	0.0357058		hyper
37503	chr20	47598230	47601699	3470	83.4703	-0.564165	0.171429	-3.29096	0.000998445	0.0357336		hypo
19241	chr8	90767600	90772849	5250	268.492	0.341616	0.103828	3.29023	0.00100107	0.035783		hyper
36672	chr19	54285500	54292399	6900	142.137	-0.402083	0.122236	-3.2894	0.00100401	0.0358434		hypo
20697	chr9	92753950	92763049	9100	355.829	-0.403043	0.122552	-3.28874	0.00100638	0.0358834		hypo
38426	chr22	20896550	20913579	17030	670.097	-0.335255	0.101966	-3.28791	0.00100934	0.0359442		hypo
25091	chr11	100537880	100553829	15950	319.294	-0.494351	0.150502	-3.28469	0.00102096	0.0362375		hypo
38698	chr22	32191300	32199299	8000	207.02	-0.4479	0.136374	-3.28435	0.00102219	0.0362375		hypo
15959	chr7	2817880	2820429	2550	33.9576	0.647222	0.197065	3.28431	0.00102232	0.0362375		hyper
30723	chr15	82438830	82440879	2050	31.2695	-0.620844	0.189057	-3.2839	0.0010238	0.0362375		hypo
13420	chr5	179546950	179550699	3750	45.0079	-0.618969	0.188511	-3.28345	0.00102544	0.0362375		hypo
8841	chr3	124292850	124298629	5780	94.5373	-0.474244	0.144441	-3.2833	0.00102599	0.0362375		hypo
16388	chr7	29763400	29765449	2050	26.317	-0.663687	0.202147	-3.28319	0.00102641	0.0362375		hypo
346	chr1	14924000	14926079	2080	31.3983	-0.646871	0.197199	-3.2803	0.00103696	0.0365638		hypo
38227	chr21	44748850	44755779	6930	143.524	-0.460143	0.140289	-3.27996	0.0010382	0.0365638		hypo
2019	chr1	108076000	108079549	3550	77.8823	-0.521935	0.159152	-3.27947	0.00104001	0.0365825		hypo
22332	chr10	45484580	45497949	13370	772.074	-0.307336	0.0937324	-3.27887	0.00104225	0.0366164		hypo
38079	chr21	38707200	38718449	11250	216.971	-0.47159	0.143902	-3.27715	0.00104862	0.0367508		hypo
35601	chr19	15058450	15062699	4250	83.1682	0.594285	0.181342	3.27714	0.00104863	0.0367508		hyper
18055	chr7	149368100	149375249	7150	152.206	-0.478331	0.145992	-3.27642	0.00105131	0.0367997		hypo
23017	chr10	98475880	98481649	5770	153.352	0.467292	0.142643	3.27595	0.00105309	0.0368169		hyper
16775	chr7	56241680	56244279	2600	39.9076	0.598991	0.182885	3.27523	0.00105576	0.0368657		hyper
8594	chr3	106719300	106721999	2700	26.4633	-0.642126	0.196186	-3.27305	0.00106394	0.0370713		hypo
2886	chr1	164492550	164496179	3630	58.9409	-0.629929	0.192464	-3.27297	0.00106424	0.0370713		hypo
29402	chr14	94409930	94415029	5100	108.752	-0.517038	0.158038	-3.27161	0.00106936	0.0372046		hypo
28940	chr14	67919700	67938249	18550	656.572	-0.373935	0.114331	-3.27062	0.00107312	0.0372901		hypo
14879	chr6	90355750	90359649	3900	40.6679	-0.574337	0.175661	-3.26957	0.00107709	0.0373831		hypo
18228	chr7	158618630	158623829	5200	397.23	0.364847	0.111666	3.26732	0.00108572	0.0376371		hyper
3935	chr1	228932950	228949029	16080	430.702	0.366983	0.112366	3.26597	0.00109091	0.0377273		hyper
17898	chr7	139874800	139878399	3600	218	0.393402	0.120461	3.2658	0.00109156	0.0377273		hyper
16382	chr7	29649830	29651849	2020	23.7092	-0.669997	0.205174	-3.2655	0.00109271	0.0377273		hypo
39146	chr22	51000850	51010429	9580	264.283	-0.465826	0.142661	-3.26527	0.00109358	0.0377273		hypo
5863	chr2	111128530	111132349	3820	88.4426	-0.558878	0.171278	-3.26298	0.00110246	0.0379799		hypo
14431	chr6	39852150	39857549	5400	72.9267	-0.570685	0.174912	-3.2627	0.00110355	0.0379799		hypo
11	chr1	520600	528629	8030	377.043	-0.433817	0.133018	-3.26135	0.00110883	0.0380663		hypo
29814	chr15	35091650	35094299	2650	36.8263	-0.606701	0.186037	-3.26118	0.0011095	0.0380663		hypo
20290	chr9	37936100	37947249	11150	303.455	-0.339824	0.104207	-3.26104	0.00111004	0.0380663		hypo
2426	chr1	146576430	146579899	3470	50.6966	0.640761	0.19656	3.25987	0.00111462	0.038137		hyper
15719	chr6	157800630	157804429	3800	193.795	0.429285	0.131689	3.25984	0.00111476	0.038137		hyper
26677	chr12	77029080	77032229	3150	34.3221	-0.606956	0.186312	-3.25775	0.00112299	0.0383445		hypo
4992	chr2	45894980	45905999	11020	337.393	-0.371522	0.114074	-3.25684	0.00112659	0.0383445		hypo
600	chr1	23345250	23347349	2100	74.548	0.479809	0.147333	3.25663	0.00112744	0.0383445		hyper
5823	chr2	109254530	109257549	3020	40.7184	0.612703	0.188151	3.25644	0.00112818	0.0383445		hyper
17002	chr7	75571400	75575499	4100	55.046	0.547466	0.16815	3.25581	0.00113068	0.0383445		hyper
5234	chr2	64705300	64707379	2080	28.3636	-0.628964	0.193184	-3.25577	0.00113083	0.0383445		hypo
34588	chr18	23669250	23672179	2930	166.654	0.409515	0.125787	3.25563	0.00113142	0.0383445		hyper
13311	chr5	173862750	173864949	2200	29.2108	-0.630559	0.193684	-3.2556	0.00113151	0.0383445		hypo
4842	chr2	37550380	37554179	3800	92.5249	0.509336	0.156521	3.25411	0.00113748	0.0385013		hyper
22756	chr10	81240800	81245599	4800	77.9275	-0.485091	0.149172	-3.2519	0.00114638	0.0387568		hypo
5842	chr2	110444050	110464249	20200	614.596	-0.35954	0.110662	-3.24898	0.0011582	0.0391103		hypo
6479	chr2	174289250	174295879	6630	139.105	-0.521051	0.160404	-3.24836	0.00116071	0.0391491		hypo
31786	chr16	50750780	50755529	4750	157.226	0.605029	0.186321	3.24724	0.00116529	0.0392385		hyper
15921	chr7	1093580	1097379	3800	84.308	-0.488888	0.150564	-3.24705	0.0011661	0.0392385		hypo
11897	chr5	52327880	52330649	2770	26.2707	-0.648986	0.199937	-3.24595	0.00117058	0.0393432		hypo
33071	chr17	29393180	29402749	9570	184.174	-0.467145	0.143932	-3.24559	0.00117208	0.0393477		hypo
18054	chr7	149320430	149323129	2700	118.761	0.490837	0.151252	3.24517	0.00117381	0.0393598		hyper
28844	chr14	64127880	64137279	9400	212.58	0.37928	0.116935	3.24351	0.00118067	0.0394914		hyper
33875	chr17	64291300	64294849	3550	50.6175	-0.561729	0.173196	-3.24331	0.00118152	0.0394914		hypo
28603	chr14	50098680	50103499	4820	271.25	0.42335	0.130534	3.24322	0.00118187	0.0394914		hyper
27124	chr12	115140150	115144149	4000	70.0529	-0.523091	0.161319	-3.24258	0.00118454	0.0395347		hypo
8538	chr3	101331250	101333279	2030	36.7759	0.609973	0.188161	3.24176	0.00118793	0.0396019		hyper
18892	chr8	47753650	47760129	6480	95.4954	0.536787	0.165654	3.24041	0.00119357	0.0397437		hyper
27837	chr13	46278000	46285579	7580	67.7571	-0.613515	0.189434	-3.23868	0.00120084	0.0399204		hypo
33302	chr17	39778080	39782599	4520	67.4573	-0.648744	0.200323	-3.23849	0.00120166	0.0399204		hypo
37690	chr20	55125130	55127699	2570	33.7034	-0.612439	0.189134	-3.23812	0.00120321	0.0399256		hypo
6286	chr2	160947730	160949949	2220	28.9069	-0.6138	0.189585	-3.2376	0.00120542	0.0399527		hypo
23449	chr10	126565150	126568299	3150	76.6403	0.607316	0.187678	3.23594	0.00121243	0.0401389		hyper
16950	chr7	74258280	74269699	11420	433.302	0.398089	0.123136	3.23292	0.00122533	0.0404977		hyper
30797	chr15	89027250	89029749	2500	35.3871	-0.619822	0.191733	-3.23274	0.00122609	0.0404977		hypo
30887	chr15	91316430	91321129	4700	90.1743	-0.529935	0.164072	-3.22988	0.00123841	0.0408574		hypo
3192	chr1	182114750	182120399	5650	81.178	-0.52571	0.162788	-3.2294	0.00124049	0.0408792		hypo
36755	chr19	57976400	57978579	2180	25.2701	-0.616743	0.19103	-3.22852	0.00124434	0.0409592		hypo
24234	chr11	47894280	47899999	5720	97.1192	0.486427	0.150686	3.22809	0.00124618	0.0409726		hyper
3222	chr1	183434350	183436349	2000	25.8575	-0.62444	0.193478	-3.22745	0.00124898	0.0409853		hypo
6412	chr2	166649250	166652199	2950	106.191	0.481114	0.149078	3.22726	0.00124982	0.0409853		hyper
22826	chr10	88725630	88739099	13470	741.853	-0.34431	0.106696	-3.22702	0.00125085	0.0409853		hypo
25852	chr12	13130450	13134949	4500	46.1246	-0.629687	0.195175	-3.22627	0.00125415	0.0410467		hypo
36563	chr19	52204200	52208599	4400	121.036	0.499265	0.154827	3.22466	0.00126124	0.0412317		hyper
25629	chr12	5654180	5656629	2450	59.2394	-0.628928	0.195065	-3.22419	0.0012633	0.0412521		hypo
38511	chr22	23739730	23746299	6570	116.253	-0.534494	0.165818	-3.22337	0.00126692	0.041323		hypo
16146	chr7	12710980	12715929	4950	54.7142	-0.587123	0.182195	-3.2225	0.00127079	0.0413793		hypo
296	chr1	12078880	12084229	5350	213.478	0.368762	0.11444	3.22233	0.00127152	0.0413793		hyper
31321	chr16	12240530	12243049	2520	26.7648	-0.659809	0.204847	-3.22098	0.00127752	0.0414283		hypo
29479	chr14	98331150	98334929	3780	64.4511	-0.554191	0.172059	-3.22093	0.00127774	0.0414283		hypo
300	chr1	12217900	12228479	10580	343.3	0.487238	0.151277	3.22083	0.00127819	0.0414283		hyper
33496	chr17	45365250	45370679	5430	101.337	-0.548932	0.170439	-3.22069	0.0012788	0.0414283		hypo
30260	chr15	61671580	61677579	6000	44.1556	-0.6583	0.204434	-3.22011	0.0012814	0.0414657		hypo
23522	chr10	128807150	128818299	11150	365.053	-0.381607	0.118554	-3.21884	0.0012871	0.0416033		hypo
2226	chr1	116866200	116868249	2050	22.1311	-0.651421	0.202454	-3.21762	0.00129259	0.0417338		hypo
10995	chr4	129569780	129571779	2000	25.0894	0.631613	0.196329	3.21712	0.00129484	0.0417592		hyper
20739	chr9	95425450	95435179	9730	301.07	0.447768	0.139222	3.2162	0.00129898	0.0418113		hyper
5724	chr2	101518080	101521779	3700	61.0424	-0.576763	0.179335	-3.21612	0.00129936	0.0418113		hypo
12794	chr5	137001030	137010099	9070	213.842	-0.515704	0.160405	-3.21501	0.00130438	0.0419257		hypo
37432	chr20	43513680	43515799	2120	119.928	0.41181	0.128134	3.21391	0.0013094	0.04204		hyper
38864	chr22	39377000	39383199	6200	99.4244	-0.599323	0.186529	-3.21302	0.00131346	0.0421224		hypo
34941	chr18	60751250	60759499	8250	194.867	-0.440709	0.137196	-3.21226	0.00131695	0.0421224		hypo
3206	chr1	182934980	182938199	3220	67.4898	-0.504777	0.157159	-3.21188	0.00131868	0.0421224		hypo
23213	chr10	105869700	105871879	2180	26.7641	0.654272	0.203705	3.21186	0.00131878	0.0421224		hyper
25160	chr11	105327700	105329879	2180	34.0646	-0.602708	0.187657	-3.21175	0.0013193	0.0421224		hypo
6676	chr2	191884280	191887349	3070	125.427	-0.444592	0.138459	-3.211	0.00132275	0.0421855		hypo
660	chr1	24797550	24800849	3300	39.8477	-0.595571	0.185545	-3.20985	0.00132803	0.0423068		hypo
8294	chr3	58032380	58040499	8120	248.621	0.378138	0.117861	3.20834	0.00133505	0.0424831		hyper
15154	chr6	116691250	116695379	4130	231.309	0.406813	0.126826	3.20766	0.0013382	0.0425365		hyper
28431	chr14	23852200	23855049	2850	30.9216	-0.624934	0.194854	-3.20719	0.00134036	0.042558		hypo
22645	chr10	74142750	74147299	4550	72.2085	-0.50339	0.157029	-3.20571	0.00134731	0.0427312		hypo
391	chr1	16110980	16128899	17920	387.202	-0.334746	0.104468	-3.20429	0.00135396	0.0428728		hypo
9960	chr4	3919150	3936099	16950	534.993	-0.339345	0.105909	-3.20412	0.00135476	0.0428728		hypo
24676	chr11	70048030	70053099	5070	197.569	0.357961	0.111997	3.19616	0.00139268	0.0440245		hyper
22323	chr10	44311000	44314429	3430	50.8889	-0.587755	0.183938	-3.19539	0.00139642	0.0440711		hypo
17437	chr7	104732450	104735049	2600	26.6922	0.662379	0.207303	3.19522	0.00139723	0.0440711		hyper
16952	chr7	74281350	74285679	4330	57.3924	0.631688	0.197744	3.19447	0.00140089	0.044138		hyper
1371	chr1	46592950	46595579	2630	48.6594	-0.54144	0.169591	-3.19263	0.00140984	0.044333		hypo
9661	chr3	189955330	189957649	2320	25.0834	-0.635623	0.199095	-3.19256	0.00141017	0.044333		hypo
26943	chr12	105047130	105054729	7600	170.573	-0.397818	0.124688	-3.19051	0.00142021	0.0445999		hypo
26685	chr12	79810600	79813629	3030	27.5954	-0.663788	0.208091	-3.18989	0.00142327	0.0446196		hypo
13462	chr6	650280	652579	2300	36.4053	-0.602404	0.188856	-3.18975	0.00142395	0.0446196		hypo
35306	chr19	6021850	6025999	4150	82.1341	-0.564963	0.177184	-3.18857	0.00142977	0.0447533		hypo
17935	chr7	142593330	142599129	5800	131.531	-0.38914	0.122125	-3.18641	0.00144051	0.0450404		hypo
24576	chr11	66484850	66489749	4900	105.764	-0.469781	0.147497	-3.18501	0.00144749	0.0452093		hypo
23553	chr10	134329830	134333929	4100	191.081	-0.386164	0.121313	-3.18319	0.00145663	0.0454086		hypo
5420	chr2	74301480	74304949	3470	74.6685	0.502109	0.157754	3.18286	0.00145827	0.0454086		hyper
14369	chr6	36621150	36631449	10300	328.944	-0.337677	0.106094	-3.18279	0.00145862	0.0454086		hypo
34925	chr18	60378350	60386129	7780	296.121	0.328366	0.103203	3.18174	0.00146393	0.0455247		hyper
23062	chr10	101201780	101205499	3720	35.1794	-0.606371	0.19075	-3.17887	0.00147849	0.0459275		hypo
31212	chr16	4465180	4467479	2300	107.552	0.486303	0.153021	3.17801	0.00148289	0.0459758		hyper
20583	chr9	89317850	89326229	8380	164.474	-0.429263	0.135076	-3.17794	0.00148325	0.0459758		hypo
20975	chr9	108456050	108458429	2380	50.3558	0.558745	0.175919	3.17616	0.00149241	0.0462099		hyper
4030	chr1	234694650	234709579	14930	286.487	-0.402518	0.126782	-3.17488	0.00149897	0.0463631		hypo
21696	chr9	140008350	140012549	4200	68.9918	0.588475	0.185381	3.17441	0.00150142	0.0463889		hyper
2912	chr1	164749200	164756579	7380	157.593	-0.411879	0.129846	-3.17206	0.0015136	0.0467074		hypo
21374	chr9	130071950	130074699	2750	41.941	-0.594954	0.187576	-3.1718	0.00151498	0.0467074		hypo
5975	chr2	114513000	114516049	3050	144.267	0.390378	0.123096	3.17133	0.00151743	0.0467327		hyper
16683	chr7	48089950	48094899	4950	80.0149	0.538348	0.169816	3.17018	0.00152346	0.046868		hyper
33815	chr17	61980950	61985129	4180	179.484	-0.453431	0.143111	-3.16839	0.00153286	0.0471067		hypo
36164	chr19	41218300	41228879	10580	506.258	0.28568	0.0901893	3.16756	0.00153726	0.0471914		hyper
25891	chr12	14719530	14722949	3420	190.797	0.363867	0.114957	3.16524	0.00154958	0.0475187		hyper
13123	chr5	151058100	151061849	3750	36.2102	-0.575174	0.18176	-3.16448	0.00155361	0.0475916		hypo
31334	chr16	12476480	12482079	5600	73.8153	0.571812	0.180847	3.16185	0.00156768	0.0479313		hyper
315	chr1	12539480	12552849	13370	339.298	-0.3703	0.117117	-3.16179	0.00156804	0.0479313		hypo
9289	chr3	154795830	154798879	3050	68.988	0.489678	0.155001	3.15919	0.00158209	0.0483092		hyper
37010	chr20	15018200	15023379	5180	78.9676	-0.53898	0.170664	-3.15813	0.00158782	0.0483455		hypo
37314	chr20	35471180	35478949	7770	268.847	-0.344662	0.109142	-3.15791	0.00158904	0.0483455		hypo
26235	chr12	50056280	50060499	4220	75.554	-0.473597	0.149975	-3.15784	0.00158945	0.0483455		hypo
31296	chr16	11835000	11838799	3800	219.699	0.384847	0.121874	3.15773	0.00159001	0.0483455		hyper
37169	chr20	30107350	30110179	2830	60.0772	0.592401	0.187687	3.15633	0.0015977	0.0484416		hyper
11866	chr5	43191280	43193899	2620	75.0704	0.474791	0.150442	3.15597	0.00159966	0.0484416		hyper
10009	chr4	7939850	7943249	3400	109.666	0.462807	0.146652	3.15582	0.00160045	0.0484416		hyper
25283	chr11	116289580	116292149	2570	35.8617	-0.590508	0.187119	-3.15579	0.00160062	0.0484416		hypo
36483	chr19	49524300	49528479	4180	69.5166	0.60704	0.192372	3.15555	0.00160196	0.0484416		hyper
19548	chr8	124582100	124587829	5730	131.515	-0.436365	0.138308	-3.15502	0.00160486	0.0484416		hypo
8219	chr3	53294900	53298079	3180	56.5337	-0.525305	0.166499	-3.155	0.00160499	0.0484416		hypo
16194	chr7	17337680	17339899	2220	150.744	0.447884	0.142002	3.15406	0.00161017	0.0485197		hyper
17813	chr7	134930400	134933099	2700	78.3283	0.557888	0.176887	3.15392	0.00161096	0.0485197		hyper
15691	chr6	155312080	155314199	2120	32.3555	-0.586044	0.185881	-3.1528	0.00161714	0.048655		hypo
38317	chr21	47742450	47745999	3550	104.947	0.468372	0.14859	3.15211	0.00162095	0.0487183		hyper
5159	chr2	59374130	59376629	2500	35.6025	-0.656401	0.208309	-3.15109	0.0016266	0.0488366		hypo
469	chr1	17735950	17742029	6080	124.929	-0.439204	0.139395	-3.15079	0.00162828	0.0488366		hypo
18949	chr8	53057780	53062049	4270	64.3661	-0.537906	0.170739	-3.15045	0.00163018	0.0488423		hypo
25934	chr12	21653980	21656049	2070	64.5672	0.481193	0.152801	3.14914	0.00163749	0.0490102		hyper
31878	chr16	57828050	57866649	38600	1641.41	-0.25667	0.0815164	-3.1487	0.00164001	0.0490102		hypo
26927	chr12	104686500	104698879	12380	337.879	0.301834	0.0958647	3.14854	0.0016409	0.0490102		hyper
1477	chr1	53824500	53827279	2780	44.6929	0.596311	0.189431	3.1479	0.00164445	0.0490652		hyper
29025	chr14	70227130	70230399	3270	37.8868	0.597926	0.189975	3.14739	0.00164733	0.0491001		hyper
37309	chr20	35394980	35404029	9050	383.065	-0.35087	0.1115	-3.14681	0.00165062	0.0491263		hypo
28308	chr13	113665000	113670499	5500	100.308	-0.596548	0.189583	-3.14663	0.00165164	0.0491263		hypo
1761	chr1	84291500	84296179	4680	58.7232	-0.610356	0.194075	-3.14495	0.00166113	0.0493575		hypo
2610	chr1	153346480	153349799	3320	69.6717	-0.479106	0.152373	-3.14429	0.00166491	0.0493849		hypo
33348	chr17	40543400	40546529	3130	42.6908	0.597282	0.189964	3.14419	0.00166549	0.0493849		hyper
8210	chr3	52872350	52880499	8150	181.423	-0.468966	0.149282	-3.14147	0.00168103	0.0497941		hypo
5903	chr2	112188800	112194599	5800	96.4424	-0.443273	0.141152	-3.14039	0.00168724	0.0499268		hypo

## Sheet: Tab2 Gene annotation 20kb 
Table S4 Genes annotated to hyper- and hypoacetylated sites in placenta of FGR using a 20kb window
Genes with TSS within 20kb				Genes with TSS within 20kb
of hyper-acetylated sites (362+8 genes)				of hypo-acetylated sites (313+6 genes)
HK2				LINC01307
ENKUR				MS4A7
VWCE				STARD13
AP5S1				PCYT1A
MAVS				MIR8071-1
SNX10				MIR8071-2
ACTG1				DEFB1
FSCN2				PMAIP1
RASAL1				SH2B3
SNORA74B				KCNE1
MIR3928				RCAN1
RNF185				LINC01353
HTRA4				LINC01136
LOC100129931				BTG2
CCDC96				GPR155
TADA2B				PIEZO1
KLF3-AS1				CYP2A6
KLF3				LOC606724
MRPS18A				BOLA2
COL17A1				BOLA2B
RFX1				SLX1A
RLN3				SLX1B
IL27RA				SLX1A-SULT1A3
SLC7A7				SLX1B-SULT1A4
MRPL52				SULT1A4
MMP14				SULT1A3
FLNB				LOC613038
HN1L				LOC388242
MAPK8IP3				SRPK1
MAFG				MRVI1
MAFG-AS1				RAB15
PYCR1				FNTB
MYADML2				RNU6-31P
NOTUM				ACOXL
PGA5				CACNG4
SASH1				MTAP
RELT				LCP2
HIST1H4H				TBC1D30
SH3BP5				RPS27
ARMC2				POP4
RAC1				TLDC1
FCHO2				FABP3
WDR43				SERINC2
SNORD92				PSAP
GPD1L				SCARA3
ST6GALNAC6				COL1A1
ST6GALNAC4				TRIM17
PIP5KL1				HIST3H3
DPM2				RAB13
FOS				RFWD3
LINC01220				GCK
MESDC2				FBXO6
MIR4514				MAD2L2
MESDC1				DRAXIN
UMPS				BCL2
MIR544B				PKIG
LOC100131303				RAD54L2
DDX28				DCDC2
DUS2				MRS2
LOC105376360				DEXI
ENG				CLEC16A
AK1				SYNPO2L
MIR4672				TSTD2
LINC01258				NCBP1
ZNF598				MIR4678
NPW				MINPP1
SLC9A3R2				MIR29C
SRSF4				MIR29B2
RRM1				LOC148696
BEND3				THBD
CGB8				TMCO5B
CGB7				OR7E14P
NTF4				ACOT4
KCNA7				ACOT6
SNRNP70				MFSD10
LMAN2L				NOP14-AS1
SHANK1				NOP14
CLEC11A				GRK4
LMNTD2				ZDHHC8P1
RASSF7				ELK2AP
MIR210HG				ASCL2
MIR210				FRMPD2
LOC143666				MAPK8
PHRF1				TXK
SLC2A1				LINC01055
SLC2A1-AS1				SPERT
COG5				FHL2
DUS4L				LOC100507002
BCAP29				POMGNT1
ASB5				LURAP1
EVL				LOC101927901
MIR129-1				MIR4729
LEP				LRTM1
FAR2				LINC00619
GPR32				LINC00840
CARD8				C4orf51
CARD8-AS1				LINC01300
ZNF114				APOD
LINC00208				TKT
BIN2				LINC01354
ACP6				SPDYC
MOB3A				KNOP1
IZUMO4				IQCK
C2				PXK
C2-AS1				IQGAP2
CFB				ACOT1
ST8SIA6				SEC63
THBS3				CLDN1
MTX1				MAP6D1
GBAP1				TNRC18P1
GTF2IRD2				ANKRD6
CENPH				FRMD1
MGAT3				MIR942
LINC01509				NFIA-AS2
HCG4				SMKR1
LOC554223				FAT2
OR1I1				FAM179A
SYDE1				GSTK1
LDLR				TMEM139
FLT1				CASP2
ACP2				SLC19A1
NR1H3				LINC00322
BCL3				ACPP
MIR8085				OVAAL
ARHGAP21				HSPA8
VLDLR-AS1				LINC01301
VLDLR				VDAC1
LOC400958				COL9A2
RNF135				SLC13A4
DPRXP4				GCM2
PLEKHA1				IL1R1
GALK1				EMC3
H3F3B				EMC3-AS1
MICAL3				IFT52
IRX2				TAF5L
C5orf38				URB2
LOC102724297				SPATC1L
CCRL2				VPRBP
HSD17B1				TDRKH
COASY				LINGO4
MLX				RPIA
PSMC3IP				MTHFS
ZNF503-AS1				ST20
ATXN2L				NAGK
ARMS2				GRIK4
HTRA1				DYNC1LI1
TM4SF5				LCP1
VMO1				NR2E3
GLTPD2				SLC15A3
PSMB6				ACSL5
PLD2				FLJ42969
SEC61A2				FAM225B
MIR548AK				FAM225A
WDR60				GRIP2
FNDC3B				FRMD3
PDS5A				TRIM31
RUSC2				TRIM31-AS1
FAM166B				ZFAND3
ZNF169				MKNK1
GREM2				MOB3C
FKBP8				FLJ41278
KXD1				EGFEM1P
RHOU				CDK3
GATA2				MIR4538
GATA2-AS1				EVPL
LOC90246				FEM1C
SLC25A35				MUC4
RANGRF				TEX22
EXOC3-AS1				KLHL42
EXOC3				LCMT1-AS1
ERVH48-1				LCMT1
WIPI1				IL37
ZNF354A				MARCKSL1
LIPT2				SRSF10
ATG12				LINC01298
AP3S1				RXRG
RB1CC1				AKR1B1
SUMO2				MIR4435-1
NUP85				MIR4435-2
LETM2				GRAMD4
SSC4D				ADCY6
ZP3				LOC100506125
SDF4				TLR5
B3GALT6				TMEM63A
FAM132A (Mus musculus)				LEFTY1
LAX1				ENDOG
ZC3H11A				CST7
ZBED6				TMEM231
ELMO3				GABARAPL2
MIR328				TAF1C
LRRC29				ADAD2
TMEM208				MIR4325
HEY1				SPO11
LINC01607				TCAM1P
ZNF681				CSH2
RPSAP58				GH2
CUL1				TRAPPC3L
ADAM2				FAM26E
EPHB3				FAM26D
SLC12A4				JADE2
DPEP3				EHF
EGFR-AS1				CCDC83
MIR4684				FRZB
C14orf2				AFF3
TDRD9				GNL2
WDR45B				MYOZ1
CDC42BPB				TGFBR2
MORC2				CPAMD8
TUG1				CORO1C
STK10				MICU1
EFCAB9				NBPF3
C1orf21				LINC01548
ERRFI1				BATF
CELA3B				SRGAP2C
MCFD2				SRGAP2
TTC7A				FAM53B
NCF1B				YPEL2
GLIPR1				LOC400706
GTF2IRD2B				MARCH10
GORASP2				ZNRD1
DNAJC1				PPP1R11
NFXL1				RNF39
LOC101927157				ABCC2
RFWD2				FBXL14
GTF2IP4				WNT5B
LEMD2				SORBS2
MLN				ANKFY1
RCE1				KIAA1522
LRFN4				FXN
DYNLT1				SNX18
SYTL3				ERMP1
PAK6				MIR4519
C15orf56				MIR762H
MIR9-3				MIR371A
LOC101929331				MIR371B
TPBG				MIR372
XAB2				MIR373
PET100				ARHGAP42
PCP2				KALRN
STXBP2				KAZN
C16orf58				C10orf10
AHSP				C10orf25
MIR612				ZNF22
TNFAIP8L1				FAM181A-AS1
LINC00243				FAM181A
COPG2				ASB2
TSGA13				MIR4506
MRPL15				LYRM2
KDM2B				LOC101929057
MIR548AQ				KLHDC7B
NCOA7				SYCE3
ATP5G1				CPT1B
UBE2Z				CHKB-CPT1B
FAM160A2				CHKB
CNGA4				CHKB-AS1
DCTN3				LINC01106
ARID3C				LINC01123
SIGMAR1				LOC100505635
GALT				ACTC1
IL11RA				GPR146
GBA				PRKCA
FAM189B				KRT16
RPS6KA5				KRT17
ABCA1				KRT42P
SLTM				FAM209B
FBXL13				MRPL46
ARMC10				MRPS11
RNF145				VN1R1
SERPIND1				ZNF772
LRRFIP2				SMG7-AS1
MARCH6				SMG7
RNF19B				MMRN2
CDK19				SNCG
AMD1				ADIRF
SLC10A1				AGAP11
SFPQ				LOC100506314
YME1L1				CES5AP1
MASTL				ARL4A
ZNF668				APOBEC3B
ZNF646				APOBEC3B-AS1
PRSS53				SHCBP1L
UQCRC1				STAT1
TMEM89				EFS
SLC26A6				IL25
MIR6824				CMTM5
ILVBL				MIR208A
HNRNPU				UQCRHL
PREP				PIK3R3
THNSL2				LOC101929626
POLR2J2				MIR1252
DNMT3A				HUS1B
LOC101929709				TRPV6
RIPK2				SPTBN2
GNA12				INPP5A
OR7C2				PANDAR
PIK3AP1				CDKN1A
ESYT2				GOT1
KDM7A				LOC100505795
JHDM1D-AS1				CSH1
NBPF13P				CSHL1
ZDHHC14				GH1
C1orf234				SPARC
KDM1A				CTB-113P19.1
LIMS1				SOGA1
SNORA14A				DSN1
SS18				MCF2L
PRKD3				S100A9
QPCT				S100A12
NOD2				S100A8
ZNF767P				ITIH4
RPL36AL				ITIH4-AS1
MGAT2				MUSTN1
DNAAF2				MIR8064
LINC00293				LOC101927230
GALNT3				LOC101929374
SPACA6P-AS				ICT1
MIR99B				C9orf114
MIRLET7E				LOC101927934
MIR125A				ZNRD1-AS1
MIIP
MIR6729
MIR7846
TNFRSF1B
IPPK
YWHAB
SFR1
DSE
FADD
PHLPP1
CORO7-PAM16
CORO7
DNAJA3
TMEM38B
DPP7
SLC35F5
C7orf57
PLBD1
PLBD1-AS1
MME
TXNDC11
HM13
NIM1K
AFAP1
LOC389199
MIR6798
LHB
LOC101059948
SNAR-G2
CGB2
CGB1
SNAR-G1
AHR
STRA8
C21orf58
PCNT
RECQL
GOLT1B
TXNRD1
EID3
LOC100289511
SRSF5
STAT3
LOC101929125
CCDC42B
WHSC1L1
EIF2B5-AS1
LINC00925
WBSCR16
SPACA6P
CGB

## Sheet: Tab3 GREAT pathways
Table S3 Functional pathways related to hypo- and hyper-acetylated in placenta of FGR identified by GREAT
A hyper-acetylated regions B hypo-acetylated regions
A hyper-acetylated regions
# GREAT version 3.0.0	Species assembly: hg19	Association rule: Basal+extension: 5000 bp upstream, 1000 bp downstream, 1000000 bp max extension, curated regulatory domains included
# Ontology	Term Name	Binom Rank	Binom Raw P-Value	Binom FDR Q-Val	Binom Fold Enrichment	Binom Observed Region Hits	Binom Region Set Coverage	Hyper Rank	Hyper FDR Q-Val	Hyper Fold Enrichment	Hyper Observed Gene Hits	Hyper Total Genes	Hyper Gene Set Coverage
MSigDB Cancer Neighborhood	Neighborhood of DEAF1	11	4.25022e-05	0.00164986	7749433	7	0.0191257	1	0.0317556	8084093	6	26	0.01165049
MSigDB Perturbation	Genes that are transcriptionally regulated by HIF1A [GeneID=3091].	1	1.91469e-06	6.44103	1290834	15	0.0409836	37	0.044915	5838511	6	36	0.01165049
MSigDB Perturbation	Genes known to be induced by hypoxia	2	2.25821e-06	3.79831	7023909	22	0.0601093	3	0.00340987	5189788	12	81	0.02330097
MSigDB Perturbation	Cluster 2: genes maximally expressed at 2 h time point during differentiation of 3T3-L1 fibroblasts into adipocytes (cluster 2) in response to adipogenic hormones.	3	5.29428e-05	5.93665e+07	7710061	18	0.0491803	1	0.000423021	7706835	11	50	0.02135922
MSigDB Perturbation	Genes down-regulated in gastric cancer cell lines resistant to 5-fluorouracil [PubChem=3385].	4	0.000165593	139.264	2531861	9	0.0245902	16	0.013152	1094721	5	16	0.009708738
MSigDB Perturbation	Genes down-regulated in G1ME cells (megakaryocyte/erythroid progenitor lacking GATA1 [GeneID=2623]) upon knockdown of GATA2 [GeneID=2624] by RNAi.	5	0.000204359	1374.93	7078569	18	0.0491803	14	0.012415	4670809	10	75	0.01941748
MSigDB Perturbation	Genes up-regulated in non-apoptotic tissues (fetal liver) after MDM4 [GeneID=4194] knockout.	6	0.00105705	5.92655e+08	365037	31	0.0846994	15	0.0120142	2905803	18	217	0.03495146
MSigDB Perturbation	Genes up-regulated in MCF7 cells (breast cancer) under hypoxia conditions.	8	0.00826674	3.47617e-06	3518969	29	0.079235	35	0.0366589	2884911	14	170	0.02718447
MSigDB Perturbation	Genes regulated by hypoxia, based on literature searches.	10	0.00230291	7.74699e-06	3354481	29	0.079235	36	0.0451435	2512777	17	237	0.03300971
MSigDB Perturbation	Top 50 genes up-regulated in A549 cells (lung cancer) expressing STAT3 [GeneID=6774] off an adenovirus vector.	16	0.0288301	6.06153e-05	6224362	13	0.0355191	8	0.00436037	6305592	9	50	0.01747573
MSigDB Perturbation	Genes induced under hypoxia independently of KDM3A [GeneID=55818] in RCC4 cells (renal carcinoma) expressing VHL [GeneID=7428].	21	1.07354e-06	0.000171972	2031306	52	0.142076	5	0.00367656	2092895	42	703	0.0815534
MSigDB Perturbation	Genes up-regulated in MCF7 cells (breast cancer) after stimulation with EGF [GeneID=1950].	37	1.43022e-05	0.00130034	4682698	12	0.0327869	22	0.027182	5004438	8	56	0.01553398
MSigDB Perturbation	Genes down-regulated in MEF cells (embryonic fibroblasts) with TERT [GeneID=7015] knockout, after expression of the gene off a retroviral vector.	39	1.68945e-05	0.00145726	7394988	8	0.0218579	24	0.0362938	834073	5	21	0.009708738
MSigDB Perturbation	Genes up-regulated upon overexpression of PARVB [GeneID=29780] in MDA-MB-231 cells (breast cancer) cultured in 3D Matrigel only.	40	1.87542e-05	0.00157723	230566	31	0.0846994	23	0.0287525	216859	26	420	0.05048544
MSigDB Perturbation	Genes selected in supervised analyses to discriminate cells expressing activated HRAS [GeneID=3265] oncogene from control cells expressing GFP.	44	2.87578e-05	0.00219867	2421941	27	0.0737705	27	0.0359768	2542578	18	248	0.03495146
MSigDB Perturbation	Genes up-regulated in T helper cells (defines as CD4+) isolated from patients with mucosis fungoides compared to those from normal control donors.	52	7.50385e-05	0.00485442	4257908	11	0.0300546	6	0.00523416	5650172	10	62	0.01941748
MSigDB Perturbation	Class III of genes transiently induced by EGF [GeneID =1950] in 184A1 cells (mammary epithelium).	72	0.000256395	0.0119794	2153675	26	0.0710382	2	0.0012219	3486504	21	211	0.0407767
MSigDB Perturbation	Genes up-regulated in Calu-6 cells (lung cancer) at 1 h time point after TNF [GeneID=7124] treatment.	90	0.000427509	0.0159793	3468682	11	0.0300546	34	0.0360522	4520138	8	62	0.01553398
MSigDB Perturbation	Genes changed in INA-6 cells (multiple myeloma, MM) by re-addition of IL6 [GeneID=3569] after its initial withdrawal for 12h.	91	0.000428271	0.0158319	2676813	16	0.0437159	25	0.036168	3140716	13	145	0.02524272
MSigDB Perturbation	Genes down-regulated in HeLa cells after knockdown of MED1 [GeneID=5469] by RNAi.	104	0.000580273	0.0187696	2198132	22	0.0601093	18	0.0159935	2802485	18	225	0.03495146
MSigDB Perturbation	Genes up-regulated in post-GC, BCL6 [GeneID=604] dependent B cell non-Hodgkin's lymphoma (B-NHL) vs MYC [GeneID=4609] driven pre-GC lymphoma.	142	0.00177476	0.0420444	205174	21	0.057377	31	0.0365013	243806	19	273	0.0368932
MSigDB Oncogenic Signatures	Genes up-regulated in MCF-7 cells (breast cancer) positive for ESR1 [Gene ID=2099] and engineered to express ligand-activatable EGFR [Gene ID=1956].	2	0.000126282	0.0118074	2348966	24	0.0655738	1	0.0167909	3013425	16	186	0.03106796
MSigDB Immunologic Signatures	Genes up-regulated in comparison of monocytes treated with anti-TREM1 [GeneID=54210] and 5000 ng/ml LPS (TLR4 agonist) versus monocytes treated with control IgG.	2	0.107583	0.000102742	3381395	26	0.0710382	5	0.0264872	3079654	16	182	0.03106796
MSigDB Immunologic Signatures	Genes down-regulated in comparison of dendritic cells (DC) stimulated with CpG DNA (TLR9 agonist) at 1 h versus DC cells stimulated with Gardiquimod (TLR7 agonist) at 1 h.	3	0.193069	0.000122921	3610561	23	0.0628415	3	0.00874446	3217139	18	196	0.03495146
MSigDB Immunologic Signatures	Genes up-regulated in comparison of lymph node regulatory T cells versus lymph node conventional T cells.	6	0.239692	7.63021e-05	3071131	28	0.0765027	1	0.00593168	3430878	19	194	0.0368932
MSigDB Immunologic Signatures	Genes down-regulated in comparison of control polymorphonuclear leukocytes (PMN) at 0 h versus PMN treated with F. tularensis vaccine at 24 h.	10	0.938153	0.000179187	3403382	22	0.0601093	6	0.0251437	304618	16	184	0.03106796
MSigDB Immunologic Signatures	Genes down-regulated in comparison of resting CD4 [GeneID=920] T cells versus directly activated CD4 [GeneID=920] T cells.	18	1.25411e-05	0.00133075	2802091	23	0.0628415	2	0.0113957	3250305	18	194	0.03495146
MSigDB Immunologic Signatures	Genes down-regulated in comparison of TconvLN versus TregLN (see Fig. 1 in the paper for details).	32	4.13625e-05	0.00246882	2591957	23	0.0628415	7	0.0425864	2874344	16	195	0.03106796
MSigDB Immunologic Signatures	Genes down-regulated in comparison of naive B cells versus day 0 monocytes.	50	0.000125547	0.0047959	2875056	17	0.0464481	4	0.0284232	2992604	17	199	0.03300971
MSigDB Immunologic Signatures	Genes up-regulated in comparison of CD4 [GeneID=920] T cells treated with TGFB1 [GeneID=7040] and IL6 [GeneID=3569] versus those treated with TGFB1 [GeneID=7040], IL6 [GeneID=3569] and IL23A [GeneID=51561].	53	0.000158804	0.00572294	2552987	20	0.0546448	7	0.0425864	2874344	16	195	0.03106796
MSigDB Immunologic Signatures	Genes up-regulated in comparison of NK cells versus NKT cells.	126	0.00198997	0.0301654	2236694	17	0.0464481	10	0.0335354	2845163	16	197	0.03106796
MSigDB Immunologic Signatures	Genes down-regulated in comparison of dendritic cells (DC) stimulated with poly(I:C) (TLR3 agonist) at 1 h versus DC cells stimulated with Pam3Csk4 (TLR1/2 agonist) at 1 h.	144	0.00335119	0.0444498	2070631	18	0.0491803	9	0.0351391	2859679	16	196	0.03106796
B hypo-acetylated region
# GREAT version 3.0.0	Species assembly: hg19	Association rule: Basal+extension: 5000 bp upstream, 1000 bp downstream, 1000000 bp max extension, curated regulatory domains included
# Ontology	Term Name	Binom Rank	Binom Raw P-Value	Binom FDR Q-Val	Binom Fold Enrichment	Binom Observed Region Hits	Binom Region Set Coverage	Hyper Rank	Hyper FDR Q-Val	Hyper Fold Enrichment	Hyper Observed Gene Hits	Hyper Total Genes	Hyper Gene Set Coverage
GO Biological Process	response to biotic stimulus	1	4.06428e-09	4.24311e+06	2601575	77	0.127695	80	0.0378754	166543	50	624	0.0576037
GO Biological Process	drug transport	10	0.00149458	1.56034e-06	797914	15	0.0248756	33	0.0258111	5363758	8	31	0.00921659
GO Biological Process	leukocyte activation	21	0.0171582	8.53005e-06	2317666	54	0.0895522	11	0.0163695	2125694	36	352	0.0414747
GO Biological Process	response to steroid hormone stimulus	57	0.175928	3.22226e-05	2192856	52	0.0862355	72	0.038737	1992131	30	313	0.0345622
GO Biological Process	positive regulation of heart contraction	71	0.324351	4.76932e-05	5674521	14	0.0232172	84	0.0441089	5938446	6	21	0.00691244
GO Biological Process	aging	79	0.654436	8.6485e-05	2609766	34	0.0563847	73	0.0385654	2334095	21	187	0.0241936
GO Biological Process	response to drug	81	0.729966	9.40845e-05	2090066	52	0.0862355	14	0.018524	2090068	36	358	0.0414747
GO Biological Process	myeloid leukocyte activation	82	0.857567	0.000109183	38888	19	0.0315091	28	0.0265855	3509082	13	77	0.014977
GO Biological Process	positive regulation of GTPase activity	84	1.06666e-06	0.00013257	2138393	48	0.079602	45	0.0273396	2058535	31	313	0.0357143
GO Biological Process	alpha-beta T cell differentiation	156	1.91133e-05	0.00127912	4230871	13	0.0215589	71	0.037171	4618792	8	36	0.00921659
GO Biological Process	branching morphogenesis of an epithelial tube	203	6.30043e-05	0.00324022	2089576	34	0.0563847	83	0.0405101	2494147	18	150	0.0207373
GO Biological Process	morphogenesis of a branching epithelium	210	6.71294e-05	0.00333729	2009023	37	0.0613599	38	0.0268339	2508482	21	174	0.0241936
GO Biological Process	negative regulation of epithelial cell differentiation	221	7.51111e-05	0.00354823	4274739	11	0.0182421	39	0.0262603	6062164	7	24	0.00806452
GO Biological Process	circadian rhythm	233	8.37355e-05	0.00375193	3119984	16	0.026534	26	0.0248763	3555254	13	76	0.014977
GO Biological Process	regulation of the force of heart contraction	234	8.49737e-05	0.00379114	4616904	10	0.0165838	47	0.029015	5819677	7	25	0.00806452
GO Biological Process	odontogenesis	516	0.00181045	0.03663	2103453	20	0.0331675	13	0.0153281	3359121	16	99	0.0184332
GO Biological Process	regulation of cell-cell adhesion	550	0.00218527	0.0414803	2167814	18	0.0298507	44	0.0254016	3377491	13	80	0.014977
GO Biological Process	regulation of cell-matrix adhesion	601	0.00284471	0.0494157	230287	15	0.0248756	30	0.0258235	3722608	12	67	0.0138249
Disease Ontology	hemorrhagic disease	2	4.42581e-09	0.0494585	2983481	67	0.111111	28	8.99704e-05	2221251	42	393	0.0483871
Disease Ontology	blood coagulation disease	4	1.33608e-08	0.00746536	2913371	67	0.111111	31	0.000156125	2166133	42	403	0.0483871
Disease Ontology	bone marrow disease	11	9.37957e-08	190576	2599686	75	0.124378	11	8.15127e-06	2314644	49	440	0.0564516
Disease Ontology	myeloma	23	2.88418e-05	2.80267e+07	2537277	63	0.104478	17	2.93334e-05	2359329	42	370	0.0483871
Disease Ontology	bone marrow cancer	24	3.59932e-05	335.187	2500501	64	0.106136	20	3.02614e-05	2315379	43	386	0.0495392
Disease Ontology	renal carcinoma	43	0.00992322	5.15777e+08	2334087	55	0.0912106	97	0.0140764	1852663	32	359	0.0368664
Disease Ontology	head neoplasm	47	0.0168363	8.00621e+08	2117705	65	0.107794	58	0.00102502	193869	43	461	0.0495392
Disease Ontology	vascular hemostatic disease	49	0.0180586	8.23692e+08	2625443	43	0.0713101	76	0.00242373	2196105	28	265	0.0322581
Disease Ontology	malignant neoplasm of brain	52	0.0277872	1.19432e-06	2203894	58	0.0961857	68	0.00168187	1997477	37	385	0.0426267
Disease Ontology	multiple myeloma	54	0.00313395	1.29711e-06	2647212	41	0.0679934	81	0.00267625	2251661	26	240	0.0299539
Disease Ontology	mature B-cell lymphocytic neoplasm	57	0.0524615	2.05704e-06	256026	42	0.0696517	73	0.00247947	223579	27	251	0.031106
Disease Ontology	in situ carcinoma	61	0.00813943	2.98223e-06	2980147	32	0.053068	88	0.00464735	2531453	19	156	0.0218894
Disease Ontology	plasmacytoma	62	0.0829071	2.98867e-06	2551633	41	0.0679934	82	0.00324249	2223863	26	243	0.0299539
Disease Ontology	nodular lymphoma	63	0.0981921	3.48348e-06	428633	20	0.0331675	22	9.6529e-05	50981	13	53	0.014977
Disease Ontology	astrocytoma	65	0.103979	3.57527e-06	2153226	56	0.092869	75	0.00243699	1974259	36	379	0.0414747
Disease Ontology	primary brain tumor	66	0.122182	4.13751e-06	2142413	56	0.092869	79	0.002441	1969064	36	380	0.0414747
Disease Ontology	glioblastoma	68	0.146851	4.82666e-06	2248689	50	0.0829187	52	0.000765306	2239414	32	297	0.0368664
Disease Ontology	neoplasm of cerebrum	71	0.19271	6.06628e-06	2095035	57	0.0945274	72	0.00231806	1961808	37	392	0.0426267
Disease Ontology	supratentorial neoplasm	73	0.218473	6.68885e-06	2086824	57	0.0945274	78	0.00237807	195185	37	394	0.0426267
Disease Ontology	pulmonary fibrosis	90	1.90861e-06	4.73972e-05	2784881	28	0.0464345	131	0.0404178	221702	16	150	0.0184332
PANTHER Pathway	Angiogenesis	2	0.000167415	0.0127235	2231306	26	0.0431177	1	0.00578535	2752922	20	151	0.0230415
MSigDB Perturbation	Wnt target genes up-regulated after Cre-lox knockout of APC [GeneID=324] in the small intestine that require functional MYC [GeneID=4609].	1	7.68077e-07	25.8381	5558226	28	0.0464345	3	0.000504716	5016963	14	58	0.016129
MSigDB Perturbation	Genes up-regulated in breast cancer tumors (formed by MCF-7 xenografts) resistant to tamoxifen [PubChem=5376].	3	0.000283282	3.17654e+09	2096922	82	0.135987	13	0.00561293	1861871	49	547	0.0564516
MSigDB Perturbation	Genes down-regulated in at least one of three multiple myeloma (MM) cell lines by TSA [PubChem=5562].	4	0.000442004	3717255322	2528788	56	0.092869	14	0.00548435	2245022	31	287	0.0357143
MSigDB Perturbation	Genes up-regulated in hepatocellular carcinoma (HCC) samples from patients with early recurrence (within 2 years after surgery) after resection.	7	0.00205361	9.86905e+08	8601211	14	0.0232172	24	0.0287596	4750757	8	35	0.00921659
MSigDB Perturbation	Genes down-regulated in epidermis after to UVB irradiation.	8	0.00370171	1.55657e-06	2037234	77	0.127695	2	0.000351695	2135963	52	506	0.0599078
MSigDB Perturbation	Class III of genes transiently induced by EGF [GeneID =1950] in 184A1 cells (mammary epithelium).	10	0.0129156	4.34481e-06	246358	49	0.0812604	5	0.000749145	2758141	28	211	0.0322581
MSigDB Perturbation	Retinoic acid-responsive genes up-regulated in hepatocellular carcinoma (HCC) samples of TRIM24 [GeneID=8805] knockout mice.	12	0.159466	4.47035e-05	5562229	15	0.0248756	27	0.0364976	4066545	9	46	0.0103687
MSigDB Perturbation	Transcripts dependent upon IRS1 and IRS2 [GeneID=3667, 8660] for normal expression in liver.	50	1.12613e-05	0.000757663	3019312	21	0.0348259	25	0.0326621	2969223	14	98	0.016129
MSigDB Perturbation	Genes down-regulated in medullary breast cancer (MBC) relative to ductal breast cancer (DBD).	61	1.92197e-05	0.00105992	2324491	31	0.0514096	29	0.0370886	2361882	20	176	0.0230415
MSigDB Perturbation	Top genes up-regulated at day 5 of Cre-Lox induced APC [GeneID=324] knockout in the intestine.	63	2.2475e-05	0.0012001	2794545	22	0.0364843	19	0.0107636	294448	17	120	0.0195852
MSigDB Perturbation	Genes up-regulated in MDA-MB-231 cells (breast cancer, mutated TP53 [GeneID=7157]) undergoing aberrant mitosis and necrosis after treatment with 2 nM docetaxel [PubChem=148124].	116	0.000163714	0.00474771	2562874	20	0.0331675	7	0.00186212	3997031	15	78	0.0172811
MSigDB Perturbation	Genes correlated with neural type of glioblastoma multiforme tumors.	141	0.000386186	0.0092137	20142	29	0.0480929	40	0.0463515	2167111	22	211	0.0253456
MSigDB Perturbation	Genes down-regulated in response to UVB radiation in HFK cells (keratinocytes) immortalized by overexpression of HPV E6 and E7 viral oncogenes.	149	0.000432288	0.00975984	3756448	10	0.0165838	42	0.04447	4693288	7	31	0.00806452
MSigDB Perturbation	Genes bearing H3K27me3 mark or whose promoters are bound by the polycomb proteins SUZ12 or EED [GeneID=23512;8726]; their DNA is methylated de novo in cancer.	182	0.000749663	0.0138564	2268144	20	0.0331675	26	0.037036	3070447	13	88	0.014977
MSigDB Oncogenic Signatures	Genes up-regulated in DAOY cells (medulloblastoma) upon knockdown of PCGF2 [Gene ID=7703] gene by RNAi.	1	7.50736e-05	14.0388	3551725	37	0.0613599	1	3.72559e-05	3439172	23	139	0.0264977
MSigDB Oncogenic Signatures	Genes down-regulated in TIG3 cells (fibroblasts) upon knockdown of SUZ12 [Gene ID=23512] gene.	2	0.0128466	1.20116e-06	3235097	32	0.053068	7	0.00920461	2348538	20	177	0.0230415
MSigDB Oncogenic Signatures	Genes up-regulated in DAOY cells (medulloblastoma) upon knockdown of BMI1 and PCGF2 [Gene ID=648, 7703] genes by RNAi.	3	0.0975446	6.08028e-06	2739678	36	0.0597015	2	4.07226e-05	3296862	23	145	0.0264977
MSigDB Oncogenic Signatures	Genes up-regulated in DAOY cells (medulloblastoma) upon knockdown of BMI1 [Gene ID=648] gene by RNAi.	4	0.178527	8.34615e-06	2935925	31	0.0514096	4	0.000980282	2866836	20	145	0.0230415
MSigDB Oncogenic Signatures	Genes up-regulated in MCF-7 cells (breast cancer) positive for ESR1 [Gene ID=2099] MCF-7 cells (breast cancer) and long-term adapted for estrogen-independent growth.	5	0.253759	9.49059e-06	2631037	36	0.0597015	8	0.0115845	2284018	20	182	0.0230415
MSigDB Oncogenic Signatures	Genes up-regulated during early stages of differentiation of embryoid bodies from J1 embryonic stem cells.	6	0.270178	8.42056e-06	2941859	30	0.0497512	10	0.0157488	2243788	19	176	0.0218894
MSigDB Oncogenic Signatures	Genes up-regulated in MCF-7 cells (breast cancer) positive for ESR1 [Gene ID=2099] and engineered to express ligand-activatable EGFR [Gene ID=1956].	7	0.275753	7.36656e-06	243564	41	0.0679934	11	0.0276285	2123154	19	186	0.0218894
MSigDB Oncogenic Signatures	Genes up-regulated in DLD1 cells (colon carcinoma) over-expressing LEF1 [Gene ID=51176].	8	0.0397156	9.28352e-06	2580839	36	0.0597015	6	0.00567678	2344925	22	195	0.0253456
MSigDB Oncogenic Signatures	Genes up-regulated in MCF-7 cells (breast cancer) positive for ESR1 [Gene ID=2099] MCF-7 cells (breast cancer) stably over-expressing constitutively active MAP2K1 [Gene ID=5604] gene.	9	0.415406	8.63121e-06	2575829	36	0.0597015	3	0.00101769	2611673	24	191	0.0276498
MSigDB Oncogenic Signatures	Genes down-regulated in MOLT4 cells (T-ALL) by DAPT [PubChem=16219261], an inhibitor of NOTCH signaling pathway.	10	1.35991e-06	2.54302e-05	2773287	29	0.0480929	13	0.026602	2150127	18	174	0.0207373
MSigDB Oncogenic Signatures	Genes up-regulated in MCF-7 cells (breast cancer) positive for ESR1 [Gene ID=2099] and engineered to express ligand-activatable ERBB2 [Gene ID=2064].	11	4.49556e-06	7.64244e-05	2464011	32	0.053068	9	0.0127039	224698	20	185	0.0230415
MSigDB Oncogenic Signatures	Genes up-regulated upon knockdown of PTEN [Gene ID=5728] by RNAi.	15	0.000230092	0.00286848	2080503	29	0.0480929	14	0.0358928	2078456	18	180	0.0207373
MSigDB Immunologic Signatures	Genes up-regulated in comparison of healthy CD4 [GeneID=920] T cells versus healthy myeloid cells.	3	0.00636523	4.05253e-06	276475	42	0.0696517	2	0.0356976	2542792	23	188	0.0264977
MSigDB Immunologic Signatures	Genes down-regulated in comparison of memory CD8 T cells treated with IL4 [GeneID=3565] and IL7 [GeneID=3574] versus naive CD8 T cells treated with IL4 [GeneID=3565] and IL7 [GeneID=3574].	14	6.47393e-06	0.000883229	2380263	33	0.0547264	3	0.0305764	2502853	23	191	0.0264977
MSigDB Immunologic Signatures	Genes up-regulated in comparison of systemic lupus erythematosus CD4 [GeneID=920] T cells versus systemic lupus erythematosus B cells.	40	9.2567e-05	0.00442007	2131866	31	0.0514096	1	0.010125	2720492	25	191	0.0288018

## Sheet: Tab4 RNA-seq
Table S6 Up and downregulated gene transcipts in placenta of FGR compared to controls												Total:	upregulated		581		with gene_name		569
p-value <0.05													downregulated		528				521
ensembl_id	gene_name	baseMean	log2FoldChange	lfcSE	stat	pvalue	padj	Up- or downregulated
ENSG00000148053	NTRK2	194.328	2.46657	0.326288	7.55949	4.04641e-14	5.92759e-10	up
ENSG00000244734	HBB	9820.27	-2.00898	0.294038	-6.8324	8.35051e-12	6.11633e-08	down
ENSG00000114279	FGF12	51.2124	-2.15299	0.323293	-6.65957	2.74627e-11	1.34101e-07	down
ENSG00000229056	AC020571.3	142.722	-1.56754	0.246174	-6.3676	1.9201e-10	7.0319e-07	down
ENSG00000112715	VEGFA	1159.07	1.40625	0.238086	5.90649	3.49472e-09	8.73046e-06	up
ENSG00000047457	CP	88.8328	1.9151	0.324445	5.90271	3.57586e-09	8.73046e-06	up
ENSG00000164451	FAM26D	39.4997	-1.69649	0.30038	-5.64781	1.62508e-08	3.27414e-05	down
ENSG00000213218	CSH2	17457.9	-1.58151	0.28084	-5.63135	1.78805e-08	3.27414e-05	down
ENSG00000164850	GPER1	317.155	1.68809	0.308025	5.48037	4.24447e-08	6.90858e-05	up
ENSG00000136487	GH2	2527.38	-1.35232	0.251222	-5.38298	7.32633e-08	0.000107323	down
ENSG00000165810	BTNL9	1164.3	1.6997	0.330757	5.13881	2.76486e-07	0.000368204	up
ENSG00000053438	NNAT	3627.44	1.44882	0.286841	5.05095	4.39607e-07	0.000536651	up
ENSG00000130821	SLC6A8	936.952	1.20432	0.243799	4.93982	7.81958e-07	0.000881147	up
ENSG00000136488	CSH1	58152	-1.35393	0.282648	-4.79017	1.6664e-06	0.00174365	down
ENSG00000131389	SLC6A6	650.304	1.11661	0.23579	4.73563	2.18371e-06	0.00201274	up
ENSG00000169550	MUC15	385.827	-1.29015	0.272513	-4.73428	2.19836e-06	0.00201274	down
ENSG00000204414	CSHL1	22122.8	-1.52429	0.323136	-4.71718	2.39142e-06	0.0020607	down
ENSG00000147394	ZNF185	364.292	-1.10996	0.239441	-4.63562	3.55865e-06	0.00289615	down
ENSG00000223609	HBD	22.9784	-1.5767	0.341894	-4.61166	3.99469e-06	0.00305747	down
ENSG00000157404	KIT	106.22	1.2919	0.280695	4.60251	4.1743e-06	0.00305747	up
ENSG00000247095	MIR210HG	285.274	1.33664	0.292496	4.56977	4.88263e-06	0.00340598	up
ENSG00000105227	PRX	264.569	1.47954	0.327344	4.51985	6.18844e-06	0.00412066	up
ENSG00000178150	ZNF114	48.0925	1.44911	0.321517	4.5071	6.57202e-06	0.00418581	up
ENSG00000273066	RP11-216L13.19	288.464	1.19624	0.269528	4.43828	9.06804e-06	0.00531795	up
ENSG00000145911	N4BP3	504.099	0.936491	0.211012	4.4381	9.07562e-06	0.00531795	up
ENSG00000006659	LGALS14	811.392	-1.21845	0.277032	-4.39823	1.09138e-05	0.00614909	down
ENSG00000121900	TMEM54	636.707	-0.965478	0.220897	-4.37071	1.23841e-05	0.00671906	down
ENSG00000148842	CNNM2	277.684	0.994534	0.228915	4.34456	1.39558e-05	0.00709122	up
ENSG00000128567	PODXL	864.795	1.27087	0.292819	4.34011	1.42413e-05	0.00709122	up
ENSG00000093134	VNN3	58.969	-1.52857	0.352546	-4.33581	1.45223e-05	0.00709122	down
ENSG00000183807	FAM162B	459.983	-0.884859	0.204645	-4.32387	1.53313e-05	0.00724478	down
ENSG00000188338	SLC38A3	112.317	1.36335	0.316223	4.31136	1.62251e-05	0.00727671	up
ENSG00000131370	SH3BP5	714.994	1.04163	0.241729	4.3091	1.63924e-05	0.00727671	up
ENSG00000152931	PART1	80.1513	-1.34726	0.315651	-4.26821	1.9705e-05	0.00848994	down
ENSG00000134548	SPX	84.3068	-1.48703	0.349832	-4.2507	2.13105e-05	0.00891937	down
ENSG00000123454	DBH	66.694	-1.29281	0.308846	-4.18594	2.83985e-05	0.0113343	down
ENSG00000147488	ST18	66.9695	-1.40127	0.334902	-4.18412	2.86279e-05	0.0113343	down
ENSG00000198729	PPP1R14C	100.972	-1.28203	0.311091	-4.12108	3.77105e-05	0.0145374	down
ENSG00000182253	SYNM	329.386	1.08134	0.264174	4.0933	4.25277e-05	0.0159741	up
ENSG00000007314	SCN4A	25.5035	1.39995	0.344594	4.06262	4.85245e-05	0.0173725	up
ENSG00000174697	LEP	608.372	1.43672	0.353685	4.06215	4.86225e-05	0.0173725	up
ENSG00000108786	HSD17B1	6081.8	-1.07093	0.268995	-3.98121	6.85643e-05	0.0239143	down
ENSG00000101670	LIPG	1432.71	-0.800201	0.20374	-3.92755	8.58142e-05	0.0292347	down
ENSG00000169495	HTRA4	1573.65	1.15877	0.29666	3.90605	9.38182e-05	0.0312351	up
ENSG00000265933	LINC00668	38.4875	1.38165	0.354462	3.89787	9.70413e-05	0.0312488	up
ENSG00000125046	SSUH2	19.7017	1.37707	0.353533	3.89518	9.81258e-05	0.0312488	up
ENSG00000130822	PNCK	245.497	1.22452	0.314883	3.88879	0.000100744	0.0314001	up
ENSG00000060656	PTPRU	530.719	0.687956	0.177511	3.87556	0.000106381	0.0321986	up
ENSG00000123505	AMD1	1060.71	0.958193	0.247432	3.87255	0.000107702	0.0321986	up
ENSG00000231426	RP5-899B16.1	17.6502	1.34034	0.351398	3.81431	0.000136565	0.0389334	up
ENSG00000113580	NR3C1	764.384	-0.673338	0.176848	-3.80744	0.000140414	0.0389334	down
ENSG00000118515	SGK1	1446.85	0.941499	0.248079	3.79515	0.000147553	0.0389334	up
ENSG00000249861	LGALS16	126.287	-1.02543	0.270279	-3.79396	0.000148266	0.0389334	down
ENSG00000211898	IGHD	36.4347	-1.28092	0.338011	-3.78957	0.000150906	0.0389334	down
ENSG00000162512	SDC3	976.34	0.811261	0.214226	3.78694	0.000152513	0.0389334	up
ENSG00000085185	BCORL1	1215.01	0.867821	0.229242	3.78561	0.000153331	0.0389334	up
ENSG00000102755	FLT1	10671.3	1.08347	0.286323	3.78407	0.000154285	0.0389334	up
ENSG00000137752	CASP1	158.138	-1.05978	0.28008	-3.78383	0.000154434	0.0389334	down
ENSG00000197632	SERPINB2	609.334	-1.13203	0.299475	-3.78003	0.000156807	0.0389334	down
ENSG00000054179	ENTPD2	56.4045	1.32275	0.353867	3.738	0.000185493	0.0452881	up
ENSG00000124491	F13A1	2148.76	-0.839928	0.226776	-3.70377	0.000212416	0.0510112	down
ENSG00000103319	EEF2K	383.85	0.840637	0.227932	3.6881	0.000225939	0.0533835	up
ENSG00000115756	HPCAL1	773.922	0.776088	0.210793	3.68176	0.000231633	0.0535737	up
ENSG00000108924	HLF	141.358	-1.08758	0.295609	-3.6791	0.000234058	0.0535737	down
ENSG00000143537	ADAM15	1738.24	0.726167	0.197698	3.67312	0.000239609	0.0540004	up
ENSG00000133065	SLC41A1	194.309	0.775717	0.212894	3.64367	0.000268777	0.0596564	up
ENSG00000175197	DDIT3	333.187	-0.785641	0.215962	-3.63787	0.0002749	0.0601047	down
ENSG00000174738	NR1D2	115.508	-0.924789	0.255008	-3.62651	0.000287274	0.0618864	down
ENSG00000131097	HIGD1B	445.538	-1.09057	0.302476	-3.60547	0.000311589	0.0661516	down
ENSG00000105939	ZC3HAV1	349.533	0.748066	0.209798	3.56566	0.000362943	0.0749419	up
ENSG00000108309	RUNDC3A	119.641	1.09397	0.307057	3.56277	0.000366965	0.0749419	up
ENSG00000204950	LRRC10B	24.5018	-1.23088	0.34558	-3.56179	0.00036834	0.0749419	down
ENSG00000203859	HSD3B2	19.0235	-1.25962	0.354133	-3.5569	0.000375252	0.0753023	down
ENSG00000182851		202.283	1.21221	0.341568	3.54897	0.000386743	0.0755737	up
ENSG00000159708	LRRC36	477.888	-1.04597	0.294735	-3.54885	0.000386922	0.0755737	down
ENSG00000184669	OR7E14P	20.4905	-1.24926	0.35393	-3.52969	0.000416053	0.0801942	down
ENSG00000156738	MS4A1	36.1384	-1.15955	0.329074	-3.52366	0.000425623	0.0809734	down
ENSG00000051382	PIK3CB	313.24	0.63603	0.18101	3.51378	0.000441785	0.0829707	up
ENSG00000170965	PLAC1	519.066	-0.908857	0.259043	-3.50852	0.000450614	0.0835574	down
ENSG00000118194	TNNT2	311.203	1.05628	0.302744	3.48902	0.000484792	0.0884138	up
ENSG00000085265	FCN1	108.425	-1.17398	0.337018	-3.48344	0.000495013	0.0884138	down
ENSG00000117394	SLC2A1	13030.3	0.838703	0.24094	3.48096	0.000499623	0.0884138	up
ENSG00000064989	CALCRL	138.771	0.884382	0.25432	3.47743	0.000506241	0.0884138	up
ENSG00000233251	AC007743.1	170.621	-1.0799	0.310579	-3.47704	0.000506981	0.0884138	down
ENSG00000157388	CACNA1D	34.127	-1.21207	0.349025	-3.47272	0.000515218	0.0887932	down
ENSG00000272734	ADIRF-AS1	1604.81	-1.00253	0.289488	-3.46313	0.000533932	0.0909485	down
ENSG00000115602	IL1RL1	3108.59	1.22608	0.354684	3.45682	0.000546598	0.0920211	up
ENSG00000143867	OSR1	143.359	-1.04891	0.303911	-3.45136	0.000557761	0.0920211	down
ENSG00000159713	TPPP3	2912.47	-0.936135	0.271286	-3.45073	0.000559074	0.0920211	down
ENSG00000183914	DNAH2	189.79	-0.987769	0.287327	-3.43779	0.000586481	0.0946855	down
ENSG00000154099	DNAAF1	57.2893	-1.2091	0.351891	-3.43602	0.000590335	0.0946855	down
ENSG00000260072	CTD-2313J23.1	84.8416	1.18983	0.34672	3.43166	0.000599907	0.0946855	up
ENSG00000105472	CLEC11A	204.201	-0.760772	0.221876	-3.42881	0.000606236	0.0946855	down
ENSG00000138495	COX17	104.078	-0.877706	0.256025	-3.42821	0.00060758	0.0946855	down
ENSG00000136720	HS6ST1	183.316	0.94665	0.277122	3.416	0.000635471	0.0975564	up
ENSG00000113739	STC2	327.821	0.872521	0.255737	3.41178	0.000645391	0.0975564	up
ENSG00000115828	QPCT	68.0896	1.1348	0.332638	3.41154	0.000645981	0.0975564	up
ENSG00000053900	ANAPC4	297.801	-0.823568	0.241969	-3.4036	0.000665029	0.0994082	down
ENSG00000150594	ADRA2A	124.996	-0.80184	0.236136	-3.39567	0.000684615	0.100394	down
ENSG00000185339	TCN2	179.365	0.90418	0.266297	3.39538	0.000685329	0.100394	up
ENSG00000130037	KCNA5	45.0527	1.12027	0.330539	3.38924	0.00070087	0.101654	up
ENSG00000110375	UPK2	20.5047	1.19746	0.354031	3.38235	0.000718687	0.102323	up
ENSG00000140368	PSTPIP1	51.9813	-0.991824	0.293279	-3.38185	0.000719996	0.102323	down
ENSG00000173894	CBX2	82.4754	0.979253	0.289771	3.3794	0.000726437	0.102323	up
ENSG00000169184	MN1	107.942	0.951004	0.28269	3.36412	0.000767887	0.107131	up
ENSG00000162706	CADM3	950.571	-1.1204	0.333793	-3.35658	0.00078912	0.108115	down
ENSG00000152137	HSPB8	2231.27	-0.662113	0.197297	-3.35592	0.000791009	0.108115	down
ENSG00000211892	IGHG4	63.2951	-1.10198	0.328691	-3.35263	0.000800487	0.108115	down
ENSG00000231924	PSG1	4995.44	-0.817942	0.24407	-3.35126	0.00080446	0.108115	down
ENSG00000182670	TTC3	1042.73	0.515996	0.154375	3.34248	0.000830343	0.110579	up
ENSG00000159217	IGF2BP1	196.743	0.803291	0.241406	3.32755	0.000876128	0.115625	up
ENSG00000100739	BDKRB1	16.2135	-1.16798	0.35207	-3.31746	0.000908396	0.118262	down
ENSG00000145824	CXCL14	2069.4	-1.066	0.321446	-3.31628	0.000912251	0.118262	down
ENSG00000008516	MMP25	45.6683	-1.14956	0.346913	-3.3137	0.000920716	0.118312	down
ENSG00000205078	SYCE1L	23.1474	-1.16709	0.353105	-3.30523	0.000948996	0.120886	down
ENSG00000169213	RAB3B	523.698	-0.919671	0.278467	-3.30262	0.000957855	0.120962	down
ENSG00000161649	CD300LG	631.381	0.971859	0.29477	3.297	0.000977224	0.122354	up
ENSG00000100721	TCL1A	22.3674	-1.15075	0.349681	-3.29085	0.000998851	0.124001	down
ENSG00000115461	IGFBP5	7166.35	0.864763	0.263916	3.27666	0.00105042	0.129308	up
ENSG00000145681	HAPLN1	289.157	-1.07093	0.327305	-3.27198	0.00106798	0.130373	down
ENSG00000168995	SIGLEC7	65.9142	-0.967019	0.297969	-3.24537	0.001173	0.14201	down
ENSG00000213088	ACKR1	176.04	-0.884791	0.273087	-3.23996	0.00119545	0.143542	down
ENSG00000128591	FLNC	398.834	0.87669	0.270785	3.23759	0.00120544	0.143565	up
ENSG00000007062	PROM1	125.331	-0.902243	0.280991	-3.21094	0.00132304	0.1563	down
ENSG00000105825	TFPI2	6959	-0.873369	0.272286	-3.20755	0.00133873	0.156471	down
ENSG00000138795	LEF1	136.625	-0.818744	0.255377	-3.20602	0.00134585	0.156471	down
ENSG00000229671	LINC01150	58.3578	0.96448	0.301749	3.1963	0.00139203	0.160566	up
ENSG00000174640	SLCO2A1	2216.98	0.816642	0.256187	3.18767	0.00143423	0.164141	up
ENSG00000113263	ITK	19.3684	-1.12417	0.35444	-3.17167	0.00151567	0.171761	down
ENSG00000104660	LEPROTL1	922.951	0.794779	0.250717	3.17002	0.00152426	0.171761	up
ENSG00000133872	SARAF	2222.92	0.786442	0.248599	3.16349	0.00155888	0.173622	up
ENSG00000241015	TPM3P9	169.682	0.973911	0.307961	3.16245	0.00156449	0.173622	up
ENSG00000188404	SELL	109.033	-0.961633	0.304502	-3.15805	0.00158826	0.174348	down
ENSG00000108823	SGCA	83.583	0.85697	0.271464	3.15685	0.00159482	0.174348	up
ENSG00000269609	RPARP-AS1	88.6412	-0.810809	0.257759	-3.1456	0.00165744	0.179851	down
ENSG00000167178	ISLR2	26.6683	1.1062	0.352162	3.14118	0.00168271	0.181225	up
ENSG00000260296	RP11-395I6.3	54.4543	-0.969314	0.30879	-3.13907	0.00169484	0.181225	down
ENSG00000100336	APOL4	83.5809	0.842088	0.268622	3.13485	0.00171942	0.18252	up
ENSG00000133392	MYH11	5228.38	0.722715	0.230994	3.12872	0.00175569	0.184076	up
ENSG00000128656	CHN1	318.966	-0.678916	0.217036	-3.12813	0.00175921	0.184076	down
ENSG00000107796	ACTA2	20767.9	0.801051	0.256444	3.12368	0.00178602	0.185556	up
ENSG00000163220	S100A9	523.08	-0.883426	0.284406	-3.10622	0.00189496	0.194176	down
ENSG00000135537	LACE1	35.5751	-0.94238	0.303393	-3.10614	0.0018955	0.194176	down
ENSG00000061656	SPAG4	93.9226	0.913154	0.294291	3.10289	0.00191641	0.194955	up
ENSG00000204397	CARD16	105.044	-0.909537	0.294255	-3.09098	0.00199498	0.201548	down
ENSG00000138101	DTNB	261.706	-0.893493	0.289925	-3.08181	0.00205749	0.206258	down
ENSG00000116183	PAPPA2	7211.55	0.924097	0.300029	3.08003	0.00206982	0.206258	up
ENSG00000101162	TUBB1	44.4392	-1.00658	0.327076	-3.07751	0.00208736	0.206258	down
ENSG00000086991	NOX4	24.7885	-1.07699	0.35026	-3.07484	0.00210617	0.206258	down
ENSG00000132823	OSER1	751.618	-0.778396	0.253358	-3.07232	0.00212401	0.206258	down
ENSG00000184005	ST6GALNAC3	65.0705	1.00732	0.327899	3.07203	0.00212608	0.206258	up
ENSG00000250305	KIAA1456	167.731	-0.979511	0.320284	-3.05826	0.0022263	0.211981	down
ENSG00000162882	HAAO	164.785	-0.833756	0.272698	-3.05743	0.00223244	0.211981	down
ENSG00000124602	UNC5CL	43.9816	0.972749	0.318192	3.05711	0.00223481	0.211981	up
ENSG00000166435	XRRA1	102.47	0.932467	0.305125	3.05602	0.00224296	0.211981	up
ENSG00000240583	AQP1	499.341	0.864411	0.283431	3.04981	0.00228983	0.21405	up
ENSG00000137841	PLCB2	342.777	-0.799282	0.262276	-3.04748	0.00230765	0.21405	down
ENSG00000103245	NARFL	439.247	-0.648939	0.213061	-3.04579	0.00232074	0.21405	down
ENSG00000150636	CCDC102B	172.837	-0.917763	0.301355	-3.04545	0.0023233	0.21405	down
ENSG00000143217	PVRL4	516.839	0.871945	0.286636	3.042	0.00235014	0.214123	up
ENSG00000164442	CITED2	2675.13	0.818078	0.269009	3.04108	0.00235731	0.214123	up
ENSG00000179862	CITED4	367.326	-0.791454	0.26037	-3.03973	0.00236794	0.214123	down
ENSG00000125375	ATP5S	40.0231	-1.01822	0.335202	-3.03762	0.00238456	0.214303	down
ENSG00000153162	BMP6	194.492	-0.756437	0.249435	-3.0326	0.00242457	0.214593	down
ENSG00000248027	CTD-2383M3.1	16.89	-1.0671	0.351939	-3.03205	0.002429	0.214593	down
ENSG00000177098	SCN4B	59.1603	-1.03441	0.341196	-3.03171	0.00243173	0.214593	down
ENSG00000154721	JAM2	2129.79	0.654313	0.216335	3.02454	0.00249011	0.218429	up
ENSG00000145287	PLAC8	423.314	0.778195	0.257912	3.01728	0.00255052	0.222397	up
ENSG00000187244	BCAM	1822.06	0.648193	0.215128	3.01306	0.00258625	0.224177	up
ENSG00000162337	LRP5	823.408	0.588505	0.195561	3.00932	0.00261832	0.225622	up
ENSG00000197062	ZSCAN26	144.495	-0.754014	0.251219	-3.00143	0.00268718	0.228473	down
ENSG00000146151	HMGCLL1	27.6562	-1.05315	0.350926	-3.00105	0.0026905	0.228473	down
ENSG00000197083	ZNF300P1	80.2456	1.06103	0.353918	2.99795	0.00271804	0.228473	up
ENSG00000150630	VEGFC	262.555	0.836628	0.279117	2.99741	0.00272283	0.228473	up
ENSG00000169508	GPR183	105.593	-0.777366	0.259409	-2.99668	0.00272939	0.228473	down
ENSG00000111344	RASAL1	24.3687	1.03657	0.346515	2.99141	0.00277694	0.230642	up
ENSG00000048342	CC2D2A	131.093	-0.809503	0.270707	-2.99033	0.00278679	0.230642	down
ENSG00000146409	SLC18B1	137.023	-0.748408	0.250877	-2.98316	0.00285288	0.234785	down
ENSG00000196549	MME	554.516	0.863706	0.290923	2.96885	0.00298919	0.244629	up
ENSG00000132600	PRMT7	362.439	-0.587695	0.198982	-2.95351	0.00314179	0.250274	down
ENSG00000159399	HK2	131.014	0.964673	0.326705	2.95273	0.00314976	0.250274	up
ENSG00000203684	IBA57-AS1	19.6471	-1.02386	0.346879	-2.95163	0.00316104	0.250274	down
ENSG00000254901	MEF2BNB	245.061	-0.670434	0.227245	-2.95027	0.00317492	0.250274	down
ENSG00000232316	RP1-124C6.1	49.8247	-1.01882	0.34534	-2.95021	0.0031756	0.250274	down
ENSG00000160208	RRP1B	129.687	0.690133	0.234029	2.94893	0.00318878	0.250274	up
ENSG00000249267	LINC00939	92.7096	-1.00874	0.342132	-2.94841	0.00319418	0.250274	down
ENSG00000244921	CTB-36O1.7	42.2185	-1.01679	0.345036	-2.94692	0.00320955	0.250274	down
ENSG00000166165	CKB	368.129	0.751497	0.255031	2.94669	0.00321193	0.250274	up
ENSG00000203497	PDCD4-AS1	24.8681	-1.01405	0.345366	-2.93615	0.00332318	0.257573	down
ENSG00000227954	TARID	64.0606	-0.888142	0.303419	-2.92712	0.00342122	0.261644	down
ENSG00000166961	MS4A15	27.4063	1.03674	0.354357	2.9257	0.00343687	0.261644	up
ENSG00000204323	SMIM5	238.482	-0.891116	0.304613	-2.9254	0.00344009	0.261644	down
ENSG00000143125	PROK1	656.39	0.894685	0.305899	2.92477	0.00344714	0.261644	up
ENSG00000112394	SLC16A10	107.283	-0.822816	0.281623	-2.9217	0.00348128	0.262248	down
ENSG00000044524	EPHA3	190.88	-0.69546	0.238204	-2.91959	0.00350488	0.262248	down
ENSG00000181472	ZBTB2	123.324	0.861947	0.295397	2.91793	0.00352367	0.262248	up
ENSG00000173530	TNFRSF10D	81.4484	0.901056	0.309043	2.91564	0.00354963	0.262248	up
ENSG00000122884	P4HA1	352.333	0.893478	0.306521	2.9149	0.00355804	0.262248	up
ENSG00000163347	CLDN1	208.503	-0.902348	0.309606	-2.91451	0.00356252	0.262248	down
ENSG00000257084	U47924.27	38.207	-0.920998	0.316326	-2.91154	0.00359647	0.262339	down
ENSG00000125266	EFNB2	409.321	0.771728	0.265155	2.91048	0.00360876	0.262339	up
ENSG00000165714	LOH12CR1	223.55	-0.852978	0.29319	-2.9093	0.00362235	0.262339	down
ENSG00000137726	FXYD6	183.758	0.694085	0.238718	2.90756	0.00364264	0.262339	up
ENSG00000170627	GTSF1	196.644	-0.893921	0.307544	-2.90664	0.0036533	0.262339	down
ENSG00000163017	ACTG2	3801.86	0.8654	0.298119	2.90287	0.00369758	0.264223	up
ENSG00000116667	C1orf21	209.288	0.637753	0.220421	2.89334	0.00381173	0.271058	up
ENSG00000167992	VWCE	557.253	0.829877	0.287648	2.88505	0.00391354	0.276207	up
ENSG00000131016	AKAP12	673.818	0.581849	0.201724	2.88438	0.00392184	0.276207	up
ENSG00000164736	SOX17	246.518	0.880521	0.305434	2.88286	0.00394088	0.27622	up
ENSG00000162520	SYNC	38.7722	-1.00678	0.349989	-2.87659	0.00401992	0.280418	down
ENSG00000150681	RGS18	20.8823	-1.00021	0.347953	-2.87454	0.00404617	0.280912	down
ENSG00000164619	BMPER	97.246	-0.80554	0.280684	-2.86992	0.00410581	0.282074	down
ENSG00000108828	VAT1	1447.04	0.740919	0.258184	2.86973	0.00410822	0.282074	up
ENSG00000188536	HBA2	26997.8	-0.795424	0.27727	-2.86877	0.00412068	0.282074	down
ENSG00000104938	CLEC4M	170.44	-0.987901	0.345107	-2.8626	0.00420186	0.286293	down
ENSG00000129910	CDH15	39.9049	-1.01288	0.354618	-2.85626	0.0042867	0.288553	down
ENSG00000099958	DERL3	538.982	0.94906	0.332377	2.85537	0.00429868	0.288553	up
ENSG00000099864	PALM	1086.03	0.618118	0.216539	2.85454	0.00430999	0.288553	up
ENSG00000126016	AMOT	303.231	0.572186	0.200468	2.85425	0.00431381	0.288553	up
ENSG00000174514	MFSD4	74.3514	0.902618	0.316622	2.85078	0.00436127	0.289786	up
ENSG00000095752	IL11	23.1845	1.0005	0.351068	2.84986	0.00437384	0.289786	up
ENSG00000122691	TWIST1	434.645	-0.742101	0.260636	-2.84727	0.00440955	0.289786	down
ENSG00000142798	HSPG2	8040.33	0.62434	0.219286	2.84714	0.00441137	0.289786	up
ENSG00000105829	BET1	444.11	-0.602941	0.212112	-2.84256	0.00447533	0.291823	down
ENSG00000175463	TBC1D10C	84.9415	-0.877328	0.308694	-2.84207	0.00448222	0.291823	down
ENSG00000073060	SCARB1	5770.88	0.655028	0.230848	2.83749	0.00454705	0.292117	up
ENSG00000189157	FAM47E	62.1663	-0.907507	0.319894	-2.8369	0.00455535	0.292117	down
ENSG00000142347	MYO1F	304.003	-0.750762	0.264789	-2.83533	0.0045779	0.292117	down
ENSG00000155792	DEPTOR	92.8093	0.925523	0.32646	2.83503	0.00458215	0.292117	up
ENSG00000197077	KIAA1671	153.025	0.734039	0.258945	2.83473	0.00458645	0.292117	up
ENSG00000163872	YEATS2	325.446	0.578626	0.204309	2.83211	0.0046242	0.293246	up
ENSG00000166831	RBPMS2	234.227	0.576395	0.203634	2.83054	0.00464701	0.293422	up
ENSG00000106785	TRIM14	159.088	0.770703	0.272416	2.82914	0.00466732	0.29344	up
ENSG00000204685	STARD7-AS1	31.892	-0.924516	0.327183	-2.82569	0.00471792	0.294344	down
ENSG00000184454	NCMAP	138.881	-0.74346	0.263304	-2.82357	0.00474913	0.294344	down
ENSG00000101445	PPP1R16B	123.467	0.976745	0.345978	2.82314	0.00475563	0.294344	up
ENSG00000126353	CCR7	42	-0.991108	0.35112	-2.8227	0.00476207	0.294344	down
ENSG00000133962	CATSPERB	57.0469	-0.998432	0.354525	-2.81625	0.00485879	0.298541	down
ENSG00000211899	IGHM	231.035	-0.907202	0.322221	-2.81546	0.00487073	0.298541	down
ENSG00000258634	RP4-773N10.4	136.992	0.760355	0.270363	2.81235	0.0049181	0.298901	up
ENSG00000099998	GGT5	559.422	0.924518	0.328944	2.81057	0.00494545	0.298901	up
ENSG00000103723	AP3B2	70.132	0.985287	0.350831	2.80844	0.00497822	0.298901	up
ENSG00000113916	BCL6	1401.9	0.881092	0.313756	2.8082	0.00498188	0.298901	up
ENSG00000187772	LIN28B	570.724	0.775188	0.276097	2.80766	0.00499024	0.298901	up
ENSG00000172794	RAB37	39.4742	-0.915361	0.326088	-2.8071	0.00499903	0.298901	down
ENSG00000197381	ADARB1	603.983	0.765634	0.272977	2.80476	0.00503541	0.299852	up
ENSG00000134716	CYP2J2	215.489	0.781488	0.278905	2.80199	0.00507886	0.301215	up
ENSG00000232229	LINC00865	52.9647	-0.834257	0.298141	-2.7982	0.00513885	0.303511	down
ENSG00000111981	ULBP1	16.7773	0.983235	0.351603	2.79644	0.00516693	0.303511	up
ENSG00000010319	SEMA3G	809.345	0.795066	0.284607	2.79356	0.00521314	0.303511	up
ENSG00000169994	MYO7B	744.808	0.917361	0.328442	2.79307	0.00522106	0.303511	up
ENSG00000168490	PHYHIP	253.662	0.774831	0.277413	2.79306	0.00522116	0.303511	up
ENSG00000119699	TGFB3	1051.68	0.743426	0.26684	2.78604	0.0053357	0.306842	up
ENSG00000173641	HSPB7	159.332	0.798071	0.286616	2.78446	0.00536173	0.306842	up
ENSG00000141574	SECTM1	182.326	0.811128	0.291329	2.78424	0.00536535	0.306842	up
ENSG00000073756	PTGS2	102.665	0.941209	0.338172	2.78322	0.00538216	0.306842	up
ENSG00000124260	MAGEA10	79.3589	-0.84381	0.303184	-2.78316	0.0053832	0.306842	down
ENSG00000213225	AC018804.7	20.8287	0.983492	0.353731	2.78034	0.00543018	0.30832	up
ENSG00000171056	SOX7	668.644	0.804884	0.290178	2.77375	0.00554136	0.312662	up
ENSG00000124226	RNF114	619.988	-0.506448	0.182616	-2.77329	0.00554933	0.312662	down
ENSG00000152154	TMEM178A	151.136	0.735123	0.265276	2.77116	0.0055857	0.313505	up
ENSG00000185070	FLRT2	54.9502	0.807939	0.291735	2.76943	0.00561542	0.313971	up
ENSG00000084072	PPIE	242.583	-0.738116	0.266989	-2.76459	0.0056994	0.316796	down
ENSG00000198959	TGM2	13566.2	0.567767	0.205413	2.76403	0.00570921	0.316796	up
ENSG00000267534	S1PR2	66.7491	0.878841	0.318195	2.76195	0.00574568	0.317617	up
ENSG00000144597	EAF1	146.579	0.723109	0.262072	2.7592	0.00579434	0.318987	up
ENSG00000088756	ARHGAP28	251.245	0.717112	0.260003	2.75809	0.00581401	0.318987	up
ENSG00000012223	LTF	21.6259	-0.940723	0.34143	-2.75524	0.00586485	0.319932	down
ENSG00000154917	RAB6B	47.9696	-0.916598	0.332742	-2.75468	0.00587493	0.319932	down
ENSG00000144476	ACKR3	791.431	-0.666534	0.242344	-2.75036	0.005953	0.322438	down
ENSG00000072110	ACTN1	2285.99	0.58025	0.211023	2.7497	0.00596496	0.322438	up
ENSG00000205476	CCDC85C	186.193	0.593204	0.215881	2.74783	0.00599914	0.323093	up
ENSG00000176125	UFSP1	17.9177	-0.967726	0.352744	-2.74342	0.00608029	0.326196	down
ENSG00000117461	PIK3R3	203.625	0.849599	0.309814	2.74229	0.00610129	0.326196	up
ENSG00000132323	ILKAP	263.27	-0.500018	0.182685	-2.73705	0.00619938	0.329865	down
ENSG00000204420	C6orf25	156.912	-0.801593	0.292956	-2.73622	0.00621494	0.329865	down
ENSG00000186510	CLCNKA	26.2692	-0.962168	0.352266	-2.73136	0.00630727	0.333557	down
ENSG00000095321	CRAT	572.94	0.503476	0.184509	2.72873	0.00635778	0.333681	up
ENSG00000105290	APLP1	62.5739	0.925895	0.339332	2.72858	0.0063608	0.333681	up
ENSG00000017427	IGF1	381.429	-0.662626	0.242926	-2.72769	0.00637795	0.333681	down
ENSG00000122033	MTIF3	509.867	-0.541222	0.198794	-2.72253	0.00647838	0.337729	down
ENSG00000170962	PDGFD	96.3593	-0.942265	0.346983	-2.7156	0.00661562	0.341561	down
ENSG00000050438	SLC4A8	16.8585	0.963188	0.354708	2.71544	0.00661886	0.341561	up
ENSG00000141506	PIK3R5	80.5116	-0.905185	0.333372	-2.71524	0.00662273	0.341561	down
ENSG00000159307	SCUBE1	112.9	0.713682	0.263006	2.71356	0.00665651	0.341561	up
ENSG00000065054	SLC9A3R2	2055.67	0.746864	0.275295	2.71296	0.00666848	0.341561	up
ENSG00000127920	GNG11	1626.28	-0.598943	0.22148	-2.70428	0.00684533	0.348988	down
ENSG00000159516	SPRR2G	45.4833	0.958267	0.354453	2.70351	0.00686113	0.348988	up
ENSG00000130338	TULP4	232.078	0.636812	0.235847	2.70011	0.00693173	0.35136	up
ENSG00000068305	MEF2A	657.831	0.603705	0.223708	2.69863	0.00696258	0.351707	up
ENSG00000147050	KDM6A	219.082	0.701813	0.260259	2.69659	0.00700538	0.352652	up
ENSG00000109083	IFT20	231.875	-0.552191	0.205268	-2.69009	0.00714326	0.358362	down
ENSG00000105519	CAPS	550.413	-0.71101	0.264656	-2.68654	0.00721964	0.359864	down
ENSG00000151233	GXYLT1	128.284	0.71209	0.265071	2.68642	0.00722233	0.359864	up
ENSG00000007516	BAIAP3	232.674	-0.740725	0.276093	-2.68288	0.00729914	0.3619	down
ENSG00000142252	GEMIN7	101.303	-0.689169	0.25698	-2.6818	0.00732276	0.3619	down
ENSG00000100242	SUN2	828.262	0.642705	0.239889	2.67917	0.00738045	0.3619	up
ENSG00000226711	FAM66C	18.2733	-0.950213	0.354716	-2.6788	0.0073886	0.3619	down
ENSG00000179909	ZNF154	69.479	-0.754114	0.281561	-2.67834	0.00739886	0.3619	down
ENSG00000143341	HMCN1	164.078	-0.717646	0.268002	-2.67777	0.00741142	0.3619	down
ENSG00000101187	SLCO4A1	316.802	0.803583	0.300673	2.67261	0.00752636	0.364397	up
ENSG00000081059	TCF7	95.9162	-0.791549	0.296321	-2.67125	0.00755688	0.364397	down
ENSG00000223773	CD99P1	243.364	-0.795732	0.297957	-2.67063	0.00757091	0.364397	down
ENSG00000002834	LASP1	2603.23	0.510103	0.191008	2.67058	0.00757201	0.364397	up
ENSG00000254122	PCDHGB7	43.9231	0.84689	0.317249	2.66948	0.00759694	0.364397	up
ENSG00000243137	PSG4	11313.9	-0.682459	0.255956	-2.66631	0.0076689	0.364397	down
ENSG00000105650	PDE4C	94.9756	0.938653	0.352153	2.66547	0.00768815	0.364397	up
ENSG00000116670	MAD2L2	169.775	-0.73973	0.277637	-2.66438	0.00771302	0.364397	down
ENSG00000178033	FAM26E	148.214	-0.720512	0.270648	-2.66217	0.00776383	0.364397	down
ENSG00000162692	VCAM1	282.559	-0.87167	0.327462	-2.6619	0.00777016	0.364397	down
ENSG00000137869	CYP19A1	6714.81	-0.615968	0.231424	-2.66164	0.00777606	0.364397	down
ENSG00000177303	CASKIN2	783.243	0.601277	0.225934	2.6613	0.00778404	0.364397	up
ENSG00000121716	PILRB	108.816	0.896526	0.336886	2.66121	0.00778595	0.364397	up
ENSG00000105609	LILRB5	182.076	-0.868998	0.326694	-2.65997	0.00781469	0.364578	down
ENSG00000162366	PDZK1IP1	100.732	0.942122	0.354726	2.65591	0.00790943	0.367235	up
ENSG00000057704	TMCC3	278.398	0.768953	0.289622	2.65502	0.00793035	0.367235	up
ENSG00000167173	C15orf39	884.129	0.539748	0.203353	2.65423	0.00794886	0.367235	up
ENSG00000099937	SERPIND1	20.7422	0.895995	0.337696	2.65326	0.00797193	0.367235	up
ENSG00000173156	RHOD	508.281	-0.757847	0.286352	-2.64656	0.00813157	0.373415	down
ENSG00000100055	CYTH4	363.405	-0.782016	0.29569	-2.64471	0.00817603	0.374283	down
ENSG00000131791	PRKAB2	211.511	0.651008	0.246379	2.64231	0.00823431	0.374408	up
ENSG00000197930	ERO1A	970.192	0.686834	0.260006	2.64161	0.00825127	0.374408	up
ENSG00000158220	ESYT3	46.8592	0.874046	0.331153	2.6394	0.00830525	0.374408	up
ENSG00000181790	ADGRB1	224.061	-0.873901	0.331103	-2.63937	0.00830609	0.374408	down
ENSG00000170989	S1PR1	449.972	0.705593	0.267336	2.63935	0.00830654	0.374408	up
ENSG00000197991	PCDH20	31.7623	0.919031	0.348735	2.63533	0.00840553	0.377708	up
ENSG00000111110	PPM1H	112.051	0.765261	0.290844	2.63117	0.00850911	0.381193	up
ENSG00000167656	LY6D	67.7456	0.852982	0.324437	2.62911	0.0085608	0.381783	up
ENSG00000139874	SSTR1	27.0206	-0.906763	0.344978	-2.62847	0.0085771	0.381783	down
ENSG00000133657	ATP13A3	719.416	0.634054	0.241311	2.62754	0.00860047	0.381783	up
ENSG00000105198	LGALS13	319.431	-0.848707	0.323339	-2.62482	0.00866952	0.383685	down
ENSG00000102034	ELF4	926.178	0.580417	0.221252	2.62333	0.00870752	0.384206	up
ENSG00000173566		45.7446	0.909711	0.347017	2.62152	0.00875397	0.385096	up
ENSG00000100139	MICALL1	1083.26	0.41463	0.158233	2.62038	0.00878323	0.385226	up
ENSG00000169129	AFAP1L2	430.306	-0.544775	0.208126	-2.61752	0.00885709	0.38635	down
ENSG00000197176	RP11-76E12.1	90.4779	-0.926642	0.354694	-2.61251	0.00898796	0.38635	down
ENSG00000166501	PRKCB	58.5108	-0.886576	0.339468	-2.61166	0.00901031	0.38635	down
ENSG00000175536	LIPT2	25.3014	-0.89897	0.344269	-2.61124	0.00902137	0.38635	down
ENSG00000124813	RUNX2	51.4458	-0.878319	0.336432	-2.61069	0.00903604	0.38635	down
ENSG00000255823	MTRNR2L8	140.992	-0.719138	0.275539	-2.60993	0.00905597	0.38635	down
ENSG00000106538	RARRES2	345.566	-0.782505	0.299865	-2.60953	0.00906675	0.38635	down
ENSG00000111875	ASF1A	74.8879	-0.6776	0.259701	-2.60915	0.0090767	0.38635	down
ENSG00000182866	LCK	35.9681	-0.880798	0.337722	-2.60805	0.00910592	0.38635	down
ENSG00000189060	H1F0	1017.21	0.426616	0.16358	2.608	0.00910733	0.38635	up
ENSG00000100593	ISM2	5579.92	0.732384	0.280853	2.60771	0.00911492	0.38635	up
ENSG00000249715	FER1L5	219.677	0.898939	0.344809	2.60707	0.00913217	0.38635	up
ENSG00000161048	NAPEPLD	51.7002	-0.786573	0.301793	-2.60633	0.00915172	0.38635	down
ENSG00000144366	GULP1	467.276	-0.763218	0.293602	-2.5995	0.00933595	0.392289	down
ENSG00000070614	NDST1	481.033	0.544968	0.209673	2.59913	0.00934596	0.392289	up
ENSG00000061337	LZTS1	207.159	-0.738527	0.284317	-2.59755	0.00938915	0.392976	down
ENSG00000103888	CEMIP	64.7224	0.917569	0.353714	2.5941	0.00948385	0.393371	up
ENSG00000203727	SAMD5	195.964	-0.733935	0.282955	-2.59382	0.0094915	0.393371	down
ENSG00000272752	STAG3L5P-PVRIG2P-PILRB	17.9797	0.909612	0.350744	2.59338	0.00950385	0.393371	up
ENSG00000100422	CERK	280.112	0.625892	0.24135	2.5933	0.00950599	0.393371	up
ENSG00000156218	ADAMTSL3	149.442	-0.598224	0.230963	-2.59013	0.00959388	0.39574	down
ENSG00000102312	PORCN	160.553	0.830929	0.320909	2.5893	0.00961727	0.39574	up
ENSG00000183386	FHL3	286.799	0.62084	0.239972	2.58714	0.00967761	0.396421	up
ENSG00000184489	PTP4A3	486.885	-0.683793	0.264411	-2.5861	0.00970691	0.396421	down
ENSG00000108641	B9D1	61.128	-0.752418	0.290979	-2.58581	0.00971501	0.396421	down
ENSG00000152268		286.147	-0.725159	0.28056	-2.58469	0.00974676	0.396612	down
ENSG00000222414	RNU2-59P	69.3471	-0.832133	0.3223	-2.58186	0.009827	0.397475	down
ENSG00000204136	GGTA1P	91.4257	-0.731722	0.28341	-2.58185	0.00982721	0.397475	down
ENSG00000143224	PPOX	356.733	-0.492898	0.191072	-2.57964	0.00989032	0.397475	down
ENSG00000204614	TRIM40	445.024	-0.811463	0.314599	-2.57936	0.00989845	0.397475	down
ENSG00000143498	TAF1A	22.6478	-0.896818	0.347715	-2.57918	0.00990364	0.397475	down
ENSG00000104140	RHOV	37.95	-0.87834	0.340953	-2.57613	0.0099912	0.398707	down
ENSG00000131831	RAI2	227.144	0.779693	0.302681	2.57595	0.00999638	0.398707	up
ENSG00000106683	LIMK1	426.897	0.507895	0.19728	2.57449	0.0100387	0.398707	up
ENSG00000267042	CTD-3193K9.4	49.1534	-0.906094	0.351992	-2.57419	0.0100476	0.398707	down
ENSG00000186577	C6orf1	153.886	-0.66765	0.259442	-2.5734	0.0100704	0.398707	down
ENSG00000271959	CTD-3064M3.7	15.8782	-0.906369	0.353118	-2.56676	0.0102654	0.40452	down
ENSG00000157800	SLC37A3	386.15	0.509429	0.19849	2.56652	0.0102725	0.40452	up
ENSG00000268287	CTB-60B18.18	16.0233	0.856232	0.334168	2.56228	0.0103988	0.407262	up
ENSG00000035403	VCL	2359.58	0.45953	0.179374	2.56186	0.0104113	0.407262	up
ENSG00000068001	HYAL2	1735.97	0.718757	0.280722	2.56039	0.0104555	0.407262	up
ENSG00000184979	USP18	23.0122	0.906102	0.35419	2.55824	0.0105203	0.407262	up
ENSG00000174442	ZWILCH	65.2784	0.701845	0.27435	2.55821	0.0105211	0.407262	up
ENSG00000204305	AGER	473.295	-0.760828	0.297427	-2.55803	0.0105267	0.407262	down
ENSG00000136943	CTSV	70.8107	0.864277	0.337941	2.55747	0.0105435	0.407262	up
ENSG00000102796	DHRS12	153.948	-0.627417	0.245489	-2.55579	0.0105948	0.407262	down
ENSG00000105717	PBX4	63.2715	-0.884238	0.346157	-2.55445	0.0106357	0.407262	down
ENSG00000173402	DAG1	1475.28	0.622341	0.243658	2.55416	0.0106444	0.407262	up
ENSG00000136244	IL6	60.8965	-0.817845	0.320326	-2.55317	0.0106749	0.407262	down
ENSG00000111424	VDR	92.523	0.767509	0.300681	2.55257	0.0106932	0.407262	up
ENSG00000198300	PEG3	1448.58	0.531581	0.208281	2.55223	0.0107035	0.407262	up
ENSG00000214753	HNRNPUL2	346.057	0.498448	0.195441	2.55038	0.0107606	0.408375	up
ENSG00000172331	BPGM	1672.39	-0.497141	0.195166	-2.54728	0.0108566	0.40954	down
ENSG00000127533	F2RL3	20.068	0.86166	0.338363	2.54655	0.0108793	0.40954	up
ENSG00000103042	SLC38A7	252.211	0.510653	0.200535	2.54646	0.0108823	0.40954	up
ENSG00000161912	ADCY10P1	85.5681	-0.748862	0.294169	-2.54569	0.0109062	0.40954	down
ENSG00000196924	FLNA	12938.5	0.57908	0.227554	2.5448	0.0109341	0.40954	up
ENSG00000236829	Z97634.3	16.8172	-0.90162	0.354446	-2.54374	0.0109671	0.40954	down
ENSG00000166086	JAM3	1759.2	0.729171	0.286733	2.54303	0.0109895	0.40954	up
ENSG00000269900	RMRP	1689.01	-0.576126	0.226691	-2.54146	0.0110391	0.40954	down
ENSG00000137073	UBAP2	540.021	0.464807	0.182899	2.54134	0.011043	0.40954	up
ENSG00000105369	CD79A	45.8916	-0.897355	0.353419	-2.53907	0.0111148	0.411162	down
ENSG00000132718	SYT11	127.613	0.781317	0.307979	2.53692	0.0111832	0.412653	up
ENSG00000243836	WDR86-AS1	133.177	0.801991	0.316426	2.53453	0.0112599	0.412765	up
ENSG00000236618	PITPNA-AS1	43.8597	-0.737721	0.291105	-2.53421	0.0112703	0.412765	down
ENSG00000160447	PKN3	313.849	0.634651	0.250436	2.53419	0.0112708	0.412765	up
ENSG00000122642	FKBP9	723.958	0.541888	0.213969	2.53255	0.0113236	0.413663	up
ENSG00000113319	RASGRF2	523.379	0.639971	0.253261	2.52692	0.0115067	0.418796	up
ENSG00000121966	CXCR4	299.4	-0.631295	0.249871	-2.52648	0.0115213	0.418796	down
ENSG00000255735		445.417	0.807258	0.319727	2.52484	0.0115752	0.419715	up
ENSG00000149596	JPH2	269.475	0.761703	0.301802	2.52385	0.0116077	0.419856	up
ENSG00000122126	OCRL	302.302	0.503908	0.199911	2.52065	0.0117137	0.421304	up
ENSG00000183801	OLFML1	116.004	-0.723816	0.287167	-2.52054	0.0117174	0.421304	down
ENSG00000090776	EFNB1	1254.03	0.634076	0.251667	2.5195	0.0117522	0.421304	up
ENSG00000141753	IGFBP4	5425.42	0.741957	0.294553	2.51893	0.0117714	0.421304	up
ENSG00000128294	TPST2	284.083	0.627706	0.249256	2.51832	0.0117916	0.421304	up
ENSG00000181450	ZNF678	55.1527	-0.687025	0.272969	-2.51686	0.0118406	0.422027	down
ENSG00000260236	RP11-708J19.1	27.0395	-0.817908	0.32527	-2.51455	0.0119184	0.423675	down
ENSG00000167840	ZNF232	56.6687	-0.835164	0.332235	-2.51377	0.0119447	0.423675	down
ENSG00000215513		576.071	0.761405	0.3033	2.5104	0.0120595	0.426287	up
ENSG00000233725	LINC00284	56.818	-0.890108	0.354639	-2.5099	0.0120765	0.426287	down
ENSG00000178202	KDELC2	546.982	-0.716878	0.285745	-2.5088	0.0121141	0.426584	down
ENSG00000165757	KIAA1462	1183.92	0.621509	0.247902	2.50708	0.0121734	0.426664	up
ENSG00000108785	HSD17B1P1	197.724	-0.804816	0.321022	-2.50704	0.0121746	0.426664	down
ENSG00000066735	KIF26A	258.456	0.687366	0.275091	2.49869	0.0124654	0.434833	up
ENSG00000072694	FCGR2B	3293.32	0.617591	0.247171	2.49864	0.0124671	0.434833	up
ENSG00000168386	FILIP1L	787.931	0.535689	0.214558	2.4967	0.0125354	0.435934	up
ENSG00000144407	PTH2R	24.7903	-0.844106	0.338175	-2.49606	0.0125581	0.435934	down
ENSG00000242221	PSG2	2658.26	-0.664932	0.266636	-2.49379	0.0126389	0.436198	down
ENSG00000272205	RP11-277B15.3	28.3715	-0.858963	0.344494	-2.4934	0.0126525	0.436198	down
ENSG00000133069	TMCC2	367.529	0.796255	0.319354	2.49333	0.0126551	0.436198	up
ENSG00000105880	DLX5	417.694	0.560982	0.225194	2.49111	0.0127346	0.437049	up
ENSG00000268153	AC005176.2	418.425	-0.807419	0.324138	-2.49097	0.0127394	0.437049	down
ENSG00000270066	SCARNA2	160.577	-0.76015	0.305439	-2.48871	0.0128207	0.437433	down
ENSG00000079616	KIF22	521.971	-0.472697	0.189993	-2.48797	0.0128476	0.437433	down
ENSG00000197448	GSTK1	1648.22	-0.385378	0.154904	-2.48785	0.0128519	0.437433	down
ENSG00000178562	CD28	63.8992	-0.814638	0.327549	-2.48707	0.0128799	0.437433	down
ENSG00000165929	TC2N	226.814	-0.758704	0.305127	-2.48652	0.0128999	0.437433	down
ENSG00000218631	RP3-395C13.1	18.971	-0.877263	0.353153	-2.48408	0.0129885	0.439133	down
ENSG00000165105	RASEF	32.2478	0.870208	0.350405	2.48344	0.0130121	0.439133	up
ENSG00000104419	NDRG1	2011.45	0.610803	0.246033	2.48261	0.0130424	0.439133	up
ENSG00000186998	EMID1	59.5542	-0.798576	0.321846	-2.48123	0.0130928	0.439133	down
ENSG00000146648	EGFR	3903.42	0.534909	0.215599	2.48104	0.0130999	0.439133	up
ENSG00000159200	RCAN1	593.071	-0.512522	0.206649	-2.48016	0.0131323	0.439213	down
ENSG00000077312	SNRPA	1146.37	-0.421079	0.170395	-2.4712	0.0134662	0.447129	down
ENSG00000078237	TIGAR	66.1427	-0.732528	0.296517	-2.47044	0.0134947	0.447129	down
ENSG00000120075	HOXB5	21.5985	-0.874399	0.354062	-2.46962	0.0135256	0.447129	down
ENSG00000180354	MTURN	144.694	0.66256	0.268382	2.46872	0.0135599	0.447129	up
ENSG00000161381	PLXDC1	208.535	-0.709791	0.287609	-2.46791	0.0135906	0.447129	down
ENSG00000107957	SH3PXD2A	2255.07	0.707209	0.286859	2.46535	0.0136879	0.447129	up
ENSG00000178773	CPNE7	18.1929	0.814052	0.330218	2.46519	0.0136939	0.447129	up
ENSG00000184731	FAM110C	19.6913	0.846126	0.343344	2.46437	0.0137254	0.447129	up
ENSG00000070669	ASNS	105.212	0.76305	0.309893	2.4623	0.0138048	0.447129	up
ENSG00000004776	HSPB6	6676.26	0.755206	0.306721	2.46219	0.013809	0.447129	up
ENSG00000068120	COASY	3559.79	-0.722075	0.293284	-2.46203	0.0138153	0.447129	down
ENSG00000143632	ACTA1	105.525	0.866616	0.352153	2.46091	0.0138585	0.447129	up
ENSG00000264538	SUZ12P1	193.787	-0.601984	0.244894	-2.45814	0.0139658	0.447129	down
ENSG00000145936	KCNMB1	104.91	0.756333	0.307706	2.45797	0.0139725	0.447129	up
ENSG00000132589	FLOT2	1189.33	0.506235	0.205995	2.45751	0.0139904	0.447129	up
ENSG00000166619	BLCAP	1111.03	0.542912	0.220933	2.45736	0.0139961	0.447129	up
ENSG00000203867	RBM20	67.5678	0.685583	0.279086	2.45653	0.0140286	0.447129	up
ENSG00000156049	GNA14	96.3333	-0.800452	0.325922	-2.45596	0.0140509	0.447129	down
ENSG00000269526	ERVV-1	1044.19	0.752781	0.306518	2.45591	0.0140527	0.447129	up
ENSG00000168071	CCDC88B	169.586	-0.72502	0.295385	-2.4545	0.0141083	0.447129	down
ENSG00000177459	ERICH5	20.0346	-0.870029	0.354475	-2.45441	0.0141114	0.447129	down
ENSG00000101849	TBL1X	562.461	0.551445	0.224766	2.45342	0.0141506	0.447129	up
ENSG00000136628	EPRS	323.016	0.640971	0.261299	2.45302	0.0141662	0.447129	up
ENSG00000130176	CNN1	1236.14	0.742985	0.303104	2.45126	0.0142358	0.447129	up
ENSG00000182400	TRAPPC6B	166.929	-0.563356	0.229893	-2.45051	0.0142655	0.447129	down
ENSG00000145675	PIK3R1	583.234	0.51212	0.209011	2.4502	0.0142777	0.447129	up
ENSG00000125122	LRRC29	49.9491	-0.7272	0.296795	-2.45018	0.0142786	0.447129	down
ENSG00000162998	FRZB	561.708	-0.729061	0.297587	-2.44991	0.0142893	0.447129	down
ENSG00000065613	SLK	368.822	0.434256	0.177258	2.44985	0.0142915	0.447129	up
ENSG00000120889	TNFRSF10B	245.052	0.556599	0.227251	2.44927	0.0143147	0.447129	up
ENSG00000221829	FANCG	161.626	-0.580185	0.236961	-2.44844	0.0143477	0.447129	down
ENSG00000074416	MGLL	1245.22	0.59114	0.2416	2.44677	0.0144143	0.447129	up
ENSG00000162373	BEND5	21.323	-0.855107	0.349639	-2.44569	0.0144576	0.447129	down
ENSG00000120645	IQSEC3	37.9736	0.865145	0.353855	2.44492	0.0144885	0.447129	up
ENSG00000144354	CDCA7	114.453	0.790791	0.323446	2.4449	0.0144893	0.447129	up
ENSG00000261183	RP11-532F12.5	53.0292	-0.700427	0.286507	-2.44471	0.0144967	0.447129	down
ENSG00000198919	DZIP3	87.0589	0.807817	0.330577	2.44366	0.0145393	0.447129	up
ENSG00000169783	LINGO1	346.089	-0.63869	0.261372	-2.44361	0.0145413	0.447129	down
ENSG00000235097	LINC00330	20.2438	0.861643	0.352762	2.44256	0.0145835	0.447129	up
ENSG00000106991	ENG	5330.94	0.563828	0.230952	2.44132	0.0146338	0.447129	up
ENSG00000057663	ATG5	191.849	-0.629178	0.257731	-2.44121	0.014638	0.447129	down
ENSG00000247982	LINC00926	73.0725	-0.812721	0.332961	-2.44089	0.014651	0.447129	down
ENSG00000087842	PIR	64.7098	-0.843124	0.345851	-2.43783	0.0147758	0.450003	down
ENSG00000138119	MYOF	1728.83	0.406664	0.166936	2.43605	0.0148486	0.450688	up
ENSG00000097007	ABL1	882.587	0.424607	0.174376	2.43501	0.0148915	0.450688	up
ENSG00000121152	NCAPH	26.3157	0.8632	0.354592	2.43434	0.0149188	0.450688	up
ENSG00000206120	EGFEM1P	43.6904	-0.862533	0.354441	-2.4335	0.0149536	0.450688	down
ENSG00000125895	TMEM74B	1133.77	-0.772502	0.317568	-2.43256	0.0149926	0.450688	down
ENSG00000132305	IMMT	583.966	0.438534	0.180335	2.43178	0.0150249	0.450688	up
ENSG00000114166	KAT2B	183.265	-0.548238	0.225542	-2.43076	0.015067	0.450688	down
ENSG00000196932	TMEM26	18.5192	-0.839876	0.345565	-2.43044	0.0150805	0.450688	down
ENSG00000257167	TMPO-AS1	16.9673	0.861838	0.354616	2.43034	0.0150846	0.450688	up
ENSG00000204618	RNF39	52.3706	-0.85243	0.350847	-2.42964	0.0151139	0.450688	down
ENSG00000120963	ZNF706	413.24	-0.414666	0.170712	-2.42904	0.0151388	0.450688	down
ENSG00000169442	CD52	93.7029	-0.766318	0.315571	-2.42835	0.0151675	0.450688	down
ENSG00000215012	C22orf29	287.02	0.56151	0.231452	2.42603	0.0152648	0.45266	up
ENSG00000187231	SESTD1	259.752	0.612549	0.252659	2.42441	0.0153333	0.453247	up
ENSG00000161298	ZNF382	24.6496	-0.805761	0.332418	-2.42394	0.0153532	0.453247	down
ENSG00000153283	CD96	32.3886	-0.848979	0.350376	-2.42305	0.0153908	0.453247	down
ENSG00000120051	CFAP58	40.8234	0.777869	0.321147	2.42216	0.0154285	0.453247	up
ENSG00000158470	B4GALT5	319.278	0.497209	0.205343	2.42136	0.0154626	0.453247	up
ENSG00000106789	CORO2A	86.1859	0.684965	0.28294	2.42089	0.0154827	0.453247	up
ENSG00000154975	CA10	46.6907	-0.858371	0.354632	-2.42045	0.0155012	0.453247	down
ENSG00000198515	CNGA1	47.3106	-0.858123	0.354649	-2.41964	0.0155359	0.453356	down
ENSG00000213199	ASIC3	288.558	-0.742182	0.307253	-2.41554	0.0157118	0.455057	down
ENSG00000272758	RP11-299J3.8	39.2701	-0.802464	0.332296	-2.4149	0.0157394	0.455057	down
ENSG00000213672	NCKIPSD	257.169	0.524727	0.21731	2.41465	0.0157505	0.455057	up
ENSG00000167604	NFKBID	133.807	-0.756001	0.313117	-2.41444	0.0157596	0.455057	down
ENSG00000173175	ADCY5	329.597	0.54649	0.226481	2.41296	0.0158235	0.455057	up
ENSG00000225190	PLEKHM1	330.909	0.471091	0.195246	2.4128	0.0158304	0.455057	up
ENSG00000123119	NECAB1	16.0365	-0.846468	0.350853	-2.4126	0.015839	0.455057	down
ENSG00000164332	UBLCP1	156.925	-0.580373	0.240567	-2.41252	0.0158426	0.455057	down
ENSG00000151062	CACNA2D4	43.4004	-0.815299	0.338929	-2.40552	0.0161495	0.46164	down
ENSG00000150281	CTF1	103.165	0.755676	0.314176	2.40526	0.0161609	0.46164	up
ENSG00000145781	COMMD10	88.8713	-0.628393	0.261271	-2.40514	0.0161664	0.46164	down
ENSG00000253878	RP11-347C18.3	16.7181	-0.797374	0.331659	-2.4042	0.016208	0.461868	down
ENSG00000198792	TMEM184B	961.417	0.470778	0.195869	2.40354	0.0162374	0.461868	up
ENSG00000102103	PQBP1	402.767	-0.467655	0.194827	-2.40036	0.0163789	0.464988	down
ENSG00000133773	CCDC59	167.311	-0.523199	0.218129	-2.39858	0.0164588	0.466355	down
ENSG00000177058	SLC38A9	182.972	0.598702	0.24993	2.39548	0.0165984	0.468703	up
ENSG00000161265	U2AF1L4	277.601	-0.565253	0.235982	-2.39532	0.0166057	0.468703	down
ENSG00000182199	SHMT2	389.987	0.612013	0.255669	2.39377	0.0166762	0.469789	up
ENSG00000228672	PROB1	19.5817	0.838882	0.350762	2.3916	0.0167751	0.471666	up
ENSG00000141480	ARRB2	464.469	-0.556293	0.232735	-2.39024	0.0168374	0.471785	down
ENSG00000198053	SIRPA	344.042	0.449353	0.188075	2.38922	0.0168842	0.471785	up
ENSG00000162704	ARPC5	760.582	-0.552584	0.23131	-2.38894	0.0168972	0.471785	down
ENSG00000160932	LY6E	3300.77	0.680455	0.284864	2.3887	0.0169081	0.471785	up
ENSG00000136868	SLC31A1	127.113	0.707735	0.2966	2.38616	0.0170252	0.47255	up
ENSG00000177453	NIM1K	41.9199	0.79107	0.331567	2.38585	0.0170397	0.47255	up
ENSG00000198830	HMGN2	424.387	-0.474829	0.199038	-2.38562	0.0170504	0.47255	down
ENSG00000171476	HOPX	1257.81	-0.584326	0.244968	-2.38531	0.0170646	0.47255	down
ENSG00000076554	TPD52	278.652	-0.579388	0.243206	-2.38229	0.0172053	0.474814	down
ENSG00000153208	MERTK	347.847	0.59644	0.250377	2.38217	0.0172111	0.474814	up
ENSG00000112175	BMP5	395.166	-0.653965	0.274787	-2.3799	0.0173174	0.476846	down
ENSG00000265148	BZRAP1-AS1	19.6144	-0.839358	0.352925	-2.37829	0.0173933	0.478039	down
ENSG00000171130	ATP6V0E2	69.5502	0.794778	0.334363	2.37699	0.0174544	0.478658	up
ENSG00000101888	NXT2	67.0346	-0.725682	0.305367	-2.37643	0.0174812	0.478658	down
ENSG00000089847	ANKRD24	358.489	0.686294	0.289134	2.37362	0.0176148	0.481204	up
ENSG00000182512	GLRX5	415.981	-0.435574	0.183547	-2.37309	0.0176399	0.481204	down
ENSG00000143184	XCL1	90.1851	-0.699963	0.295265	-2.37063	0.0177579	0.482722	down
ENSG00000132122	SPATA6	61.5599	-0.665284	0.280709	-2.37001	0.0177876	0.482722	down
ENSG00000198130	HIBCH	86.8283	-0.651959	0.275143	-2.36953	0.0178109	0.482722	down
ENSG00000049860	HEXB	3773.97	0.736256	0.310763	2.36918	0.0178273	0.482722	up
ENSG00000265096	C1QTNF1-AS1	38.1277	-0.765036	0.323556	-2.36446	0.0180562	0.487164	down
ENSG00000112290	WASF1	43.554	0.78484	0.331936	2.36443	0.0180579	0.487164	up
ENSG00000166340	TPP1	2104.43	0.57754	0.244343	2.36365	0.0180959	0.487292	up
ENSG00000146242	TPBG	396.619	0.695769	0.294596	2.36178	0.0181876	0.488861	up
ENSG00000099282	TSPAN15	469.883	-0.567295	0.240299	-2.36079	0.0182361	0.489269	down
ENSG00000073849	ST6GAL1	199.924	-0.573333	0.243003	-2.35937	0.018306	0.48944	down
ENSG00000128602	SMO	87.6922	-0.623554	0.264312	-2.35916	0.0183164	0.48944	down
ENSG00000175084	DES	2559.11	0.73306	0.3108	2.35863	0.0183427	0.48944	up
ENSG00000225950	NTF4	107.7	0.768844	0.326758	2.35295	0.0186253	0.490339	up
ENSG00000128268	MGAT3	312.651	0.639498	0.271878	2.35215	0.0186652	0.490339	up
ENSG00000233901	LINC01503	89.0472	0.662365	0.281643	2.35179	0.0186835	0.490339	up
ENSG00000273472	RP11-102N12.3	17.9027	-0.829875	0.352894	-2.35162	0.0186917	0.490339	down
ENSG00000122641	INHBA	847.586	0.663709	0.282248	2.35151	0.0186975	0.490339	up
ENSG00000166971	AKTIP	199.683	-0.520372	0.221324	-2.35118	0.0187141	0.490339	down
ENSG00000185614	FAM212A	39.8552	-0.677166	0.288037	-2.35097	0.0187246	0.490339	down
ENSG00000184678	HIST2H2BE	515.985	-0.471177	0.200423	-2.35091	0.0187275	0.490339	down
ENSG00000183688	FAM101B	282.022	-0.613977	0.261166	-2.35091	0.0187277	0.490339	down
ENSG00000167895	TMC8	179.165	-0.725525	0.30872	-2.35011	0.0187681	0.490339	down
ENSG00000155111	CDK19	277.714	0.527183	0.224392	2.34938	0.0188046	0.490339	up
ENSG00000111913	FAM65B	294.44	-0.596322	0.253837	-2.34924	0.018812	0.490339	down
ENSG00000084628	NKAIN1	52.3178	0.832256	0.354381	2.34848	0.0188502	0.490339	up
ENSG00000100836	PABPN1	1193.53	-0.482752	0.205562	-2.34845	0.0188518	0.490339	down
ENSG00000155380	SLC16A1	324.927	0.605077	0.257712	2.34788	0.0188804	0.490339	up
ENSG00000136059	VILL	175.273	-0.591696	0.252128	-2.3468	0.0189352	0.490339	down
ENSG00000125898	FAM110A	319.262	0.57057	0.243147	2.3466	0.0189455	0.490339	up
ENSG00000228106	RP11-452F19.3	21.2417	-0.77675	0.331106	-2.34593	0.0189797	0.49036	down
ENSG00000086712	TXLNG	102.103	0.538104	0.229673	2.34291	0.0191338	0.493469	up
ENSG00000131242	RAB11FIP4	174.945	0.561467	0.239807	2.34133	0.0192151	0.49433	up
ENSG00000261821	CTD-2311M21.3	26.4781	-0.830341	0.354702	-2.34095	0.0192346	0.49433	down
ENSG00000187094	CCK	33.1528	-0.82264	0.351598	-2.33972	0.0192982	0.495095	down
ENSG00000109084	TMEM97	58.4783	-0.616875	0.26387	-2.3378	0.0193977	0.496777	down
ENSG00000091972	CD200	698.487	-0.562672	0.240958	-2.33515	0.0195356	0.498687	down
ENSG00000123999	INHA	820.859	0.687887	0.294591	2.33506	0.0195404	0.498687	up
ENSG00000199161	MIR126	547.359	-0.713054	0.305571	-2.33351	0.0196213	0.499669	down
ENSG00000243680	RPL37P23	27.3369	0.81974	0.351364	2.33302	0.019647	0.499669	up
ENSG00000167972	ABCA3	218.347	0.571986	0.245266	2.33211	0.019695	0.500022	up
ENSG00000196498	NCOR2	2245.11	0.537816	0.230762	2.33061	0.0197737	0.500456	up
ENSG00000124107	SLPI	72.6693	0.780098	0.334808	2.32998	0.019807	0.500456	up
ENSG00000227540	RP11-152N13.5	23.0167	-0.825871	0.354475	-2.32984	0.0198146	0.500456	down
ENSG00000107949	BCCIP	239.777	-0.473705	0.203652	-2.32606	0.0200156	0.504004	down
ENSG00000151176	PLBD2	179.602	0.650864	0.279833	2.3259	0.0200239	0.504004	up
ENSG00000125810	CD93	1893.29	0.682331	0.293446	2.32524	0.0200592	0.504026	up
ENSG00000260083	MIR762HG	26.2462	-0.816302	0.351815	-2.32026	0.0203268	0.509656	down
ENSG00000117280	RAB29	55.2678	-0.689546	0.297324	-2.31918	0.0203854	0.509656	down
ENSG00000267280	TBX2-AS1	110.697	-0.681596	0.293963	-2.31865	0.0204141	0.509656	down
ENSG00000138092	CENPO	69.7618	0.604387	0.260762	2.31778	0.0204614	0.509656	up
ENSG00000168306	ACOX2	94.8748	-0.795206	0.343137	-2.31746	0.0204787	0.509656	down
ENSG00000062716	VMP1	1629.83	-0.568751	0.245503	-2.31668	0.0205213	0.509656	down
ENSG00000189227	C15orf61	34.4387	-0.731424	0.315735	-2.31658	0.0205268	0.509656	down
ENSG00000173281	PPP1R3B	323.413	0.549386	0.237228	2.31585	0.0205663	0.509744	up
ENSG00000116285	ERRFI1	1173.09	0.499257	0.21564	2.31524	0.0206	0.509744	up
ENSG00000108262	GIT1	1198.75	0.433673	0.187432	2.31376	0.0206808	0.510881	up
ENSG00000101298	SNPH	53.6928	-0.65898	0.285236	-2.3103	0.0208717	0.513768	down
ENSG00000164976	KIAA1161	318.738	0.641188	0.277566	2.31004	0.020886	0.513768	up
ENSG00000213967	ZNF726	21.4327	0.810087	0.350866	2.30882	0.0209537	0.513768	up
ENSG00000196670	ZFP62	186.017	0.628508	0.272248	2.30859	0.0209666	0.513768	up
ENSG00000157823	AP3S2	128.058	0.604102	0.261689	2.30847	0.020973	0.513768	up
ENSG00000099194	SCD	116.505	0.652977	0.28324	2.30539	0.0211448	0.517113	up
ENSG00000142959	BEST4	84.2055	-0.771526	0.334901	-2.30374	0.021237	0.517977	down
ENSG00000113719	ERGIC1	1248.37	0.506323	0.219806	2.3035	0.0212509	0.517977	up
ENSG00000184867	ARMCX2	282.716	0.47618	0.207008	2.30029	0.0214318	0.521261	up
ENSG00000171914	TLN2	96.4128	0.657649	0.285953	2.29985	0.0214568	0.521261	up
ENSG00000271605	MILR1	24.2159	-0.815349	0.354729	-2.29852	0.0215324	0.521546	down
ENSG00000156804	FBXO32	586.66	0.652173	0.283752	2.29839	0.0215397	0.521546	up
ENSG00000149639	SOGA1	955.117	0.404035	0.176189	2.2932	0.0218368	0.52686	up
ENSG00000135547	HEY2	91.3503	0.59105	0.25776	2.29302	0.0218468	0.52686	up
ENSG00000026103	FAS	129.702	0.686002	0.299216	2.29267	0.0218671	0.52686	up
ENSG00000141968	VAV1	94.3815	-0.731831	0.319573	-2.29003	0.0220195	0.529662	down
ENSG00000225485		948.965	0.367054	0.160362	2.28891	0.0220846	0.529869	up
ENSG00000174705	SH3PXD2B	618.546	0.600821	0.262524	2.28864	0.0221005	0.529869	up
ENSG00000083457	ITGAE	60.6394	-0.60295	0.263608	-2.2873	0.0221785	0.530689	down
ENSG00000132635	PCED1A	1209.72	-0.441931	0.193253	-2.28681	0.0222071	0.530689	down
ENSG00000196611	MMP1	31.2887	-0.770709	0.337523	-2.28343	0.0224052	0.533447	down
ENSG00000171596	NMUR1	75.1255	0.784966	0.343807	2.28316	0.0224211	0.533447	up
ENSG00000143179	UCK2	2711.59	-0.720946	0.315886	-2.2823	0.0224717	0.533447	down
ENSG00000095380	NANS	288.968	0.563898	0.24708	2.28225	0.0224748	0.533447	up
ENSG00000179361	ARID3B	244.825	0.479302	0.21006	2.28174	0.0225046	0.533447	up
ENSG00000187605	TET3	326.862	0.561861	0.24633	2.28093	0.0225527	0.533724	up
ENSG00000126709	IFI6	5166.71	0.674347	0.295843	2.27941	0.0226428	0.534991	up
ENSG00000160200	CBS	105.343	0.592386	0.260276	2.27599	0.0228466	0.538936	up
ENSG00000135821	GLUL	4600.75	0.570814	0.250896	2.2751	0.0228999	0.539107	up
ENSG00000171004	HS6ST2	16.8381	0.804618	0.353734	2.27464	0.0229274	0.539107	up
ENSG00000025434	NR1H3	1016.65	-0.611374	0.269004	-2.27273	0.0230426	0.540948	down
ENSG00000110002	VWA5A	321.572	-0.582061	0.256297	-2.27104	0.0231447	0.541924	down
ENSG00000259943	RP1-39G22.7	78.4777	-0.692614	0.305007	-2.27081	0.0231582	0.541924	down
ENSG00000197629	MPEG1	182.068	-0.653749	0.287993	-2.27001	0.0232068	0.542195	down
ENSG00000214376	VSTM5	37.9316	0.788598	0.347492	2.2694	0.0232442	0.542203	up
ENSG00000147100	SLC16A2	378.405	0.420394	0.18541	2.26738	0.0233672	0.54392	up
ENSG00000244219	GS1-259H13.2	31.7398	-0.730981	0.322759	-2.26479	0.0235255	0.54392	down
ENSG00000100345	MYH9	9285.57	0.4467	0.197273	2.26438	0.0235508	0.54392	up
ENSG00000109339	MAPK10	37.6433	-0.708732	0.31301	-2.26424	0.0235591	0.54392	down
ENSG00000180543	TSPYL5	88.4491	0.702725	0.310436	2.26367	0.0235945	0.54392	up
ENSG00000181649	PHLDA2	1419.82	0.572146	0.252754	2.26365	0.0235956	0.54392	up
ENSG00000101605	MYOM1	90.3811	0.723992	0.319837	2.26363	0.023597	0.54392	up
ENSG00000198929	NOS1AP	52.4972	-0.775728	0.342866	-2.26248	0.0236676	0.54392	down
ENSG00000064042	LIMCH1	615.724	0.467835	0.206807	2.26218	0.0236865	0.54392	up
ENSG00000153093	ACOXL	80.6353	-0.786013	0.347552	-2.26157	0.0237242	0.54392	down
ENSG00000068383	INPP5A	418.075	0.514164	0.227352	2.26153	0.0237262	0.54392	up
ENSG00000161940	BCL6B	264.292	0.627652	0.277733	2.25991	0.0238268	0.545372	up
ENSG00000162878	PKDCC	156.394	0.616698	0.273011	2.25887	0.0238912	0.545425	up
ENSG00000187193	MT1X	46.9171	0.799077	0.353874	2.25809	0.0239403	0.545425	up
ENSG00000088888	MAVS	186.204	0.51847	0.229607	2.25808	0.0239408	0.545425	up
ENSG00000104894	CD37	322.446	-0.635616	0.281642	-2.25682	0.0240193	0.545592	down
ENSG00000246705	H2AFJ	1040.14	-0.478537	0.212045	-2.25677	0.0240226	0.545592	down
ENSG00000168477	TNXB	585.106	-0.591786	0.262357	-2.25565	0.0240925	0.546334	down
ENSG00000168228	ZCCHC4	66.7171	-0.705427	0.312867	-2.25472	0.0241509	0.546421	down
ENSG00000100368	CSF2RB	879.787	0.619395	0.274749	2.2544	0.024171	0.546421	up
ENSG00000140526	ABHD2	177.957	0.489296	0.217203	2.25272	0.0242771	0.547848	up
ENSG00000120068	HOXB8	22.2297	0.781934	0.347316	2.25136	0.0243626	0.547848	up
ENSG00000216775	RP1-152L7.5	189.287	-0.613555	0.272552	-2.25115	0.0243762	0.547848	down
ENSG00000101825	MXRA5	137.927	-0.758159	0.336805	-2.25103	0.0243837	0.547848	down
ENSG00000101216	GMEB2	283.195	0.510257	0.226796	2.24985	0.0244583	0.548113	up
ENSG00000074410	CA12	80.9901	0.773855	0.344085	2.24902	0.0245109	0.548113	up
ENSG00000124467	PSG8	1398.86	-0.692017	0.307717	-2.24888	0.0245202	0.548113	down
ENSG00000122679	RAMP3	150.973	-0.754515	0.335633	-2.24804	0.0245739	0.548113	down
ENSG00000128849	CGNL1	915.088	0.51612	0.229667	2.24725	0.0246238	0.548113	up
ENSG00000204128	C2orf72	1194.22	-0.593907	0.264282	-2.24725	0.0246242	0.548113	down
ENSG00000165025	SYK	148.771	-0.611006	0.271954	-2.24673	0.0246574	0.548113	down
ENSG00000157870	FAM213B	462.44	0.593404	0.264198	2.24606	0.0247002	0.548233	up
ENSG00000091536	MYO15A	51.2332	0.795831	0.35445	2.24525	0.0247519	0.548548	up
ENSG00000126012	KDM5C	1445.77	0.444634	0.198167	2.24374	0.0248493	0.548854	up
ENSG00000214870	AC004540.5	48.6884	-0.71608	0.319162	-2.24362	0.0248565	0.548854	down
ENSG00000143140		1275.08	0.638244	0.284512	2.24329	0.0248781	0.548854	up
ENSG00000141448	GATA6	185.227	0.5403	0.240934	2.24253	0.0249274	0.549116	up
ENSG00000100234	TIMP3	35129.5	0.68547	0.305854	2.24117	0.0250152	0.550223	up
ENSG00000167889	MGAT5B	65.3325	0.790464	0.353073	2.23881	0.0251684	0.552697	up
ENSG00000006016	CRLF1	732.187	0.750491	0.335299	2.23827	0.0252032	0.552697	up
ENSG00000110079	MS4A4A	136.196	-0.610001	0.272842	-2.23573	0.0253693	0.553726	down
ENSG00000159339	PADI4	17.0423	-0.764105	0.341883	-2.23499	0.0254179	0.553726	down
ENSG00000082641	NFE2L1	2130.07	0.517901	0.231731	2.23493	0.0254222	0.553726	up
ENSG00000065485	PDIA5	646.238	0.4696	0.210143	2.23467	0.0254388	0.553726	up
ENSG00000167483	FAM129C	20.0349	-0.786497	0.35208	-2.23386	0.0254924	0.553726	down
ENSG00000125648	SLC25A23	116.973	0.567464	0.254118	2.23308	0.0255438	0.553726	up
ENSG00000120519	SLC10A7	81.5305	0.586203	0.262569	2.23257	0.0255774	0.553726	up
ENSG00000141404	GNAL	22.9043	-0.790001	0.354092	-2.23106	0.0256769	0.553726	down
ENSG00000156170	NDUFAF6	81.3476	-0.603775	0.27066	-2.23076	0.0256974	0.553726	down
ENSG00000262117	BCAR4	1068.8	-0.570422	0.255736	-2.23052	0.0257132	0.553726	down
ENSG00000261827		26.9036	-0.783294	0.351262	-2.22994	0.0257511	0.553726	down
ENSG00000125378	BMP4	515.864	-0.597891	0.268146	-2.22972	0.0257658	0.553726	down
ENSG00000136770	DNAJC1	210.919	0.649919	0.291526	2.22937	0.0257895	0.553726	up
ENSG00000072864	NDE1	131.921	0.594384	0.26666	2.22899	0.0258144	0.553726	up
ENSG00000092531	SNAP23	639.735	-0.494784	0.221981	-2.22895	0.0258171	0.553726	down
ENSG00000165895	ARHGAP42	197.01	-0.635303	0.285132	-2.2281	0.0258739	0.554132	down
ENSG00000077721	UBE2A	885.388	-0.392492	0.176366	-2.22544	0.0260518	0.556502	down
ENSG00000180573	HIST1H2AC	267.588	-0.530836	0.238545	-2.22531	0.0260605	0.556502	down
ENSG00000176171	BNIP3	152.213	0.575027	0.25852	2.2243	0.0261281	0.557133	up
ENSG00000161509	GRIN2C	48.8068	-0.776111	0.349024	-2.22366	0.0261711	0.557239	down
ENSG00000120699	EXOSC8	407.925	-0.42901	0.193051	-2.22226	0.0262658	0.557821	down
ENSG00000261840	RP11-146F11.1	70.9956	-0.668324	0.300878	-2.22125	0.0263342	0.557821	down
ENSG00000110328	GALNT18	370.088	0.559834	0.252058	2.22105	0.0263473	0.557821	up
ENSG00000162631	NTNG1	31.8882	-0.755116	0.339989	-2.221	0.0263507	0.557821	down
ENSG00000260065		73.4604	0.726331	0.327477	2.21796	0.0265576	0.56133	up
ENSG00000121769	FABP3	41.9045	0.778762	0.351199	2.21744	0.0265932	0.56133	up
ENSG00000166265	CYYR1	448.212	0.61852	0.279292	2.2146	0.0267877	0.564516	up
ENSG00000146433	TMEM181	200.701	0.537749	0.242916	2.21372	0.026848	0.564516	up
ENSG00000242268	RP11-368I23.2	16.3897	-0.78481	0.354548	-2.21355	0.0268597	0.564516	down
ENSG00000224113		84.7505	0.569867	0.257673	2.21159	0.0269953	0.566039	up
ENSG00000189120	SP6	230.963	0.568111	0.256903	2.21138	0.0270095	0.566039	up
ENSG00000104812	GYS1	645.95	0.507062	0.229438	2.21002	0.027104	0.566221	up
ENSG00000181218	HIST3H2A	49.2544	-0.744939	0.337095	-2.20988	0.0271135	0.566221	down
ENSG00000176076	KCNE5	27.2093	-0.777202	0.351824	-2.20906	0.0271703	0.566221	down
ENSG00000132561	MATN2	1073.04	-0.493333	0.223357	-2.20872	0.0271944	0.566221	down
ENSG00000178573	MAF	617.303	-0.434413	0.196703	-2.20847	0.0272114	0.566221	down
ENSG00000267943	CTD-2620I22.3	260.628	0.706677	0.320163	2.20724	0.027297	0.567197	up
ENSG00000070404	FSTL3	9135.22	0.637904	0.289212	2.20566	0.0274077	0.568594	up
ENSG00000129204	USP6	34.5151	-0.767505	0.348047	-2.20517	0.0274419	0.568594	down
ENSG00000157570	TSPAN18	748.049	0.482179	0.218852	2.20323	0.0275789	0.570625	up
ENSG00000121858	TNFSF10	2041.49	0.655863	0.297863	2.20189	0.0276729	0.571407	up
ENSG00000071894	CPSF1	1594.26	-0.559644	0.254201	-2.20158	0.0276947	0.571407	down
ENSG00000064393	HIPK2	605.268	0.522434	0.237455	2.20014	0.0277968	0.572708	up
ENSG00000167244	IGF2	152312	0.533213	0.242465	2.19913	0.0278685	0.572962	up
ENSG00000170145	SIK2	232.419	0.453783	0.206371	2.19887	0.0278874	0.572962	up
ENSG00000050165	DKK3	513.914	-0.719825	0.327588	-2.19735	0.0279953	0.573812	down
ENSG00000134245	WNT2B	196.205	-0.614654	0.279786	-2.19687	0.0280298	0.573812	down
ENSG00000137266	SLC22A23	354.057	0.52871	0.240875	2.19495	0.0281669	0.573812	up
ENSG00000233621	LINC01137	46.7615	0.640915	0.292106	2.19412	0.0282269	0.573812	up
ENSG00000175445	LPL	191.424	-0.745838	0.340112	-2.19292	0.0283129	0.573812	down
ENSG00000119711	ALDH6A1	83.0853	0.639737	0.291729	2.19292	0.0283135	0.573812	up
ENSG00000118263	KLF7	306.613	0.591536	0.26981	2.19241	0.0283496	0.573812	up
ENSG00000090013	BLVRB	541.114	-0.517204	0.235914	-2.19234	0.0283549	0.573812	down
ENSG00000213213	CCDC183	73.8527	0.698885	0.319049	2.19053	0.0284862	0.573812	up
ENSG00000088002	SULT2B1	244.002	-0.761764	0.347828	-2.19006	0.0285197	0.573812	down
ENSG00000087301	TXNDC16	38.1981	0.752457	0.343617	2.18982	0.0285376	0.573812	up
ENSG00000006704	GTF2IRD1	167.807	0.50796	0.232029	2.18921	0.0285818	0.573812	up
ENSG00000198315	ZKSCAN8	408.771	0.377612	0.172501	2.18904	0.0285936	0.573812	up
ENSG00000271270	TMCC1-AS1	16.4809	-0.775335	0.3545	-2.18712	0.0287336	0.573812	down
ENSG00000106327	TFR2	29.063	0.751542	0.343651	2.18693	0.0287476	0.573812	up
ENSG00000110665	C11orf21	29.4266	-0.775258	0.354617	-2.18618	0.0288023	0.573812	down
ENSG00000206052	DOK6	85.8737	-0.602431	0.275672	-2.18532	0.0288654	0.573812	down
ENSG00000186395	KRT10	207.223	-0.557435	0.255145	-2.18478	0.028905	0.573812	down
ENSG00000135925	WNT10A	68.8344	-0.664151	0.304025	-2.18453	0.0289233	0.573812	down
ENSG00000183844	FAM3B	78.283	0.728194	0.333386	2.18423	0.028945	0.573812	up
ENSG00000170439	METTL7B	45.3318	-0.765312	0.350478	-2.18362	0.0289901	0.573812	down
ENSG00000110934	BIN2	606.72	0.636872	0.291767	2.18281	0.02905	0.573812	up
ENSG00000156030	ELMSAN1	554.064	0.398572	0.182651	2.18215	0.0290985	0.573812	up
ENSG00000162384	C1orf123	470.843	-0.3757	0.172175	-2.18208	0.0291034	0.573812	down
ENSG00000132357	CARD6	108.607	0.682553	0.31309	2.18005	0.0292536	0.573812	up
ENSG00000096093	EFHC1	271.239	-0.593713	0.272436	-2.17927	0.0293114	0.573812	down
ENSG00000160321	ZNF208	18.2325	0.766341	0.351742	2.1787	0.029354	0.573812	up
ENSG00000185112	FAM43A	641.32	0.496965	0.228108	2.17863	0.0293589	0.573812	up
ENSG00000107611	CUBN	92.3743	-0.572373	0.262726	-2.17859	0.0293619	0.573812	down
ENSG00000197971	MBP	59.0434	-0.637964	0.292838	-2.17855	0.0293648	0.573812	down
ENSG00000182782	HCAR2	36.9612	0.77192	0.354408	2.17806	0.0294019	0.573812	up
ENSG00000113448	PDE4D	308.558	0.5299	0.243388	2.17718	0.029467	0.573812	up
ENSG00000136653		94.0612	-0.70651	0.32451	-2.17716	0.0294687	0.573812	down
ENSG00000253671	RP11-806O11.1	29.0287	-0.771155	0.354238	-2.17694	0.029485	0.573812	down
ENSG00000106070	GRB10	403.585	0.537061	0.246705	2.17693	0.0294854	0.573812	up
ENSG00000101336	HCK	180.371	-0.67068	0.308179	-2.17627	0.0295351	0.573812	down
ENSG00000108055	SMC3	322.856	0.429579	0.197398	2.17621	0.0295395	0.573812	up
ENSG00000151092	NGLY1	210.224	-0.480915	0.221009	-2.17599	0.0295558	0.573812	down
ENSG00000179627	ZBTB42	41.0495	0.725598	0.333492	2.17576	0.029573	0.573812	up
ENSG00000169291	SHE	360.44	0.603284	0.277369	2.17502	0.0296285	0.573812	up
ENSG00000186301	MST1P2	65.3055	-0.766841	0.352835	-2.17337	0.0297525	0.573812	down
ENSG00000116962	NID1	5454.15	0.610905	0.281121	2.17311	0.0297724	0.573812	up
ENSG00000134824	FADS2	580.871	0.502216	0.231153	2.17266	0.0298062	0.573812	up
ENSG00000163975	MFI2	94.2054	0.618956	0.284929	2.17232	0.0298316	0.573812	up
ENSG00000270419	CAHM	35.1673	-0.672416	0.309547	-2.17226	0.0298361	0.573812	down
ENSG00000185811	IKZF1	77.2529	-0.633592	0.291693	-2.17212	0.0298468	0.573812	down
ENSG00000180953	ST20	63.9768	-0.672798	0.309793	-2.17176	0.0298735	0.573812	down
ENSG00000088992	TESC	146.916	-0.487652	0.224563	-2.17156	0.0298888	0.573812	down
ENSG00000176978	DPP7	1942.09	0.482335	0.222128	2.17143	0.029899	0.573812	up
ENSG00000163702	IL17RC	296.789	-0.527978	0.243182	-2.17112	0.0299222	0.573812	down
ENSG00000158769	F11R	482.025	0.581353	0.267893	2.1701	0.0299996	0.573812	up
ENSG00000256940	RP11-783K16.5	121.366	-0.660718	0.304467	-2.17008	0.0300006	0.573812	down
ENSG00000135549	PKIB	320.46	-0.543905	0.250713	-2.16943	0.0300503	0.573812	down
ENSG00000185666	SYN3	79.8483	0.620662	0.286224	2.16845	0.0301244	0.573812	up
ENSG00000214140	PRCD	34.9666	-0.71509	0.329793	-2.1683	0.0301359	0.573812	down
ENSG00000205189	ZBTB10	342.192	0.447269	0.206458	2.16639	0.0302811	0.573812	up
ENSG00000128815	WDFY4	56.7308	-0.733293	0.338553	-2.16596	0.0303139	0.573812	down
ENSG00000183762	KREMEN1	168.342	0.667425	0.308153	2.16589	0.0303197	0.573812	up
ENSG00000130921	C12orf65	77.37	-0.569489	0.262982	-2.1655	0.0303491	0.573812	down
ENSG00000172379	ARNT2	56.7973	0.715949	0.330692	2.16501	0.0303872	0.573812	up
ENSG00000160678	S100A1	20.745	0.750931	0.346882	2.1648	0.0304027	0.573812	up
ENSG00000034677	RNF19A	401.315	0.378289	0.174762	2.16459	0.0304189	0.573812	up
ENSG00000205336	ADGRG1	850.835	0.552232	0.255165	2.16422	0.0304478	0.573812	up
ENSG00000181817	LSM10	119.662	-0.570543	0.263666	-2.16389	0.0304728	0.573812	down
ENSG00000198518		36.1301	-0.730351	0.337522	-2.16386	0.0304748	0.573812	down
ENSG00000215301	DDX3X	1451.5	0.423443	0.195803	2.1626	0.0305721	0.574904	up
ENSG00000188706	ZDHHC9	398.488	0.615949	0.284895	2.16202	0.0306168	0.575007	up
ENSG00000187260	WDR86	256.59	0.62343	0.28847	2.16116	0.0306827	0.575508	up
ENSG00000131203	IDO1	722.129	-0.61062	0.283069	-2.15714	0.0309947	0.580616	down
ENSG00000153485	TMEM251	52.4623	-0.630369	0.292449	-2.15549	0.0311239	0.58111	down
ENSG00000049089	COL9A2	55.8064	-0.740308	0.343484	-2.15529	0.031139	0.58111	down
ENSG00000106772	PRUNE2	280.122	0.73294	0.340146	2.15478	0.0311791	0.58111	up
ENSG00000211445	GPX3	11345.8	0.69386	0.322011	2.15477	0.0311798	0.58111	up
ENSG00000140455	USP3	264.111	0.480054	0.222875	2.15391	0.0312471	0.581127	up
ENSG00000124831	LRRFIP1	995.689	0.408427	0.189636	2.15375	0.03126	0.581127	up
ENSG00000240563	L1TD1	125.115	0.531297	0.246809	2.15266	0.0313452	0.581972	up
ENSG00000104899	AMH	78.5962	-0.735073	0.341693	-2.15127	0.031455	0.583271	down
ENSG00000137166	FOXP4	567.858	0.471911	0.219518	2.14977	0.0315738	0.584733	up
ENSG00000105127	AKAP8	613.855	0.482555	0.224558	2.14891	0.0316416	0.58525	up
ENSG00000243244	STON1	191.912	0.524468	0.244377	2.14614	0.0318617	0.58635	up
ENSG00000114270	COL7A1	997.256	-0.544478	0.253702	-2.14613	0.0318625	0.58635	down
ENSG00000182511	FES	594.518	-0.515049	0.240176	-2.14446	0.0319959	0.58635	down
ENSG00000249992	TMEM158	31.4602	0.714634	0.333452	2.14314	0.0321022	0.58635	up
ENSG00000105639	JAK3	486.62	-0.553196	0.258232	-2.14224	0.032174	0.58635	down
ENSG00000102243	VGLL1	1853.14	0.504135	0.235339	2.14217	0.0321797	0.58635	up
ENSG00000150054	MPP7	74.2316	-0.656763	0.306608	-2.14203	0.0321914	0.58635	down
ENSG00000066855	MTFR1	80.4802	-0.650524	0.3037	-2.142	0.0321936	0.58635	down
ENSG00000204160	ZDHHC18	416.144	0.460747	0.215262	2.1404	0.0323227	0.58635	up
ENSG00000239282	GATSL3	40.8008	0.706024	0.329861	2.14037	0.0323251	0.58635	up
ENSG00000173638	SLC19A1	216.205	0.60787	0.284031	2.14016	0.0323421	0.58635	up
ENSG00000050628	PTGER3	20.5533	0.753692	0.352202	2.13994	0.0323593	0.58635	up
ENSG00000136040	PLXNC1	129.662	0.716486	0.334874	2.13957	0.0323894	0.58635	up
ENSG00000219665	CTD-2006C1.2	29.6905	-0.728573	0.340585	-2.13918	0.0324209	0.58635	down
ENSG00000147168	IL2RG	428.162	0.635879	0.297411	2.13805	0.0325128	0.58635	up
ENSG00000229806	RPS15P5	62.0699	0.683251	0.319584	2.13794	0.032522	0.58635	up
ENSG00000160191	PDE9A	230.117	0.542379	0.253747	2.13748	0.0325594	0.58635	up
ENSG00000204217	BMPR2	841.846	0.447075	0.209169	2.13739	0.0325664	0.58635	up
ENSG00000221968	FADS3	3756.1	-0.496844	0.232461	-2.13732	0.0325718	0.58635	down
ENSG00000109654	TRIM2	50.595	-0.704507	0.329657	-2.13709	0.0325908	0.58635	down
ENSG00000260793	RP5-882C2.2	118.036	-0.558019	0.261113	-2.13708	0.0325914	0.58635	down
ENSG00000177628	GBA	520.884	0.528536	0.247334	2.13693	0.0326034	0.58635	up
ENSG00000120049	KCNIP2	63.9565	0.646473	0.302597	2.13641	0.0326458	0.58635	up
ENSG00000164221	CCDC112	19.9695	-0.735568	0.344332	-2.13622	0.0326617	0.58635	down
ENSG00000230882	AC005077.14	25.831	0.744673	0.348732	2.13538	0.0327303	0.586418	up
ENSG00000004864	SLC25A13	165.036	0.541855	0.253774	2.13519	0.0327456	0.586418	up
ENSG00000128283	CDC42EP1	1700.89	0.523268	0.24551	2.13135	0.0330603	0.589256	up
ENSG00000213020	ZNF611	114.412	0.634361	0.29764	2.1313	0.0330642	0.589256	up
ENSG00000013297	CLDN11	139.332	0.605639	0.28418	2.13118	0.0330745	0.589256	up
ENSG00000114019	AMOTL2	998.857	0.465782	0.218564	2.1311	0.0330809	0.589256	up
ENSG00000149131	SERPING1	6225.08	0.625017	0.293325	2.13081	0.0331052	0.589256	up
ENSG00000196329	GIMAP5	436.139	-0.557914	0.26193	-2.13001	0.0331708	0.589485	down
ENSG00000211772	TRBC2	92.189	-0.614046	0.28838	-2.1293	0.0332297	0.589485	down
ENSG00000143067	ZNF697	111.353	0.593054	0.278578	2.12886	0.033266	0.589485	up
ENSG00000079950	STX7	604.34	-0.421208	0.197882	-2.12858	0.0332889	0.589485	down
ENSG00000174886	NDUFA11	302.862	-0.496842	0.233505	-2.12776	0.0333571	0.589485	down
ENSG00000050555	LAMC3	4543.08	-0.457615	0.215115	-2.1273	0.0333949	0.589485	down
ENSG00000239332	LINC01119	261.493	-0.661034	0.310746	-2.12725	0.0333997	0.589485	down
ENSG00000254622	NAV2-AS4	47.9055	-0.752746	0.353993	-2.12644	0.0334664	0.589951	down
ENSG00000126759	CFP	63.0129	-0.657116	0.309423	-2.12368	0.0336967	0.593297	down
ENSG00000020426	MNAT1	93.2932	-0.5566	0.262265	-2.12228	0.0338144	0.593925	down
ENSG00000079215	SLC1A3	219.369	0.572665	0.269853	2.12214	0.0338262	0.593925	up
ENSG00000111832	RWDD1	283.583	-0.53559	0.252422	-2.12181	0.033854	0.593925	down
ENSG00000267350		32.073	0.714839	0.337109	2.1205	0.0339641	0.595093	up
ENSG00000173578	XCR1	81.5659	0.742486	0.350234	2.11997	0.0340086	0.595093	up
ENSG00000088247	KHSRP	1491.82	0.35754	0.168713	2.11922	0.034072	0.595093	up
ENSG00000122644	ARL4A	199.917	-0.510509	0.24091	-2.11909	0.0340831	0.595093	down
ENSG00000135074	ADAM19	1558.31	0.588773	0.278233	2.11612	0.034335	0.598778	up
ENSG00000059377	TBXAS1	66.2266	-0.743196	0.35147	-2.11454	0.0344695	0.600409	down
ENSG00000116701	NCF2	159.546	-0.586354	0.277617	-2.1121	0.034678	0.603324	down
ENSG00000114302	PRKAR2A	225.591	0.543988	0.25782	2.10995	0.0348628	0.605254	up
ENSG00000100580	TMED8	88.7742	0.642992	0.304758	2.10985	0.0348716	0.605254	up
ENSG00000151364	KCTD14	39.2959	-0.7121	0.337619	-2.10918	0.0349286	0.605526	down
ENSG00000083535	PIBF1	130.021	-0.570806	0.270851	-2.10745	0.0350785	0.606681	down
ENSG00000148297	MED22	306.481	0.422706	0.200602	2.10719	0.0351015	0.606681	up
ENSG00000166317	SYNPO2L	40.4979	-0.730949	0.347011	-2.10642	0.0351682	0.606681	down
ENSG00000003147	ICA1	167.499	-0.546073	0.25928	-2.10612	0.0351943	0.606681	down
ENSG00000185100	ADSSL1	149.272	0.610991	0.290116	2.10602	0.0352023	0.606681	up
ENSG00000128510	CPA4	21.8488	0.745907	0.354409	2.10465	0.0353218	0.607849	up
ENSG00000213085	CFAP45	25.194	-0.71309	0.338874	-2.10429	0.0353531	0.607849	down
ENSG00000137124	ALDH1B1	132.877	0.624859	0.297211	2.10241	0.0355173	0.608359	up
ENSG00000179776	CDH5	5268.46	0.542783	0.258244	2.10182	0.0355692	0.608359	up
ENSG00000260361	CTD-2313J17.5	44.9262	0.674654	0.321105	2.10104	0.0356378	0.608359	up
ENSG00000008118	CAMK1G	40.8159	-0.730568	0.347738	-2.10091	0.0356486	0.608359	down
ENSG00000198346	ZNF813	83.046	0.554685	0.26408	2.10044	0.0356897	0.608359	up
ENSG00000224934	RP11-441O15.3	23.5391	-0.743334	0.353955	-2.10008	0.0357217	0.608359	down
ENSG00000164530	PI16	76.8491	0.721297	0.343515	2.09975	0.0357506	0.608359	up
ENSG00000153815	CMIP	1144.11	0.517191	0.246315	2.09971	0.0357542	0.608359	up
ENSG00000134539	KLRD1	42.6215	-0.714865	0.340605	-2.09881	0.0358338	0.608359	down
ENSG00000107099	DOCK8	425.081	-0.604233	0.287937	-2.09849	0.035862	0.608359	down
ENSG00000224063	AC007319.1	34.1051	0.741866	0.35354	2.09839	0.0358705	0.608359	up
ENSG00000116128	BCL9	210.086	0.463429	0.220862	2.09827	0.0358811	0.608359	up
ENSG00000101017	CD40	117.286	-0.549306	0.261888	-2.09748	0.0359509	0.608729	down
ENSG00000257108	NHLRC4	16.7144	-0.723371	0.344994	-2.09677	0.0360142	0.608729	down
ENSG00000234390	USP27X-AS1	30.0511	-0.733894	0.350038	-2.09662	0.0360276	0.608729	down
ENSG00000115590	IL1R2	363.83	0.664827	0.317643	2.093	0.036349	0.613452	up
ENSG00000153904	DDAH1	226.675	0.543679	0.259844	2.09233	0.0364091	0.61376	up
ENSG00000197933	ZNF823	89.2889	-0.641818	0.306872	-2.09148	0.0364849	0.614331	down
ENSG00000099625	CBARP	17.6785	-0.741205	0.354473	-2.09101	0.0365273	0.614338	down
ENSG00000224652	LINC00885	107.536	-0.698495	0.334141	-2.09042	0.03658	0.614519	down
ENSG00000122547	EEPD1	96.0167	0.611934	0.292799	2.08994	0.0366229	0.614535	up
ENSG00000254636	ARMS2	200.143	0.721766	0.345611	2.08838	0.036764	0.616196	up
ENSG00000120008	WDR11	327.236	0.472301	0.226379	2.08633	0.0369489	0.618588	up
ENSG00000178878	APOLD1	554.75	0.706682	0.338827	2.08568	0.037008	0.618871	up
ENSG00000164056	SPRY1	645.958	-0.477146	0.228946	-2.0841	0.0371512	0.620556	down
ENSG00000186868	MAPT	300.028	-0.549404	0.263708	-2.08338	0.0372165	0.620837	down
ENSG00000173451	THAP2	42.8529	-0.713845	0.342732	-2.08281	0.0372688	0.620837	down
ENSG00000175575	PAAF1	193.375	-0.475235	0.228415	-2.08058	0.0374723	0.620837	down
ENSG00000136689	IL1RN	41.5592	-0.732514	0.352079	-2.08054	0.0374762	0.620837	down
ENSG00000081803	CADPS2	68.3898	0.639424	0.307346	2.08047	0.0374826	0.620837	up
ENSG00000174672	BRSK2	19.8405	0.73314	0.352582	2.07934	0.0375857	0.620837	up
ENSG00000166793	YPEL4	61.2266	0.645712	0.310592	2.07898	0.0376196	0.620837	up
ENSG00000215595	C20orf202	23.8993	-0.71711	0.345091	-2.07803	0.0377065	0.620837	down
ENSG00000205744	DENND1C	118.398	-0.677882	0.32623	-2.07793	0.0377161	0.620837	down
ENSG00000171368	TPPP	57.6561	0.676196	0.325423	2.0779	0.0377189	0.620837	up
ENSG00000250510	GPR162	131.638	-0.598153	0.287901	-2.07764	0.0377427	0.620837	down
ENSG00000179593	ALOX15B	20.1879	0.73621	0.354354	2.07761	0.037745	0.620837	up
ENSG00000113594	LIFR	838.521	0.506318	0.243726	2.07741	0.0377639	0.620837	up
ENSG00000175611	LINC00476	36.2555	-0.71073	0.342199	-2.07695	0.0378061	0.620837	down
ENSG00000149483	TMEM138	582.058	-0.450521	0.216925	-2.07685	0.0378151	0.620837	down
ENSG00000108405	P2RX1	252.369	0.611142	0.294336	2.07634	0.0378626	0.620837	up
ENSG00000081923	ATP8B1	138.356	0.507198	0.244308	2.07606	0.0378885	0.620837	up
ENSG00000031081	ARHGAP31	566.298	0.434785	0.209718	2.07319	0.0381549	0.62424	up
ENSG00000161638	ITGA5	6267.66	0.436496	0.210572	2.0729	0.0381814	0.62424	up
ENSG00000256594	RP11-705C15.2	28.9402	0.717877	0.346452	2.07208	0.0382577	0.624421	up
ENSG00000182472	CAPN12	77.8882	0.694675	0.335289	2.07187	0.0382777	0.624421	up
ENSG00000159208	CIART	66.4094	-0.688555	0.332445	-2.07118	0.0383416	0.624638	down
ENSG00000125450	NUP85	585.563	-0.370494	0.179077	-2.06891	0.0385542	0.624638	down
ENSG00000186806	VSIG10L	44.0642	0.689147	0.333097	2.0689	0.0385551	0.624638	up
ENSG00000100968	NFATC4	1523.94	-0.486775	0.235352	-2.06829	0.0386132	0.624638	down
ENSG00000124731	TREM1	110.023	0.668476	0.323281	2.06779	0.0386601	0.624638	up
ENSG00000103742	IGDCC4	384.543	0.549044	0.265622	2.06701	0.0387333	0.624638	up
ENSG00000139318	DUSP6	930.65	0.53215	0.25749	2.06668	0.0387642	0.624638	up
ENSG00000156256	USP16	408.439	-0.439299	0.212577	-2.06654	0.0387775	0.624638	down
ENSG00000073009		22.4157	0.695328	0.336541	2.0661	0.0388189	0.624638	up
ENSG00000135709	KIAA0513	163.055	0.412782	0.199865	2.0653	0.0388942	0.624638	up
ENSG00000166289	PLEKHF1	283.41	-0.512845	0.248342	-2.06508	0.0389154	0.624638	down
ENSG00000090861	AARS	762.902	0.397398	0.192454	2.0649	0.0389326	0.624638	up
ENSG00000125864	BFSP1	22.9759	-0.720147	0.348877	-2.06419	0.0389999	0.624638	down
ENSG00000163993	S100P	1830.63	-0.496952	0.240798	-2.06377	0.0390395	0.624638	down
ENSG00000102038	SMARCA1	310.362	0.477695	0.231467	2.06377	0.0390398	0.624638	up
ENSG00000120549	KIAA1217	1003.87	0.388257	0.188132	2.06375	0.0390413	0.624638	up
ENSG00000115085	ZAP70	102.882	-0.716154	0.347023	-2.06371	0.0390457	0.624638	down
ENSG00000154734	ADAMTS1	2372.6	0.410887	0.199115	2.06357	0.0390585	0.624638	up
ENSG00000254290	RP11-150O12.3	68.0685	-0.689823	0.334427	-2.0627	0.0391409	0.625273	down
ENSG00000182179	UBA7	1108.83	-0.512991	0.248796	-2.0619	0.0392175	0.625815	down
ENSG00000047410	TPR	1347.13	0.408604	0.198258	2.06097	0.0393058	0.626541	up
ENSG00000249201	CTD-3080P12.3	33.5459	0.728203	0.353534	2.05978	0.0394194	0.627651	up
ENSG00000170345	FOS	10204.8	0.519015	0.252029	2.05935	0.0394612	0.627651	up
ENSG00000154589	LY96	55.0055	-0.640738	0.311257	-2.05855	0.0395374	0.628181	down
ENSG00000105619	TFPT	186.666	-0.485517	0.235949	-2.05772	0.0396167	0.62876	down
ENSG00000179743	FLJ37453	64.1118	-0.603453	0.293415	-2.05665	0.0397196	0.629621	down
ENSG00000114654	EFCC1	60.0306	-0.681653	0.331521	-2.05614	0.0397692	0.629621	down
ENSG00000101236	RNF24	120.961	0.615104	0.299239	2.05556	0.0398245	0.629621	up
ENSG00000143416	SELENBP1	370.549	-0.522272	0.254152	-2.05496	0.0398825	0.629621	down
ENSG00000184916	JAG2	537.782	0.533652	0.259722	2.0547	0.0399077	0.629621	up
ENSG00000161544	CYGB	206.804	-0.532437	0.259159	-2.05448	0.0399289	0.629621	down
ENSG00000267254	ZNF790-AS1	49.7907	-0.657415	0.320247	-2.05284	0.0400883	0.631016	down
ENSG00000168621	GDNF	87.8489	0.630454	0.307174	2.05243	0.0401278	0.631016	up
ENSG00000102359	SRPX2	203.674	-0.543505	0.264896	-2.05176	0.0401927	0.631016	down
ENSG00000225877	AC004603.4	43.7709	-0.71705	0.349705	-2.05044	0.0403211	0.631016	down
ENSG00000132002	DNAJB1	1154.59	-0.532962	0.260014	-2.04975	0.0403893	0.631016	down
ENSG00000244242	IFITM10	123.213	-0.677464	0.330658	-2.04884	0.0404781	0.631016	down
ENSG00000066056	TIE1	1861.51	0.567664	0.277073	2.04879	0.0404827	0.631016	up
ENSG00000110925	CSRNP2	386.919	0.413743	0.202043	2.0478	0.0405799	0.631016	up
ENSG00000152683	SLC30A6	138.67	0.434603	0.212231	2.04778	0.0405818	0.631016	up
ENSG00000087111	PIGS	280.998	0.395689	0.193278	2.04725	0.0406337	0.631016	up
ENSG00000060140	STYK1	20.894	-0.725893	0.354583	-2.04717	0.0406413	0.631016	down
ENSG00000166106	ADAMTS15	389.993	0.565095	0.276134	2.04645	0.040712	0.631016	up
ENSG00000164694	FNDC1	29.1456	-0.71513	0.349624	-2.04543	0.0408129	0.631016	down
ENSG00000168874	ATOH8	101.479	0.670316	0.327755	2.04517	0.0408378	0.631016	up
ENSG00000138685	FGF2	79.0812	0.560071	0.273863	2.04508	0.0408474	0.631016	up
ENSG00000007129	CEACAM21	38.3499	-0.679399	0.332277	-2.04468	0.0408866	0.631016	down
ENSG00000198482	ZNF808	85.469	0.633644	0.309923	2.04452	0.0409022	0.631016	up
ENSG00000175938	ORAI3	170.506	-0.52273	0.25569	-2.04439	0.0409151	0.631016	down
ENSG00000147443	DOK2	138.78	-0.557169	0.272594	-2.04395	0.0409584	0.631016	down
ENSG00000166250	CLMP	91.528	0.565657	0.27676	2.04385	0.040968	0.631016	up
ENSG00000163661	PTX3	41.9048	0.619331	0.303042	2.04371	0.0409819	0.631016	up
ENSG00000205578	POM121B	16.9196	0.713252	0.349076	2.04326	0.0410271	0.631016	up
ENSG00000259668	RP11-707P17.2	54.2487	-0.716131	0.350548	-2.04289	0.0410632	0.631016	down
ENSG00000137496	IL18BP	662.752	0.660093	0.32316	2.04262	0.0410905	0.631016	up
ENSG00000164403	SHROOM1	878.755	-0.554552	0.271531	-2.04232	0.0411202	0.631016	down
ENSG00000135919	SERPINE2	10071.5	0.626129	0.306604	2.04214	0.0411373	0.631016	up
ENSG00000137411	VARS2	466.569	-0.446077	0.218592	-2.04068	0.0412828	0.632585	down
ENSG00000136731	UGGT1	376.077	0.381983	0.187283	2.0396	0.0413903	0.633214	up
ENSG00000197548	ATG7	277.338	-0.460549	0.225826	-2.0394	0.0414103	0.633214	down
ENSG00000116005	PCYOX1	443.545	0.517329	0.253744	2.03879	0.0414712	0.633484	up
ENSG00000168502	MTCL1	133.791	0.603825	0.296431	2.03698	0.0416517	0.635122	up
ENSG00000132003	ZSWIM4	324.361	0.46608	0.228824	2.03685	0.0416651	0.635122	up
ENSG00000117114	ADGRL2	704.57	-0.436514	0.214423	-2.03576	0.0417743	0.636125	down
ENSG00000085872	CHERP	619.185	0.386702	0.190051	2.03473	0.0418785	0.637049	up
ENSG00000171509	RXFP1	62.2427	0.720071	0.354055	2.03378	0.0419736	0.637614	up
ENSG00000196305	IARS	603.761	0.35476	0.174487	2.03317	0.0420358	0.637614	up
ENSG00000225855	RUSC1-AS1	85.8915	-0.488428	0.240243	-2.03306	0.0420462	0.637614	down
ENSG00000163219	ARHGAP25	139.668	-0.545518	0.268451	-2.03209	0.0421443	0.638441	down
ENSG00000035141	FAM136A	173.439	-0.423776	0.208665	-2.0309	0.0422656	0.639028	down
ENSG00000120156	TEK	578.956	0.543848	0.26783	2.03057	0.0422987	0.639028	up
ENSG00000105383	CD33	35.0481	-0.713592	0.351514	-2.03005	0.0423515	0.639028	down
ENSG00000127838	PNKD	1828.57	0.458491	0.225877	2.02982	0.0423744	0.639028	up
ENSG00000248175		33.7082	-0.617176	0.304098	-2.02953	0.0424042	0.639028	down
ENSG00000123358	NR4A1	2482.01	-0.604236	0.297781	-2.02913	0.0424448	0.639028	down
ENSG00000135047	CTSL	2759.31	0.594962	0.293426	2.02764	0.0425971	0.639568	up
ENSG00000180488	FAM73A	54.8916	0.617142	0.304425	2.02724	0.0426378	0.639568	up
ENSG00000143748	NVL	315.141	-0.538795	0.265779	-2.02723	0.0426391	0.639568	down
ENSG00000160345	C9orf116	24.4391	-0.710463	0.350653	-2.02611	0.0427532	0.639568	down
ENSG00000206053	HN1L	500.314	0.472872	0.233416	2.02587	0.0427777	0.639568	up
ENSG00000111961	SASH1	559.611	0.464619	0.229351	2.0258	0.0427856	0.639568	up
ENSG00000143546	S100A8	98.055	-0.651607	0.321683	-2.02562	0.0428038	0.639568	down
ENSG00000163283	ALPP	1973.54	-0.505816	0.249775	-2.02509	0.0428586	0.639568	down
ENSG00000197044	ZNF441	83.8	-0.616678	0.30457	-2.02475	0.0428929	0.639568	down
ENSG00000178385	PLEKHM3	38.4746	-0.703401	0.347465	-2.02438	0.0429311	0.639568	down
ENSG00000178826	TMEM139	393.554	-0.480836	0.237597	-2.02375	0.0429962	0.639568	down
ENSG00000123411	IKZF4	150.943	0.434507	0.214713	2.02367	0.0430046	0.639568	up
ENSG00000230937	MIR205HG	228.762	-0.501395	0.247877	-2.02276	0.0430978	0.640198	down
ENSG00000155090	KLF10	719.926	0.470051	0.232458	2.02209	0.0431671	0.640198	up
ENSG00000197771	MCMBP	452.889	0.362167	0.179115	2.02198	0.0431781	0.640198	up
ENSG00000118137	APOA1	36.5714	0.716508	0.354641	2.02037	0.0433448	0.640747	up
ENSG00000178445	GLDC	266.726	0.50167	0.248307	2.02037	0.0433454	0.640747	up
ENSG00000244476	ERVFRD-1	651.21	0.608831	0.301454	2.01965	0.04342	0.640747	up
ENSG00000218416	PP14571	625.058	0.634444	0.314146	2.01958	0.0434266	0.640747	up
ENSG00000133943	C14orf159	431.485	-0.486576	0.240937	-2.01951	0.0434338	0.640747	down
ENSG00000140575	IQGAP1	1500.53	0.383094	0.189744	2.019	0.043487	0.640887	up
ENSG00000009954	BAZ1B	639.91	0.373246	0.184943	2.01817	0.0435731	0.64151	up
ENSG00000134324	LPIN1	315.87	0.53911	0.267337	2.01659	0.0437381	0.643292	up
ENSG00000226696	LENG8-AS1	60.3571	-0.681105	0.337913	-2.01563	0.0438391	0.643466	down
ENSG00000271043	MTRNR2L2	27.4195	-0.709995	0.352308	-2.01527	0.0438765	0.643466	down
ENSG00000167103	PIP5KL1	162.927	0.621416	0.308362	2.01522	0.0438817	0.643466	up
ENSG00000152102	FAM168B	565.466	0.415628	0.206313	2.01455	0.0439521	0.643854	up
ENSG00000189129	PLAC9	193.127	-0.559207	0.27766	-2.014	0.0440094	0.643959	down
ENSG00000058668	ATP2B4	1587.94	0.418944	0.208101	2.01317	0.0440965	0.643959	up
ENSG00000255135	RP11-111M22.3	20.9929	-0.709586	0.352515	-2.01293	0.0441222	0.643959	down
ENSG00000108342	CSF3	49.217	-0.712756	0.354111	-2.01281	0.0441351	0.643959	down
ENSG00000136490	LIMD2	484.031	-0.502315	0.249698	-2.01169	0.0442523	0.645027	down
ENSG00000129282		52.3346	0.579588	0.288217	2.01095	0.0443312	0.645534	up
ENSG00000166188	ZNF319	93.1986	0.598745	0.29783	2.01036	0.0443931	0.645794	up
ENSG00000134690	CDCA8	31.5323	0.671869	0.334383	2.00928	0.0445074	0.646008	up
ENSG00000108219	TSPAN14	1857.89	0.49164	0.244707	2.0091	0.0445265	0.646008	up
ENSG00000254004	ZNF260	138.609	-0.500637	0.24932	-2.00801	0.0446422	0.646008	down
ENSG00000258486		843.074	-0.624456	0.311074	-2.00742	0.0447053	0.646008	down
ENSG00000173040	EVC2	47.8551	0.630894	0.314313	2.00721	0.0447268	0.646008	up
ENSG00000182732	RGS6	32.1143	-0.695574	0.346551	-2.00713	0.0447355	0.646008	down
ENSG00000164011	ZNF691	175.037	-0.509024	0.253608	-2.00713	0.0447361	0.646008	down
ENSG00000151414	NEK7	452.29	-0.531451	0.264898	-2.00625	0.0448294	0.646008	down
ENSG00000139160	METTL20	22.9456	0.682995	0.34056	2.00551	0.0449087	0.646008	up
ENSG00000006831	ADIPOR2	440.781	0.473566	0.236181	2.00509	0.0449532	0.646008	up
ENSG00000147576	ADHFE1	529.632	-0.532156	0.265405	-2.00507	0.0449555	0.646008	down
ENSG00000145908	ZNF300	32.202	0.678638	0.338471	2.00501	0.0449623	0.646008	up
ENSG00000114125	RNF7	404.133	-0.479245	0.239053	-2.00477	0.0449881	0.646008	down
ENSG00000114738	MAPKAPK3	226.47	-0.530791	0.26481	-2.00442	0.0450252	0.646008	down
ENSG00000073111	MCM2	179.953	0.519661	0.259394	2.00336	0.0451381	0.646991	up
ENSG00000177951	BET1L	304.462	0.439954	0.219652	2.00296	0.0451821	0.646991	up
ENSG00000100068	LRP5L	59.9671	-0.632857	0.316263	-2.00105	0.0453871	0.648275	down
ENSG00000164855	TMEM184A	825.774	0.620213	0.309987	2.00077	0.0454173	0.648275	up
ENSG00000165272	AQP3	102.108	0.618265	0.309047	2.00055	0.0454408	0.648275	up
ENSG00000102100	SLC35A2	231.736	0.508168	0.254033	2.0004	0.0454574	0.648275	up
ENSG00000270195	RP11-572O17.1	36.5821	-0.650821	0.325418	-1.99995	0.0455052	0.648275	down
ENSG00000119147	C2orf40	39.5232	0.692331	0.346256	1.99948	0.0455568	0.648275	up
ENSG00000223552	RP11-24F11.2	22.4706	0.709191	0.354729	1.99925	0.0455815	0.648275	up
ENSG00000100387	RBX1	299.815	-0.390107	0.19525	-1.99798	0.0457186	0.649064	down
ENSG00000224259	LINC01133	18.3321	-0.708675	0.354707	-1.99792	0.0457256	0.649064	down
ENSG00000136463	TACO1	127.137	-0.451476	0.226046	-1.99727	0.0457958	0.649431	down
ENSG00000163328	GPR155	101.646	-0.613321	0.307159	-1.99676	0.0458516	0.649594	down
ENSG00000185591	SP1	908.782	0.368586	0.184682	1.99579	0.0459573	0.650462	up
ENSG00000018625	ATP1A2	72.4401	0.678302	0.339995	1.99503	0.0460395	0.650996	up
ENSG00000122574	WIPF3	22.0096	0.689824	0.345887	1.99436	0.0461127	0.651403	up
ENSG00000000971	CFH	334.643	-0.60982	0.305941	-1.99326	0.0462327	0.651475	down
ENSG00000245164	LINC00861	42.5311	-0.702046	0.352215	-1.99323	0.0462358	0.651475	down
ENSG00000102145	GATA1	28.6188	0.697934	0.350176	1.99309	0.0462512	0.651475	up
ENSG00000270906	RP11-475J5.6	34.2369	-0.687778	0.345324	-1.99169	0.046405	0.652416	down
ENSG00000134769	DTNA	72.7419	0.60699	0.304801	1.99143	0.0464332	0.652416	up
ENSG00000141867	BRD4	1929.94	0.363848	0.182819	1.99021	0.0465681	0.652416	up
ENSG00000254837	AP001372.2	40.2543	-0.686512	0.345053	-1.98958	0.0466371	0.652416	down
ENSG00000111452	ADGRD1	615.695	0.471466	0.236998	1.98932	0.0466655	0.652416	up
ENSG00000128604	IRF5	140.734	-0.493105	0.247876	-1.98932	0.0466656	0.652416	down
ENSG00000106366	SERPINE1	13314.1	0.566988	0.28502	1.98929	0.0466687	0.652416	up
ENSG00000186056	MATN1-AS1	25.3811	-0.648295	0.326154	-1.9877	0.0468451	0.652416	down
ENSG00000135218	CD36	1842.96	0.47889	0.240978	1.98727	0.046892	0.652416	up
ENSG00000140950	TLDC1	214.317	-0.419816	0.211282	-1.987	0.0469227	0.652416	down
ENSG00000111653	ING4	364.765	-0.430203	0.216517	-1.98692	0.046931	0.652416	down
ENSG00000129757	CDKN1C	6058.83	0.473549	0.23843	1.98612	0.0470203	0.652416	up
ENSG00000112877	CEP72	30.4975	0.704124	0.354683	1.98522	0.0471196	0.652416	up
ENSG00000163818	LZTFL1	72.2206	0.599231	0.301865	1.98509	0.0471342	0.652416	up
ENSG00000172889	EGFL7	15591.4	-0.574095	0.289261	-1.98469	0.0471787	0.652416	down
ENSG00000122218	COPA	1396.9	0.279058	0.140666	1.98383	0.0472747	0.652416	up
ENSG00000014257	ACPP	46.8959	0.596189	0.300563	1.98358	0.047303	0.652416	up
ENSG00000164715	LMTK2	168.129	0.435039	0.219327	1.98351	0.04731	0.652416	up
ENSG00000148572	NRBF2	106.185	-0.514752	0.259584	-1.98299	0.0473684	0.652416	down
ENSG00000198840	MT-ND3	313485	-0.638582	0.322129	-1.98238	0.0474367	0.652416	down
ENSG00000166348	USP54	172.884	0.437081	0.220514	1.9821	0.0474678	0.652416	up
ENSG00000177692	DNAJC28	22.0195	-0.698656	0.352513	-1.98193	0.0474873	0.652416	down
ENSG00000123329	ARHGAP9	147.524	-0.582403	0.29391	-1.98157	0.0475275	0.652416	down
ENSG00000128052	KDR	1548.04	0.526756	0.265832	1.98154	0.0475312	0.652416	up
ENSG00000114021	NIT2	227.468	-0.50843	0.256591	-1.98148	0.0475373	0.652416	down
ENSG00000114544	SLC41A3	177.317	0.500139	0.252435	1.98126	0.0475624	0.652416	up
ENSG00000167766	ZNF83	2800.19	-0.494999	0.249876	-1.98098	0.0475936	0.652416	down
ENSG00000205047		48.9376	0.646268	0.326343	1.98033	0.0476661	0.652416	up
ENSG00000159840	ZYX	3377.07	0.408666	0.206434	1.97964	0.0477435	0.652416	up
ENSG00000136848	DAB2IP	1687.49	0.350127	0.176868	1.9796	0.0477483	0.652416	up
ENSG00000154217	PITPNC1	274.923	0.549974	0.277877	1.9792	0.0477931	0.652416	up
ENSG00000106123	EPHB6	235.491	-0.656386	0.331769	-1.97844	0.0478786	0.652416	down
ENSG00000105617	LENG1	110.528	-0.502597	0.254089	-1.97804	0.0479246	0.652416	down
ENSG00000135407	AVIL	139.453	-0.592793	0.299722	-1.97781	0.0479503	0.652416	down
ENSG00000111666	CHPT1	137.698	0.582653	0.29465	1.97744	0.0479914	0.652416	up
ENSG00000112658	SRF	721.702	0.372176	0.188226	1.97729	0.0480091	0.652416	up
ENSG00000171160	MORN4	38.76	0.625253	0.31622	1.97727	0.048011	0.652416	up
ENSG00000143127	ITGA10	104.631	0.648199	0.327887	1.9769	0.0480533	0.652416	up
ENSG00000170370	EMX2	60.8875	0.6566	0.332139	1.97688	0.048055	0.652416	up
ENSG00000122779	TRIM24	278.645	0.414559	0.209797	1.976	0.048155	0.653169	up
ENSG00000180035	ZNF48	75.5343	0.614644	0.311127	1.97554	0.048207	0.653269	up
ENSG00000134910	STT3A	732.333	0.339096	0.171747	1.97439	0.0483373	0.65443	up
ENSG00000118526	TCF21	1376.72	-0.540583	0.273878	-1.97381	0.0484037	0.654724	down
ENSG00000110104	CCDC86	229.524	0.566765	0.287202	1.97341	0.0484494	0.654737	up
ENSG00000236609	ZNF853	56.7399	0.600885	0.304628	1.97252	0.04855	0.654862	up
ENSG00000196569	LAMA2	1961.48	-0.460631	0.233541	-1.97238	0.0485661	0.654862	down
ENSG00000102362	SYTL4	80.9655	0.627872	0.318467	1.97155	0.0486612	0.654862	up
ENSG00000214357	NEURL1B	252.946	0.53269	0.270373	1.9702	0.0488151	0.654862	up
ENSG00000126878	AIF1L	725.971	0.442166	0.224428	1.97019	0.0488162	0.654862	up
ENSG00000268108	CTB-60B18.12	30.0788	0.698737	0.35467	1.9701	0.0488264	0.654862	up
ENSG00000177034	MTX3	19.4804	-0.687966	0.349276	-1.96969	0.0488735	0.654862	down
ENSG00000163605	PPP4R2	337.56	-0.435539	0.221249	-1.96855	0.0490049	0.654862	down
ENSG00000144560	VGLL4	529.083	0.350167	0.177897	1.96837	0.0490258	0.654862	up
ENSG00000162552	WNT4	248.726	0.691021	0.351093	1.9682	0.0490451	0.654862	up
ENSG00000156671	SAMD8	205.034	0.468106	0.237838	1.96817	0.0490484	0.654862	up
ENSG00000177125	ZBTB34	128.797	0.611924	0.31093	1.96804	0.0490631	0.654862	up
ENSG00000164603	C7orf60	84.7309	-0.570882	0.290117	-1.96777	0.0490948	0.654862	down
ENSG00000109171	SLAIN2	536.01	-0.403116	0.204933	-1.96706	0.0491765	0.654862	down
ENSG00000133107	TRPC4	34.6178	0.681339	0.346432	1.96674	0.0492137	0.654862	up
ENSG00000148488	ST8SIA6	15.9802	0.686428	0.349098	1.96629	0.0492652	0.654862	up
ENSG00000242013		224.683	-0.569701	0.289749	-1.96619	0.0492764	0.654862	down
ENSG00000268894	PLCE1-AS1	108.568	-0.694124	0.353059	-1.96603	0.0492952	0.654862	down
ENSG00000115129	TP53I3	265.671	-0.546452	0.277963	-1.96592	0.049308	0.654862	down
ENSG00000129116	PALLD	1438.38	0.418674	0.213152	1.9642	0.0495067	0.656906	up
ENSG00000115904	SOS1	655.562	0.456193	0.232432	1.9627	0.0496816	0.65863	up
ENSG00000211896	IGHG1	535.467	-0.62923	0.320741	-1.9618	0.0497854	0.658816	down
ENSG00000179698	KIAA1875	66.1454	-0.666447	0.339712	-1.9618	0.0497856	0.658816	down
ENSG00000175592	FOSL1	121.851	-0.653525	0.333297	-1.96079	0.0499033	0.659778	down
ENSG00000128298	BAIAP2L2	51.0385	0.631643	0.322235	1.96019	0.0499733	0.660108	up

## Sheet: Tab5 RNA-seq pathways
Table S6 Pathways RNA-seq with ToppFun
A Upregulated pathways: molecular function, biological process, pathway, disease
Category	ID	Name	Source	p-value	q-value Bonferroni	q-value FDR B&H	q-value FDR B&Y	Hit Count in Query List	Hit Count in Genome	Hit in Query List
GO: Molecular Function	GO:0019838	growth factor binding		0.0005466	0.7773	0.7773	6.092	17	142	VEGFA,FLT1,HTRA4,IGFBP4,IGFBP5,IL2RG,HYAL2,BMPR2,IL1R2,KDR,NTRK2,TEK,TGFB3,LIFR,EGFR,CD36,ENG
GO: Molecular Function	GO:0042802	identical protein binding		0.003088	4.391	2.196	17.21	68	1364	HEXB,TPR,KDM5C,ACPP,MGLL,ACTN1,KCNIP2,ADARB1,S100A1,SUN2,MIGA1,AMOTL2,KDM6A,VEGFA,FLNA,FLT1,GIT1,LZTFL1,SHMT2,APLP1,APOA1,FAS,SLC2A1,MICALL1,FOXP4,SCUBE1,STC2,SLC16A1,CEP72,HSPB6,ASNS,PRKAB2,PRKAR2A,RAB11FIP4,DAB2IP,SP1,MYH9,SPAG4,SLK,MYOM1,NDE1,INHBA,SRF,GDNF,PTGS2,DES,BNIP3,GATSL3,SYT11,GLDC,GLUL,NECTIN4,MTCL1,KIT,ADIPOR2,JAM3,ADSSL1,NTRK2,CBS,IKZF4,TGFB3,CLDN11,EGFR,SCARB1,ENTPD2,HEY2,ENG,LRRF…
GO: Molecular Function	GO:0051015	actin filament binding		0.02629	37.39	10.32	80.89	14	134	ABL1,WIPF3,ACTN1,VCL,FLNA,FLNC,CORO2A,MYH9,MYH11,AIF1L,TLN2,ADSSL1,LASP1,EGFR
GO: Molecular Function	GO:0019955	cytokine binding		0.03339	47.47	10.32	80.89	12	103	CRLF1,IL2RG,HYAL2,BMPR2,IL1R2,KIT,IL18BP,TGFB3,LIFR,CD36,IL1RL1,ENG
GO: Molecular Function	GO:0044877	macromolecular complex binding		0.03629	51.6	10.32	80.89	74	1641	TPR,MCMBP,ABL1,AKAP8,FSTL3,WIPF3,ADGRG1,S1PR2,ACTN1,MEF2A,PLAC8,CITED2,NDRG1,FCGR2B,PIK3R1,SUN2,KDM6A,VCL,FLNA,FLNC,GIT1,CORO2A,FOS,LZTFL1,ITGA10,SHMT2,APOA1,FAS,NCOR2,IGF2,SMARCA1,CD300LG,CTSL,CTSV,DAB2IP,MYH9,MYH11,NDE1,KIF26A,ADAM15,GATA1,SRF,GATA6,DAG1,AIF1L,BCL6,ITGA5,TRIM24,DDX3X,IQGAP1,NID1,TLN2,KDR,DNAJC1,MTCL1,WASF1,USP3,JAM3,TBL1X,CBX2,ADSSL1,GPER1,SYNM,TPPP,GRB10,BAZ1B,LASP1,EGFR,SMC3,…
GO: Molecular Function	GO:0046983	protein dimerization activity		0.05482	77.95	12.99	101.8	62	1322	HEXB,TPR,CRLF1,ACPP,MGLL,ACTN1,ADARB1,MEF2A,ADCY5,JAM2,S100A1,PIK3R1,MIGA1,VEGFA,FLNA,FLOT2,GIT1,FOS,FOXP4,SCUBE1,STC2,SLC16A1,HSPB6,ASNS,PRKAR2A,RAB11FIP4,TXLNG,SOS1,DAB2IP,SP1,MYH9,SLK,MYOM1,INHA,INHBA,SRF,GDNF,PTGS2,BNIP3,SYT11,GLDC,ARNT2,NECTIN4,MTCL1,KIT,ADIPOR2,JAM3,ADSSL1,NTRK2,SOX17,CBS,IKZF4,TGFB3,LIFR,LIMK1,EGFR,SMC3,ATOH8,SCARB1,HEY2,ENG,LRRFIP1
GO: Molecular Function	GO:0019199	transmembrane receptor protein kinase activity		0.2436	346.4	49.49	387.9	10	91	MERTK,FLT1,BMPR2,KDR,KIT,NTRK2,TEK,TIE1,EGFR,ENG
GO: Biological Process	GO:0072358	cardiovascular system development		2.04e-08	0.0001201	6.004e-05	0.0005558	71	1062	DDAH1,ACTA2,ADGRG1,WNT4,MEF2A,CITED2,PIK3CB,AMOT,HS6ST1,FGF2,FLRT2,KDM6A,ERVFRD-1,VEGFA,VEGFC,HSPG2,NDST1,FLNA,FLT1,ADAMTS1,PI16,HIPK2,AQP1,RBM20,NCOR2,FOXP4,SCUBE1,PPP1R16B,PROK1,SOS1,DAB2IP,MYH9,MYH11,ADAM19,ADAM15,GATA1,SRF,GATA6,ITGA5,PTGS2,BMPR2,APOLD1,KDR,KIT,ADIPOR2,JAM3,SASH1,GPER1,NTRK2,DUSP6,SOX17,JPH2,BAZ1B,TEK,S1PR1,LEP,TGFB3,SH3PXD2B,EFNB2,TIE1,CD36,GYS1,ERRFI1,SERPINE1,HEY2,LRP5,CAL…
GO: Biological Process	GO:0072359	circulatory system development		2.04e-08	0.0001201	6.004e-05	0.0005558	71	1062	DDAH1,ACTA2,ADGRG1,WNT4,MEF2A,CITED2,PIK3CB,AMOT,HS6ST1,FGF2,FLRT2,KDM6A,ERVFRD-1,VEGFA,VEGFC,HSPG2,NDST1,FLNA,FLT1,ADAMTS1,PI16,HIPK2,AQP1,RBM20,NCOR2,FOXP4,SCUBE1,PPP1R16B,PROK1,SOS1,DAB2IP,MYH9,MYH11,ADAM19,ADAM15,GATA1,SRF,GATA6,ITGA5,PTGS2,BMPR2,APOLD1,KDR,KIT,ADIPOR2,JAM3,SASH1,GPER1,NTRK2,DUSP6,SOX17,JPH2,BAZ1B,TEK,S1PR1,LEP,TGFB3,SH3PXD2B,EFNB2,TIE1,CD36,GYS1,ERRFI1,SERPINE1,HEY2,LRP5,CAL…
GO: Biological Process	GO:0001944	vasculature development		1.196e-07	0.000704	0.0002347	0.002173	52	680	DDAH1,ACTA2,ADGRG1,WNT4,CITED2,PIK3CB,AMOT,HS6ST1,FGF2,ERVFRD-1,VEGFA,VEGFC,HSPG2,NDST1,FLNA,FLT1,ADAMTS1,HIPK2,AQP1,PPP1R16B,PROK1,SOS1,DAB2IP,MYH9,ADAM15,SRF,GATA6,ITGA5,PTGS2,BMPR2,APOLD1,KDR,KIT,ADIPOR2,JAM3,SASH1,GPER1,NTRK2,SOX17,TEK,S1PR1,LEP,EFNB2,TIE1,CD36,ERRFI1,SERPINE1,HEY2,LRP5,CALCRL,ENG,CDH5
GO: Biological Process	GO:0001568	blood vessel development		2.665e-07	0.001569	0.000328	0.003036	50	653	DDAH1,ACTA2,ADGRG1,WNT4,CITED2,PIK3CB,AMOT,HS6ST1,FGF2,ERVFRD-1,VEGFA,VEGFC,HSPG2,NDST1,FLNA,FLT1,ADAMTS1,HIPK2,AQP1,PPP1R16B,PROK1,SOS1,DAB2IP,MYH9,ADAM15,SRF,GATA6,ITGA5,PTGS2,BMPR2,APOLD1,KDR,ADIPOR2,JAM3,SASH1,GPER1,NTRK2,SOX17,TEK,S1PR1,LEP,EFNB2,TIE1,CD36,SERPINE1,HEY2,LRP5,CALCRL,ENG,CDH5
GO: Biological Process	GO:0003012	muscle system process		2.786e-07	0.00164	0.000328	0.003036	39	433	PDE4D,PDE9A,ACTA1,ACTA2,ACTG2,NMUR1,KCNIP2,SCN4A,FBXO32,CNN1,VCL,FLT1,PI16,SGCA,GTF2IRD1,SLC6A8,IGFBP5,HSPB6,ATP1A2,ATP2B4,MYH11,MYOM1,SRF,GATA6,PTGER3,GDNF,PTGS2,DES,KCNA5,GPER1,SYNM,DTNA,LEP,MYOF,P2RX1,ERRFI1,HEY2,CALCRL,TNNT2
GO: Biological Process	GO:0051270	regulation of cellular component movement		4.74e-07	0.00279	0.000465	0.004304	59	861	PDE4D,ABL1,ADGRG1,ACTN1,WNT4,PHLDA2,ADARB1,CITED2,SERPINE2,AMOT,PIK3R1,SUN2,FGF2,FLRT2,FAM110C,VCL,ALOX15B,VEGFA,VEGFC,FLNA,FLT1,PODXL,SGK1,AQP1,IGFBP5,SDC3,ATP1A2,HYAL2,DAB2IP,SLK,ADAM15,SRF,DAG1,SEMA3G,BCL6,ITGA5,PTGER3,PTGS2,IQGAP1,JAG2,BMPR2,KDR,KIT,JAM3,SASH1,GPER1,ABHD2,PTPRU,TEK,S1PR1,CEMIP,TIE1,EGFR,PLXNC1,ATOH8,SCARB1,SERPINE1,TNNT2,ENG
GO: Biological Process	GO:0016477	cell migration		8.755e-07	0.005153	0.0006325	0.005856	77	1302	HEXB,PDE4D,ADGRG1,WNT4,PHLDA2,ADARB1,JAM2,CITED2,SERPINE2,PIK3CB,AMOT,PIK3R1,SUN2,FGF2,BIN2,FLRT2,MERTK,FAM110C,PKN3,VCL,ALOX15B,VEGFA,VEGFC,FLNA,FLT1,PODXL,SGK1,APOA1,AQP1,IGFBP5,SLC16A1,SDC3,PALLD,HYAL2,SOS1,DAB2IP,MYH9,SLK,NDE1,ADAM15,SRF,DAG1,SIRPA,SEMA3G,ITGA5,PTGER3,GDNF,PTGS2,IQGAP1,JAG2,BMPR2,F11R,KDR,KIT,JAM3,SASH1,GPER1,ABHD2,NTRK2,SOX17,PTPRU,TEK,S1PR1,LEP,CEMIP,EFNB1,EFNB2,TIE1,EGFR,P…
GO: Biological Process	GO:0030334	regulation of cell migration		9.605e-07	0.005654	0.0006325	0.005856	53	743	ADGRG1,WNT4,PHLDA2,ADARB1,CITED2,SERPINE2,AMOT,PIK3R1,SUN2,FGF2,FLRT2,FAM110C,VCL,ALOX15B,VEGFA,VEGFC,FLNA,FLT1,PODXL,SGK1,AQP1,IGFBP5,SDC3,HYAL2,DAB2IP,SLK,ADAM15,SRF,DAG1,SEMA3G,ITGA5,PTGER3,PTGS2,IQGAP1,JAG2,BMPR2,KDR,KIT,JAM3,SASH1,GPER1,ABHD2,PTPRU,TEK,S1PR1,CEMIP,TIE1,EGFR,PLXNC1,ATOH8,SCARB1,SERPINE1,ENG
GO: Biological Process	GO:0048514	blood vessel morphogenesis		9.672e-07	0.005693	0.0006325	0.005856	44	552	DDAH1,ADGRG1,WNT4,CITED2,PIK3CB,AMOT,HS6ST1,FGF2,VEGFA,VEGFC,HSPG2,FLNA,FLT1,ADAMTS1,HIPK2,AQP1,PPP1R16B,PROK1,SOS1,DAB2IP,MYH9,ADAM15,SRF,GATA6,ITGA5,PTGS2,APOLD1,KDR,ADIPOR2,JAM3,SASH1,NTRK2,SOX17,TEK,S1PR1,LEP,EFNB2,TIE1,CD36,SERPINE1,HEY2,LRP5,CALCRL,ENG
GO: Biological Process	GO:0001525	angiogenesis		2.173e-06	0.01279	0.001279	0.01184	39	465	DDAH1,ADGRG1,PIK3CB,AMOT,HS6ST1,FGF2,VEGFA,VEGFC,HSPG2,FLNA,FLT1,ADAMTS1,HIPK2,AQP1,PPP1R16B,PROK1,DAB2IP,MYH9,ADAM15,SRF,GATA6,ITGA5,PTGS2,APOLD1,KDR,ADIPOR2,JAM3,SASH1,SOX17,TEK,S1PR1,LEP,EFNB2,TIE1,CD36,SERPINE1,LRP5,CALCRL,ENG
GO: Biological Process	GO:1901342	regulation of vasculature development		2.744e-06	0.01615	0.001456	0.01348	28	264	DDAH1,WNT4,AMOT,FGF2,VEGFA,VEGFC,FLT1,ADAMTS1,HIPK2,AQP1,PPP1R16B,PROK1,DAB2IP,GATA6,ITGA5,PTGS2,KDR,KIT,SASH1,GPER1,TEK,LEP,EFNB2,TIE1,CD36,SERPINE1,HEY2,ENG
GO: Biological Process	GO:0007167	enzyme linked receptor protein signaling pathway		2.968e-06	0.01747	0.001456	0.01348	64	1021	CDKN1C,ABL1,FSTL3,WNT4,KIAA1161,CITED2,PIK3CB,PIK3R1,FGF2,FLRT2,BAIAP2L2,VEGFA,VEGFC,NDST1,FLT1,GIT1,PILRB,FOS,PIK3R3,HIPK2,LMTK2,APOA1,HTRA4,IGF2,IGFBP4,IGFBP5,SOGA1,ATP6V0E2,CTF1,SOS1,DAB2IP,INHA,INHBA,GATA6,ITGA5,BCL9,GDNF,ZYX,IQGAP1,BMPR2,F11R,SIK2,KDR,DLX5,KIT,GPER1,NTF4,NTRK2,DUSP6,GRB10,PTPRU,TEK,LEP,TGFB3,LIFR,MYOF,EFNB1,EFNB2,KLF10,EGFR,ATOH8,ERRFI1,ENG,CDH5
GO: Biological Process	GO:2000145	regulation of cell motility		3.572e-06	0.02102	0.001617	0.01497	54	794	ABL1,ADGRG1,WNT4,PHLDA2,ADARB1,CITED2,SERPINE2,AMOT,PIK3R1,SUN2,FGF2,FLRT2,FAM110C,VCL,ALOX15B,VEGFA,VEGFC,FLNA,FLT1,PODXL,SGK1,AQP1,IGFBP5,SDC3,HYAL2,DAB2IP,SLK,ADAM15,SRF,DAG1,SEMA3G,ITGA5,PTGER3,PTGS2,IQGAP1,JAG2,BMPR2,KDR,KIT,JAM3,SASH1,GPER1,ABHD2,PTPRU,TEK,S1PR1,CEMIP,TIE1,EGFR,PLXNC1,ATOH8,SCARB1,SERPINE1,ENG
GO: Biological Process	GO:0009719	response to endogenous stimulus		5.388e-06	0.03171	0.002265	0.02097	92	1743	CDKN1C,TPR,AARS,ABCA3,PDE4D,ABL1,AKAP8,FSTL3,ACTA1,WNT4,ADCY5,FABP3,CITED2,PIK3R1,FGF2,EEF2K,FLRT2,FBXO32,BAIAP2L2,VDR,NDST1,ADAMTS1,SGK1,FOS,PIK3R3,HIPK2,APLP1,APOA1,HTRA4,FAS,AQP1,SLC1A3,MICALL1,IGF2,IGFBP5,SOGA1,STC2,ASNS,ATP6V0E2,PRKAR2A,ATP1A2,CTSL,CTSV,ATP2B4,HYAL2,SOS1,DAB2IP,INHBA,SLC38A9,GATA1,SRF,GATA6,DAG1,GBA,BCL9,PTGER3,TRIM24,GDNF,PTGS2,ZYX,IQGAP1,LPIN1,BMPR2,F11R,GATSL3,ARNT2,SIK2,…
GO: Biological Process	GO:0040012	regulation of locomotion		1.121e-05	0.066	0.003989	0.03693	56	867	ABL1,ADGRG1,WNT4,PHLDA2,ADARB1,CITED2,SERPINE2,AMOT,PIK3R1,SUN2,FGF2,FLRT2,FAM110C,VCL,ALOX15B,VEGFA,VEGFC,FLNA,FLT1,PODXL,SGK1,AQP1,IGFBP5,SDC3,HYAL2,DAB2IP,SLK,ADAM15,SRF,DAG1,SEMA3G,ITGA5,PTGER3,PTGS2,IQGAP1,JAG2,BMPR2,PTX3,KDR,KIT,JAM3,SASH1,GPER1,ABHD2,PTPRU,TEK,S1PR1,CEMIP,EFNB2,TIE1,EGFR,PLXNC1,ATOH8,SCARB1,SERPINE1,ENG
GO: Biological Process	GO:0071495	cellular response to endogenous stimulus		1.184e-05	0.06969	0.003989	0.03693	73	1280	CDKN1C,PDE4D,ABL1,AKAP8,FSTL3,WNT4,ADCY5,CITED2,PIK3R1,FGF2,EEF2K,FLRT2,FBXO32,BAIAP2L2,VDR,NDST1,ADAMTS1,SGK1,FOS,PIK3R3,HIPK2,APLP1,APOA1,HTRA4,FAS,AQP1,MICALL1,IGF2,IGFBP5,SOGA1,ASNS,ATP6V0E2,PRKAR2A,ATP1A2,CTSL,ATP2B4,HYAL2,SOS1,DAB2IP,INHBA,SLC38A9,GATA1,GATA6,BCL9,TRIM24,GDNF,PTGS2,ZYX,IQGAP1,LPIN1,BMPR2,F11R,GATSL3,SIK2,KDR,DLX5,KIT,ADIPOR2,GPER1,ABHD2,NTRK2,DUSP6,GRB10,LEP,TGFB3,KLF10,EGF…
GO: Biological Process	GO:0048870	cell motility		1.22e-05	0.0718	0.003989	0.03693	79	1433	HEXB,PDE4D,ABL1,ADGRG1,WNT4,PHLDA2,ADARB1,JAM2,CITED2,SERPINE2,PIK3CB,AMOT,PIK3R1,SUN2,FGF2,BIN2,FLRT2,MERTK,FAM110C,PKN3,VCL,ALOX15B,VEGFA,VEGFC,FLNA,FLT1,PODXL,SGK1,APOA1,AQP1,IGFBP5,SLC16A1,SDC3,ATP2B4,PALLD,HYAL2,SOS1,DAB2IP,MYH9,SLK,NDE1,ADAM15,SRF,DAG1,SIRPA,SEMA3G,ITGA5,PTGER3,GDNF,PTGS2,IQGAP1,JAG2,BMPR2,F11R,KDR,KIT,JAM3,SASH1,GPER1,ABHD2,NTRK2,SOX17,PTPRU,TEK,S1PR1,LEP,CEMIP,EFNB1,EFNB2…
GO: Biological Process	GO:0051674	localization of cell		1.22e-05	0.0718	0.003989	0.03693	79	1433	HEXB,PDE4D,ABL1,ADGRG1,WNT4,PHLDA2,ADARB1,JAM2,CITED2,SERPINE2,PIK3CB,AMOT,PIK3R1,SUN2,FGF2,BIN2,FLRT2,MERTK,FAM110C,PKN3,VCL,ALOX15B,VEGFA,VEGFC,FLNA,FLT1,PODXL,SGK1,APOA1,AQP1,IGFBP5,SLC16A1,SDC3,ATP2B4,PALLD,HYAL2,SOS1,DAB2IP,MYH9,SLK,NDE1,ADAM15,SRF,DAG1,SIRPA,SEMA3G,ITGA5,PTGER3,GDNF,PTGS2,IQGAP1,JAG2,BMPR2,F11R,KDR,KIT,JAM3,SASH1,GPER1,ABHD2,NTRK2,SOX17,PTPRU,TEK,S1PR1,LEP,CEMIP,EFNB1,EFNB2…
GO: Biological Process	GO:0007160	cell-matrix adhesion		2.777e-05	0.1634	0.008602	0.07963	23	206	ACTN1,WNT4,PIK3CB,PIK3R1,VCL,VEGFA,VEGFC,ITGA10,SLK,ADAM15,SRF,DAG1,SIRPA,BCL6,ZYX,IQGAP1,NID1,KDR,JAM3,TEK,CD36,SERPINE1,BCAM
GO: Biological Process	GO:0006928	movement of cell or subcellular component		3.092e-05	0.182	0.009101	0.08425	95	1888	HEXB,PDE4D,ABL1,ACTA1,WIPF3,ADGRG1,ACTN1,WNT4,PHLDA2,ADARB1,JAM2,CITED2,SERPINE2,PIK3CB,AMOT,PIK3R1,SUN2,FGF2,BIN2,FLRT2,MERTK,FAM110C,PKN3,VCL,ALOX15B,VEGFA,VEGFC,FLNA,FLT1,PODXL,SGK1,LMTK2,APOA1,AQP1,IGFBP5,KLF7,SLC16A1,SDC3,ATP1A2,ATP2B4,PALLD,HYAL2,SOS1,DAB2IP,MYH9,SLK,NDE1,KIF26A,ADAM15,SRF,DAG1,SIRPA,SEMA3G,BCL6,ITGA5,PTGER3,GDNF,PTGS2,IQGAP1,JAG2,DES,BMPR2,KCNA5,F11R,KDR,DLX5,KIT,WASF1,JAM…
GO: Biological Process	GO:1904018	positive regulation of vasculature development		5.383e-05	0.3169	0.01509	0.1397	19	149	DDAH1,FGF2,VEGFA,VEGFC,FLT1,HIPK2,AQP1,PPP1R16B,GATA6,ITGA5,PTGS2,KDR,KIT,SASH1,GPER1,TEK,EFNB2,SERPINE1,ENG
GO: Biological Process	GO:0044057	regulation of system process		6.128e-05	0.3607	0.0164	0.1518	42	590	PDE4D,PDE9A,ACPP,MGLL,KCNIP2,MEF2A,S100A1,PIK3R1,FBXO32,CNN1,FLT1,PI16,SGK1,APOA1,GTF2IRD1,AQP1,IGFBP5,HSPB6,ATP1A2,ATP2B4,HSPB7,HCAR2,CYP2J2,INHA,INHBA,FXYD6,SRF,PTGER3,PTGS2,DES,BMPR2,KCNA5,KCNMB1,KDR,GPER1,LEP,P2RX1,EGFR,ERRFI1,HEY2,CALCRL,TNNT2
GO: Biological Process	GO:0031589	cell-substrate adhesion		6.497e-05	0.3824	0.01663	0.1539	29	324	ABL1,ACTN1,WNT4,MELTF,PIK3CB,PIK3R1,MERTK,VCL,VEGFA,VEGFC,FLNA,ITGA10,APOA1,SLK,ADAM15,SRF,DAG1,SIRPA,BCL6,ITGA5,ZYX,IQGAP1,NID1,KDR,JAM3,TEK,CD36,SERPINE1,BCAM
GO: Biological Process	GO:0040011	locomotion		8.823e-05	0.5193	0.02164	0.2003	88	1740	HEXB,PDE4D,ABL1,ADGRG1,WNT4,PHLDA2,ADARB1,JAM2,CITED2,SERPINE2,PIK3CB,AMOT,PIK3R1,SUN2,FGF2,BIN2,FLRT2,MERTK,FAM110C,PKN3,VCL,ALOX15B,VEGFA,VEGFC,FLNA,FLT1,PODXL,SGK1,LMTK2,APOA1,AQP1,IGFBP5,KLF7,SLC16A1,SDC3,ATP1A2,ATP2B4,PALLD,HYAL2,SOS1,DAB2IP,MYH9,SLK,NDE1,KIF26A,ADAM15,SRF,DAG1,SIRPA,SEMA3G,ITGA5,PTGER3,GDNF,PTGS2,IQGAP1,JAG2,BMPR2,F11R,PTX3,NECTIN4,KDR,DLX5,KIT,JAM3,XCR1,SASH1,GPER1,ABHD2,N…
GO: Biological Process	GO:1901700	response to oxygen-containing compound		0.000111	0.6531	0.02612	0.2418	83	1615	AARS,PDE4D,ABL1,AKAP8,MGLL,ADCY5,FABP3,PIK3R1,SCD,EEF2K,FBXO32,BAIAP2L2,VDR,ADAMTS1,SGK1,ERO1A,FOS,PIK3R3,APLP1,FAS,AQP1,AQP3,SLC1A3,IGF2,IGFBP5,SOGA1,STC2,ASNS,ATP6V0E2,SLPI,PRKAR2A,ATP1A2,CTSV,ATP2B4,HYAL2,SOS1,DAB2IP,INHBA,SLC38A9,CDK19,SRF,DAG1,GBA,TNFRSF10D,TNFRSF10B,PTGER3,TRIM24,GDNF,PTGS2,LPIN1,BNIP3,KCNA5,GATSL3,ARNT2,GLUL,KCNMB1,SIK2,NNAT,SASH1,GPER1,ABHD2,NTRK2,GPX3,BRSK2,GRB10,IL18BP,…
GO: Biological Process	GO:0070848	response to growth factor		0.0001212	0.7132	0.02743	0.2539	45	672	CDKN1C,TPR,ABL1,FSTL3,WNT4,CITED2,FGF2,EEF2K,FLRT2,VEGFA,VEGFC,NDST1,FLT1,FOS,HIPK2,LMTK2,APOA1,HTRA4,FAS,MICALL1,HYAL2,SOS1,DAB2IP,GATA6,ITGA5,BCL9,GDNF,ZYX,IQGAP1,BMPR2,F11R,KDR,DLX5,NTRK2,DUSP6,GRB10,TEK,TGFB3,MYOF,KLF10,EGFR,ERRFI1,SERPINE1,ENG,CDH5
GO: Biological Process	GO:0048878	chemical homeostasis		0.0001734	1.021	0.03781	0.35	64	1138	HEXB,PDE4D,ABL1,HK2,TRPC4,ADCY5,FABP3,CKB,MELTF,PIK3CB,PIK3R1,SCD,FGF2,SLC25A23,VDR,VEGFA,SLC4A8,CHERP,SLC31A1,SGK1,ERO1A,CP,APOA1,FAS,AQP1,AQP3,SLC30A6,NCOR2,IGFBP5,STC2,SLC16A1,ATP6V0E2,PRKAR2A,ATP1A2,SLC41A1,IFI6,ATP2B4,HYAL2,CNNM2,SRF,GBA,PTGER3,TRIM24,KCNA5,TMEM178A,KDR,ATP13A3,IMMT,ADIPOR2,CA12,XCR1,GPER1,F2RL3,BRSK2,JPH2,S1PR1,LEP,TFR2,CEMIP,TGM2,EGFR,CD36,SCARB1,LRP5
GO: Biological Process	GO:0030947	regulation of vascular endothelial growth factor receptor signaling pathway		0.000189	1.112	0.03972	0.3677	9	32	VEGFA,VEGFC,FLT1,DAB2IP,ITGA5,KDR,GRB10,TEK,MYOF
GO: Biological Process	GO:0030029	actin filament-based process		0.0002365	1.392	0.04762	0.4408	45	688	PDE4D,ABL1,ACTA1,WIPF3,S1PR2,ACTN1,WNT4,MEF2A,AMOT,PIK3R1,SUN2,FHL3,CNN1,BAIAP2L2,FLNA,FLNC,CORO2A,APOA1,AQP1,LIMCH1,ATP1A2,CTSV,PALLD,MYH9,MYH11,SRF,SIRPA,BCL6,PTGER3,ZYX,LPIN1,DES,KCNA5,F11R,KIT,WASF1,JAM3,IQSEC3,BRSK2,TEK,S1PR1,CDC42EP1,LIMK1,ARHGAP28,TNNT2
GO: Biological Process	GO:0071363	cellular response to growth factor stimulus		0.0002427	1.428	0.04762	0.4408	43	643	CDKN1C,ABL1,FSTL3,WNT4,CITED2,FGF2,EEF2K,FLRT2,VEGFA,VEGFC,NDST1,FLT1,FOS,HIPK2,LMTK2,APOA1,HTRA4,MICALL1,HYAL2,SOS1,DAB2IP,GATA6,ITGA5,BCL9,GDNF,ZYX,IQGAP1,BMPR2,F11R,KDR,DLX5,NTRK2,DUSP6,GRB10,TEK,TGFB3,MYOF,KLF10,EGFR,ERRFI1,SERPINE1,ENG,CDH5
GO: Biological Process	GO:0006936	muscle contraction		0.0002982	1.755	0.05662	0.5241	29	348	PDE4D,ACTA1,ACTA2,ACTG2,NMUR1,KCNIP2,SCN4A,CNN1,VCL,FLT1,SGCA,SLC6A8,HSPB6,ATP1A2,MYH11,MYOM1,SRF,PTGER3,GDNF,PTGS2,DES,KCNA5,GPER1,SYNM,DTNA,MYOF,P2RX1,CALCRL,TNNT2
GO: Biological Process	GO:0045765	regulation of angiogenesis		0.0004221	2.484	0.07763	0.7187	23	239	DDAH1,AMOT,FGF2,VEGFA,VEGFC,FLT1,ADAMTS1,HIPK2,AQP1,PPP1R16B,PROK1,DAB2IP,GATA6,ITGA5,PTGS2,KDR,SASH1,TEK,LEP,TIE1,CD36,SERPINE1,ENG
GO: Biological Process	GO:0042127	regulation of cell proliferation		0.0005012	2.95	0.0894	0.8276	83	1674	CDKN1C,ABL1,CRLF1,ADGRG1,S1PR2,ADARB1,PLAC8,FABP3,MELTF,SERPINE2,NDRG1,FCGR2B,PIK3R1,FGF2,ALOX15B,VDR,VEGFA,VEGFC,FLT1,CHERP,ADAMTS1,SGK1,HIPK2,SHMT2,FAS,AQP1,IGF2,IGFBP5,SP6,SMARCA1,PPP1R16B,TSPYL5,PROK1,CTF1,CTSV,SOS1,DAB2IP,IL11,INHA,INHBA,GATA1,SRF,GATA6,TNFRSF10D,TNFRSF10B,BCL6,TRIM24,GDNF,PTGS2,JAG2,SOX7,BMPR2,KCNA5,ARNT2,GLUL,KDR,DLX5,KIT,GPER1,NTRK2,SOX17,PTPRU,VWCE,TEK,S1PR1,LEP,TGFB3,LI…
GO: Biological Process	GO:0009611	response to wounding		0.0005276	3.105	0.08967	0.8302	56	973	MGLL,ACTN1,WNT4,SERPINE2,FCGR2B,PIK3CB,PIK3R1,FGF2,MERTK,VCL,FLNA,APOA1,AQP1,SLC1A3,SCUBE1,IGF2,PRKAR2A,HYAL2,MYH9,ADAM15,CDK19,GATA1,SRF,GATA6,GBA,BCL6,ITGA5,BCL9,PTGER3,GDNF,PTGS2,ZYX,IL1R2,SERPING1,ADIPOR2,JAM3,GPER1,F2RL3,ABHD2,TEK,LEP,TGFB3,TGM2,MYOF,P2RX1,EGFR,TIMP3,BRD4,CD36,SCARB1,ENTPD2,SERPINE1,IL1RL1,CALCRL,ENG,SERPIND1
GO: Biological Process	GO:0048646	anatomical structure formation involved in morphogenesis		0.0005332	3.139	0.08967	0.8302	69	1304	DDAH1,ACTA1,ADGRG1,ATP8B1,ACTN1,WNT4,MEF2A,CITED2,PIK3CB,AMOT,HS6ST1,FGF2,FER1L5,KDM6A,ERVFRD-1,VEGFA,VEGFC,HSPG2,FLNA,FLT1,ADAMTS1,PODXL,HIPK2,AQP1,PRX,SH3PXD2A,PPP1R16B,PROK1,DAB2IP,SP1,MYH9,MYH11,INHBA,ADAM15,GATA1,SRF,GATA6,DAG1,BCL6,ITGA5,GDNF,PTGS2,SOX7,BMPR2,APOLD1,KDR,DLX5,ADIPOR2,JAM3,SASH1,NTF4,DUSP6,SOX17,OCRL,TEK,S1PR1,LEP,TGFB3,TGM2,EFNB2,TIE1,ATOH8,CD36,SERPINE1,HEY2,LRP5,CALCRL,TNN…
GO: Biological Process	GO:0045446	endothelial cell differentiation		0.0005664	3.334	0.09261	0.8573	15	110	PDE4D,S1PR2,VEGFA,SCUBE1,PPP1R16B,BMPR2,F11R,APOLD1,KDR,SOX17,S1PR1,ATOH8,HEY2,ENG,CDH5
GO: Biological Process	GO:0007507	heart development		0.0005906	3.476	0.09395	0.8697	40	596	MEF2A,CITED2,FGF2,FLRT2,KDM6A,VEGFA,HSPG2,NDST1,FLNA,ADAMTS1,PI16,RBM20,NCOR2,FOXP4,SCUBE1,SOS1,MYH11,ADAM19,ADAM15,GATA1,SRF,GATA6,KDR,ADIPOR2,GPER1,DUSP6,SOX17,JPH2,BAZ1B,TEK,S1PR1,TGFB3,SH3PXD2B,EFNB2,GYS1,HEY2,CALCRL,LY6E,TNNT2,ENG
GO: Biological Process	GO:0090130	tissue migration		0.0006088	3.583	0.0943	0.873	23	244	ACTA1,ACTA2,ACTG2,AMOT,FGF2,PKN3,VEGFA,VEGFC,APOA1,AQP1,DAB2IP,MYH9,SRF,PTGS2,BMPR2,KDR,KIT,SASH1,TEK,EFNB2,ATOH8,SCARB1,SERPINE1
GO: Biological Process	GO:0009887	animal organ morphogenesis		0.0006411	3.773	0.09675	0.8957	62	1130	ABL1,ACTA1,ACTA2,ACTG2,WNT4,PHLDA2,CITED2,HOXB8,FGF2,FLRT2,KDM6A,VDR,VEGFA,VEGFC,PAPPA2,HSPG2,NDST1,FLNA,FLT1,ADAMTS1,HIPK2,APLP1,AQP1,AQP3,NCOR2,IGF2,IGFBP5,SP6,CTSV,HYAL2,SOS1,SP1,INHBA,ADAM15,GATA1,SRF,GATA6,DAG1,GBA,GDNF,JAG2,BMPR2,KDR,DLX5,NTF4,NTRK2,SOX17,BAZ1B,TEK,CBS,S1PR1,TGFB3,TGM2,EFNB2,EGFR,ERRFI1,HEY2,LRP5,LY6E,MYO15A,TNNT2,ENG
GO: Biological Process	GO:0008015	blood circulation		0.000764	4.497	0.1124	1.041	38	557	PDE4D,DDAH1,ACTA2,KCNIP2,MEF2A,S100A1,AMOT,PIK3R1,MME,VEGFA,VEGFC,SGK1,ATP1A2,ATP2B4,HSPB7,CYP2J2,FXYD6,PTGER3,PTGS2,DES,BMPR2,KCNA5,F11R,KCNMB1,SERPING1,KDR,GPER1,TEK,CBS,LEP,MYOF,P2RX1,EGFR,CD36,HEY2,LRP5,TNNT2,ENG
GO: Biological Process	GO:0003013	circulatory system process		0.0008711	5.127	0.1251	1.158	38	560	PDE4D,DDAH1,ACTA2,KCNIP2,MEF2A,S100A1,AMOT,PIK3R1,MME,VEGFA,VEGFC,SGK1,ATP1A2,ATP2B4,HSPB7,CYP2J2,FXYD6,PTGER3,PTGS2,DES,BMPR2,KCNA5,F11R,KCNMB1,SERPING1,KDR,GPER1,TEK,CBS,LEP,MYOF,P2RX1,EGFR,CD36,HEY2,LRP5,TNNT2,ENG
GO: Biological Process	GO:0044706	multi-multicellular organism process		0.0009319	5.485	0.1306	1.209	23	250	HEXB,WNT4,CITED2,SERPINE2,VDR,FOS,FAS,IGF2,IGFBP5,STC2,SLC19A1,CTSV,SP1,PTGER3,PTGS2,BMPR2,SLC38A3,ADIPOR2,CBS,LEP,TGFB3,P2RX1,RXFP1
GO: Biological Process	GO:0071496	cellular response to external stimulus		0.001278	7.52	0.1749	1.619	25	293	WNT4,VDR,ADAMTS1,FOS,FAS,AQP1,SLC2A1,IGF2,ASNS,ATP1A2,CADPS2,CTSV,KIF26A,SRF,GBA,TNFRSF10B,TRIM24,PTGS2,BMPR2,BNIP3,GLUL,SLC38A3,CBS,LEP,KLF10
GO: Biological Process	GO:0045766	positive regulation of angiogenesis		0.001337	7.868	0.1764	1.633	16	133	DDAH1,FGF2,VEGFA,VEGFC,FLT1,HIPK2,AQP1,PPP1R16B,GATA6,ITGA5,PTGS2,KDR,SASH1,TEK,SERPINE1,ENG
GO: Biological Process	GO:0072507	divalent inorganic cation homeostasis		0.001393	8.202	0.1764	1.633	33	460	HEXB,PDE4D,ABL1,TRPC4,ADCY5,PIK3CB,FGF2,SLC25A23,VDR,CHERP,ERO1A,SLC30A6,STC2,ATP1A2,SLC41A1,ATP2B4,CNNM2,PTGER3,TRIM24,KCNA5,TMEM178A,KDR,ATP13A3,IMMT,XCR1,GPER1,F2RL3,JPH2,S1PR1,CEMIP,TGM2,EGFR,CD36
GO: Biological Process	GO:0090287	regulation of cellular response to growth factor stimulus		0.001406	8.274	0.1764	1.633	23	256	CDKN1C,ABL1,FSTL3,WNT4,CITED2,FGF2,VEGFA,VEGFC,FLT1,HIPK2,HTRA4,DAB2IP,GATA6,ITGA5,BCL9,BMPR2,KDR,DUSP6,GRB10,TEK,TGFB3,MYOF,ENG
GO: Biological Process	GO:0055065	metal ion homeostasis		0.001409	8.292	0.1764	1.633	39	594	HEXB,PDE4D,ABL1,TRPC4,ADCY5,MELTF,PIK3CB,FGF2,SLC25A23,VDR,CHERP,SLC31A1,SGK1,ERO1A,CP,SLC30A6,STC2,ATP1A2,SLC41A1,ATP2B4,HYAL2,CNNM2,PTGER3,TRIM24,KCNA5,TMEM178A,KDR,ATP13A3,IMMT,XCR1,GPER1,F2RL3,JPH2,S1PR1,TFR2,CEMIP,TGM2,EGFR,CD36
GO: Biological Process	GO:0050801	ion homeostasis		0.001514	8.914	0.1857	1.719	46	760	HEXB,PDE4D,ABL1,TRPC4,ADCY5,FABP3,CKB,MELTF,PIK3CB,FGF2,SLC25A23,VDR,SLC4A8,CHERP,SLC31A1,SGK1,ERO1A,CP,APOA1,SLC30A6,STC2,ATP6V0E2,ATP1A2,SLC41A1,IFI6,ATP2B4,HYAL2,CNNM2,PTGER3,TRIM24,KCNA5,TMEM178A,KDR,ATP13A3,IMMT,CA12,XCR1,GPER1,F2RL3,JPH2,S1PR1,TFR2,CEMIP,TGM2,EGFR,CD36
GO: Biological Process	GO:0055082	cellular chemical homeostasis		0.002082	12.25	0.2501	2.315	46	769	HEXB,PDE4D,ABL1,HK2,TRPC4,ADCY5,CKB,MELTF,PIK3CB,PIK3R1,FGF2,SLC25A23,VDR,SLC4A8,CHERP,SLC31A1,SGK1,ERO1A,CP,FAS,AQP1,AQP3,SLC30A6,STC2,ATP6V0E2,ATP1A2,SLC41A1,ATP2B4,SRF,PTGER3,KCNA5,TMEM178A,KDR,ATP13A3,IMMT,XCR1,GPER1,F2RL3,BRSK2,JPH2,S1PR1,TFR2,CEMIP,TGM2,CD36,LRP5
GO: Biological Process	GO:0098771	inorganic ion homeostasis		0.002224	13.09	0.2619	2.424	43	699	HEXB,PDE4D,ABL1,TRPC4,ADCY5,CKB,MELTF,PIK3CB,FGF2,SLC25A23,VDR,SLC4A8,CHERP,SLC31A1,SGK1,ERO1A,CP,SLC30A6,STC2,ATP6V0E2,ATP1A2,SLC41A1,ATP2B4,HYAL2,CNNM2,PTGER3,TRIM24,KCNA5,TMEM178A,KDR,ATP13A3,IMMT,CA12,XCR1,GPER1,F2RL3,JPH2,S1PR1,TFR2,CEMIP,TGM2,EGFR,CD36
GO: Biological Process	GO:0018212	peptidyl-tyrosine modification		0.002597	15.29	0.2997	2.775	29	387	ABL1,CRLF1,FGF2,MERTK,SH3BP5,VEGFA,VEGFC,TPST2,FLT1,PKDCC,IGF2,CSF2RB,CTF1,HYAL2,IL11,GATA1,ITGA5,TRIM24,IQGAP1,KDR,KIT,NTRK2,BAZ1B,TEK,LEP,TIE1,EGFR,CD36,ERRFI1
GO: Biological Process	GO:0006875	cellular metal ion homeostasis		0.002727	16.05	0.3087	2.858	35	519	HEXB,PDE4D,ABL1,TRPC4,ADCY5,MELTF,PIK3CB,FGF2,SLC25A23,VDR,CHERP,SLC31A1,SGK1,ERO1A,CP,SLC30A6,STC2,ATP1A2,SLC41A1,ATP2B4,PTGER3,KCNA5,TMEM178A,KDR,ATP13A3,IMMT,XCR1,GPER1,F2RL3,JPH2,S1PR1,TFR2,CEMIP,TGM2,CD36
GO: Biological Process	GO:0040007	growth		0.002824	16.62	0.3136	2.903	59	1104	CDKN1C,PDE4D,ABL1,ACTA1,MGLL,PLAC8,MELTF,SERPINE2,SCD,FGF2,KDM6A,RASAL1,VCL,ALOX15B,VEGFA,PAPPA2,ISLR2,PI16,SGK1,PKDCC,HTRA4,MT1X,IGF2,IGFBP4,CSF2RB,IGFBP5,STC2,ATP6V0E2,TSPYL5,HYAL2,SOS1,DAB2IP,INHBA,KIF26A,ADAM15,SRF,GATA6,SEMA3G,BCL6,BCL9,DDX3X,IQGAP1,BMPR2,CHPT1,KDR,ADIPOR2,DUSP6,SOX17,S1PR1,LEP,TGFB3,LIMK1,EGFR,TIMP3,PLXNC1,BRD4,CD36,HEY2,LY6E
GO: Biological Process	GO:0055080	cation homeostasis		0.002957	17.4	0.3223	2.984	42	683	HEXB,PDE4D,ABL1,TRPC4,ADCY5,MELTF,PIK3CB,FGF2,SLC25A23,VDR,SLC4A8,CHERP,SLC31A1,SGK1,ERO1A,CP,SLC30A6,STC2,ATP6V0E2,ATP1A2,SLC41A1,ATP2B4,HYAL2,CNNM2,PTGER3,TRIM24,KCNA5,TMEM178A,KDR,ATP13A3,IMMT,CA12,XCR1,GPER1,F2RL3,JPH2,S1PR1,TFR2,CEMIP,TGM2,EGFR,CD36
GO: Biological Process	GO:0001952	regulation of cell-matrix adhesion		0.003471	20.43	0.368	3.406	13	96	WNT4,PIK3CB,PIK3R1,VEGFA,VEGFC,SLK,ADAM15,BCL6,IQGAP1,KDR,TEK,CD36,SERPINE1
GO: Biological Process	GO:0030036	actin cytoskeleton organization		0.00356	20.95	0.368	3.406	38	594	ABL1,ACTA1,WIPF3,S1PR2,ACTN1,WNT4,MEF2A,AMOT,PIK3R1,FHL3,CNN1,BAIAP2L2,FLNA,CORO2A,APOA1,AQP1,LIMCH1,CTSV,PALLD,MYH9,MYH11,SRF,SIRPA,BCL6,ZYX,LPIN1,F11R,KIT,WASF1,JAM3,IQSEC3,BRSK2,TEK,S1PR1,CDC42EP1,LIMK1,ARHGAP28,TNNT2
GO: Biological Process	GO:0009725	response to hormone		0.003563	20.97	0.368	3.406	56	1035	ABCA3,AKAP8,ACTA1,ADCY5,FABP3,CITED2,PIK3R1,EEF2K,FBXO32,BAIAP2L2,VDR,ADAMTS1,SGK1,FOS,PIK3R3,APOA1,FAS,AQP1,IGF2,IGFBP5,SOGA1,STC2,ASNS,ATP6V0E2,PRKAR2A,ATP1A2,CTSL,CTSV,SOS1,INHBA,GATA1,SRF,GATA6,DAG1,GBA,PTGER3,TRIM24,GDNF,PTGS2,LPIN1,ARNT2,SIK2,KIT,ADIPOR2,TBL1X,GPER1,ABHD2,NTRK2,GRB10,PTPRU,TEK,LEP,TGFB3,EGFR,TIMP3,ERRFI1
GO: Biological Process	GO:2000026	regulation of multicellular organismal development		0.003794	22.33	0.385	3.564	88	1901	DDAH1,ABL1,FSTL3,ADGRG1,S1PR2,MGLL,WNT4,PHLDA2,TTC3,CITED2,HOXB8,SERPINE2,AMOT,PIK3R1,FGF2,EEF2K,FLRT2,RASAL1,ALOX15B,VDR,VEGFA,VEGFC,ISLR2,FLT1,PILRB,ADAMTS1,PI16,SGK1,FOS,NCKIPSD,PKDCC,HIPK2,APOA1,FAS,AQP1,AQP3,FOXP4,SP6,PPP1R16B,PROK1,IL2RG,TXLNG,SOS1,DAB2IP,INHA,INHBA,GATA1,SRF,GATA6,DAG1,SEMA3G,BCL6,ITGA5,PTGER3,GDNF,PTGS2,IQGAP1,BMPR2,APOLD1,TMEM178A,KDR,KIT,SASH1,GPER1,NTF4,NTRK2,DUSP6,SOX…
GO: Biological Process	GO:0051094	positive regulation of developmental process		0.004201	24.73	0.4191	3.88	67	1329	DDAH1,ABL1,S1PR2,WNT4,MEF2A,CITED2,SERPINE2,AMOT,PIK3R1,FGF2,EEF2K,FLRT2,RASAL1,ALOX15B,VDR,VEGFA,VEGFC,ISLR2,FLNA,FLT1,ADAMTS1,SGK1,FOS,NCKIPSD,PKDCC,HIPK2,APOA1,AQP1,IGF2,PPP1R16B,IL2RG,DAB2IP,INHBA,GATA1,SRF,GATA6,DAG1,BCL6,ITGA5,GDNF,PTGS2,IQGAP1,BMPR2,BNIP3,KDR,DLX5,KIT,SASH1,GPER1,NTRK2,SOX17,TEK,LEP,TGFB3,LIMK1,SH3PXD2B,EFNB2,KLF10,ATOH8,CD36,SERPINE1,HEY2,PALM,LRP5,ENG,CDH5,TPBG
GO: Biological Process	GO:0007565	female pregnancy		0.004625	27.22	0.4537	4.2	20	217	WNT4,CITED2,SERPINE2,VDR,FOS,FAS,IGF2,IGFBP5,STC2,SLC19A1,CTSV,SP1,PTGER3,PTGS2,BMPR2,SLC38A3,ADIPOR2,CBS,LEP,TGFB3
GO: Biological Process	GO:0003158	endothelium development		0.004817	28.35	0.4648	4.303	15	130	PDE4D,S1PR2,VEGFA,SCUBE1,PPP1R16B,BMPR2,F11R,APOLD1,KDR,SOX17,S1PR1,ATOH8,HEY2,ENG,CDH5
GO: Biological Process	GO:0031032	actomyosin structure organization		0.004998	29.42	0.4696	4.347	17	164	ACTA1,WNT4,MEF2A,AMOT,PIK3R1,CNN1,APOA1,LIMCH1,MYH9,MYH11,SRF,ZYX,F11R,S1PR1,LIMK1,ARHGAP28,TNNT2
GO: Biological Process	GO:0014070	response to organic cyclic compound		0.005026	29.59	0.4696	4.347	56	1047	ABCA3,PDE4D,ABL1,ACTA1,ADCY5,CITED2,MAVS,PIK3R1,EEF2K,FBXO32,VDR,ADAMTS1,LIN28B,SGK1,FOS,APLP1,APOA1,FAS,AQP1,AQP3,LY6D,NCOR2,IGF2,IGFBP5,STC2,SLC16A1,ASNS,ATP1A2,CTSV,ATP2B4,ZC3HAV1,INHBA,GATA6,GBA,PTGER3,TRIM24,GDNF,PTGS2,ARNT2,KCNMB1,TBL1X,GPER1,ABHD2,NTRK2,DUSP6,PTPRU,TEK,CBS,LEP,TGFB3,LIFR,P2RX1,EGFR,TIMP3,CD36,ERRFI1
GO: Biological Process	GO:0010595	positive regulation of endothelial cell migration		0.005192	30.56	0.4772	4.418	11	71	AMOT,FGF2,VEGFA,VEGFC,PTGS2,BMPR2,KDR,SASH1,TEK,ATOH8,SCARB1
GO: Biological Process	GO:0006939	smooth muscle contraction		0.005296	31.17	0.4772	4.418	14	115	PDE4D,ACTA2,NMUR1,CNN1,FLT1,ATP1A2,MYH11,SRF,PTGER3,GDNF,PTGS2,GPER1,P2RX1,CALCRL
GO: Biological Process	GO:0040008	regulation of growth		0.00542	31.9	0.4772	4.418	43	724	ABL1,MGLL,PLAC8,MELTF,SERPINE2,SCD,FGF2,RASAL1,ALOX15B,VEGFA,PAPPA2,ISLR2,PI16,SGK1,HTRA4,MT1X,IGF2,IGFBP4,CSF2RB,IGFBP5,STC2,TSPYL5,HYAL2,DAB2IP,INHBA,KIF26A,ADAM15,SRF,GATA6,SEMA3G,BCL6,DDX3X,BMPR2,CHPT1,ADIPOR2,DUSP6,SOX17,LEP,LIMK1,EGFR,PLXNC1,CD36,HEY2
GO: Biological Process	GO:0033993	response to lipid		0.005432	31.97	0.4772	4.418	55	1024	ABCA3,PDE4D,ABL1,AKAP8,ACTA1,ADCY5,FABP3,CITED2,PIK3R1,SCD,FBXO32,VDR,ADAMTS1,SGK1,FOS,APOA1,FAS,AQP1,AQP3,IGF2,STC2,SLPI,ATP1A2,CTSV,DAB2IP,INHBA,CDK19,GATA6,GBA,TNFRSF10D,TNFRSF10B,PTGER3,TRIM24,GDNF,PTGS2,ARNT2,KCNMB1,TBL1X,SASH1,GPER1,ABHD2,NTRK2,IL18BP,PTPRU,TEK,LEP,TGFB3,TIE1,EGFR,TIMP3,CD36,SCARB1,ENTPD2,ERRFI1,SERPINE1
GO: Biological Process	GO:0007169	transmembrane receptor protein tyrosine kinase signaling pathway		0.005843	34.39	0.5057	4.682	42	702	ABL1,WNT4,KIAA1161,PIK3CB,PIK3R1,FGF2,FLRT2,BAIAP2L2,VEGFA,VEGFC,NDST1,FLT1,GIT1,PILRB,PIK3R3,LMTK2,IGF2,IGFBP4,IGFBP5,SOGA1,ATP6V0E2,SOS1,DAB2IP,ITGA5,GDNF,IQGAP1,BMPR2,SIK2,KDR,KIT,GPER1,NTF4,NTRK2,DUSP6,GRB10,TEK,LEP,MYOF,EFNB1,EFNB2,EGFR,ERRFI1
GO: Biological Process	GO:0022603	regulation of anatomical structure morphogenesis		0.005956	35.06	0.5064	4.688	59	1131	HEXB,DDAH1,ABL1,WIPF3,MGLL,WNT4,TTC3,CITED2,MELTF,AMOT,FGF2,EEF2K,RASAL1,VAT1,VDR,VEGFA,VEGFC,ISLR2,FLNA,FLT1,ADAMTS1,SGK1,HIPK2,APOA1,AQP1,SP6,PPP1R16B,PROK1,DAB2IP,MYH9,SRF,GATA6,DAG1,SEMA3G,BCL6,ITGA5,GDNF,PTGS2,BMPR2,BNIP3,KDR,KIT,SASH1,NTRK2,DUSP6,SOX17,TEK,LEP,CDC42EP1,TGFB3,LIMK1,EFNB2,TIE1,PLXNC1,CD36,SERPINE1,HEY2,PALM,ENG
GO: Biological Process	GO:1901701	cellular response to oxygen-containing compound		0.006034	35.52	0.5064	4.688	54	1002	PDE4D,ABL1,AKAP8,ADCY5,PIK3R1,EEF2K,FBXO32,BAIAP2L2,VDR,ADAMTS1,SGK1,FOS,PIK3R3,APLP1,FAS,AQP1,IGF2,IGFBP5,SOGA1,ATP6V0E2,PRKAR2A,ATP2B4,SOS1,DAB2IP,INHBA,SLC38A9,CDK19,SRF,PTGER3,TRIM24,GDNF,PTGS2,LPIN1,BNIP3,GATSL3,KCNMB1,SIK2,SASH1,GPER1,NTRK2,BRSK2,GRB10,IL18BP,LEP,KLF10,EGFR,CD36,SCARB1,ENTPD2,ERRFI1,SERPINE1,LRP5,IL1RL1,CALCRL
GO: Biological Process	GO:0006873	cellular ion homeostasis		0.006109	35.96	0.5064	4.688	38	608	HEXB,PDE4D,ABL1,TRPC4,ADCY5,CKB,MELTF,PIK3CB,FGF2,SLC25A23,VDR,SLC4A8,CHERP,SLC31A1,SGK1,ERO1A,CP,SLC30A6,STC2,ATP6V0E2,ATP1A2,SLC41A1,ATP2B4,PTGER3,KCNA5,TMEM178A,KDR,ATP13A3,IMMT,XCR1,GPER1,F2RL3,JPH2,S1PR1,TFR2,CEMIP,TGM2,CD36
GO: Biological Process	GO:0018108	peptidyl-tyrosine phosphorylation		0.006807	40.07	0.5565	5.152	28	385	ABL1,CRLF1,FGF2,MERTK,SH3BP5,VEGFA,VEGFC,FLT1,PKDCC,IGF2,CSF2RB,CTF1,HYAL2,IL11,GATA1,ITGA5,TRIM24,IQGAP1,KDR,KIT,NTRK2,BAZ1B,TEK,LEP,TIE1,EGFR,CD36,ERRFI1
GO: Biological Process	GO:0010810	regulation of cell-substrate adhesion		0.007004	41.22	0.5647	5.228	18	186	WNT4,MELTF,PIK3CB,PIK3R1,VEGFA,VEGFC,FLNA,APOA1,SLK,ADAM15,BCL6,ITGA5,IQGAP1,NID1,KDR,TEK,CD36,SERPINE1
GO: Biological Process	GO:0006811	ion transport		0.007727	45.48	0.6146	5.69	77	1627	PDE4D,ABL1,TRPC4,NMUR1,ATP8B1,KCNIP2,SLC10A7,FABP3,S100A1,MELTF,SERPINE2,SCN4A,SLC35A2,FGF2,PCYOX1,VDR,SLC4A8,CHERP,SLC37A3,SLC31A1,SGK1,ERO1A,LMTK2,CP,APOA1,AQP1,AQP3,SLC1A3,SLC2A1,SLC30A6,SLC6A6,SLC6A8,STC2,SLC16A1,SLC16A2,SLC19A1,SLCO2A1,ATP6V0E2,PRKAB2,SARAF,ATP1A2,SLC41A1,ATP2B4,CNNM2,SLC38A9,SLC22A23,FXYD6,SLCO4A1,PITPNC1,PTGER3,GDNF,PTGS2,KCNA5,SLC41A3,KCNMB1,NKAIN1,ATP13A3,SLC38A3,CA12,XC…
GO: Biological Process	GO:0030003	cellular cation homeostasis		0.008419	49.55	0.6607	6.117	37	593	HEXB,PDE4D,ABL1,TRPC4,ADCY5,MELTF,PIK3CB,FGF2,SLC25A23,VDR,SLC4A8,CHERP,SLC31A1,SGK1,ERO1A,CP,SLC30A6,STC2,ATP6V0E2,ATP1A2,SLC41A1,ATP2B4,PTGER3,KCNA5,TMEM178A,KDR,ATP13A3,IMMT,XCR1,GPER1,F2RL3,JPH2,S1PR1,TFR2,CEMIP,TGM2,CD36
GO: Biological Process	GO:0001667	ameboidal-type cell migration		0.008557	50.37	0.6627	6.135	26	347	AMOT,FGF2,PKN3,VEGFA,VEGFC,APOA1,AQP1,HYAL2,DAB2IP,MYH9,SRF,SEMA3G,GDNF,PTGS2,BMPR2,KDR,KIT,SASH1,SOX17,TEK,EFNB1,EFNB2,ATOH8,SCARB1,SERPINE1,LRP5
GO: Biological Process	GO:0009790	embryo development		0.008877	52.25	0.6717	6.219	59	1146	CDKN1C,WNT4,PHLDA2,CITED2,HOXB8,PIK3CB,AMOT,HS6ST1,FGF2,KDM6A,ERVFRD-1,VEGFA,VEGFC,AMD1,HSPG2,NDST1,FLT1,SLC4A8,PKDCC,HIPK2,APOA1,GTF2IRD1,FAS,NCOR2,FOXP4,RAI2,SOS1,SP1,MYH9,INHBA,GATA1,SRF,GATA6,DAG1,ITGA5,GDNF,JAG2,SOX7,BMPR2,ARNT2,KDR,DLX5,KIT,TET3,DUSP6,SOX17,OCRL,TGFB3,EFNB1,TIE1,EGFR,ATOH8,KIAA1217,BRD4,HEY2,LRP5,LY6E,MYO15A,ENG
GO: Biological Process	GO:0042592	homeostatic process		0.008902	52.39	0.6717	6.219	82	1773	HEXB,PDE4D,ABL1,HK2,TRPC4,ADCY5,FABP3,CKB,CITED2,MELTF,FCGR2B,PIK3CB,PIK3R1,SCD,TPP1,FGF2,TXNDC16,SLC25A23,VDR,VEGFA,SLC4A8,CHERP,SLC31A1,SGK1,ERO1A,HIPK2,CP,APOA1,FAS,AQP1,AQP3,SLC30A6,NCOR2,IGFBP5,STC2,SLC16A1,ATP6V0E2,PRKAR2A,ATP1A2,SLC41A1,IFI6,ATP2B4,HYAL2,SOS1,SP1,HCAR2,CNNM2,INHA,INHBA,GATA1,SRF,GBA,BCL6,PTGER3,TRIM24,PTGS2,ARMS2,KCNA5,NFE2L1,TMEM178A,PDIA5,KDR,ATP13A3,KIT,IMMT,ADIPOR2,JAM…
GO: Biological Process	GO:0031532	actin cytoskeleton reorganization		0.009677	56.96	0.721	6.675	12	90	ABL1,S1PR2,BAIAP2L2,FLNA,CTSV,MYH9,LPIN1,F11R,KIT,BRSK2,TEK,S1PR1
GO: Biological Process	GO:0072503	cellular divalent inorganic cation homeostasis		0.01001	58.91	0.7364	6.817	30	437	HEXB,PDE4D,ABL1,TRPC4,ADCY5,PIK3CB,FGF2,SLC25A23,VDR,CHERP,ERO1A,SLC30A6,STC2,ATP1A2,SLC41A1,ATP2B4,PTGER3,KCNA5,TMEM178A,KDR,ATP13A3,IMMT,XCR1,GPER1,F2RL3,JPH2,S1PR1,CEMIP,TGM2,CD36
GO: Biological Process	GO:0002576	platelet degranulation		0.01169	68.84	0.8498	7.867	13	107	ACTN1,VCL,VEGFA,VEGFC,FLNA,APOA1,IGF2,SERPING1,TGFB3,P2RX1,TIMP3,CD36,SERPINE1
GO: Biological Process	GO:0045595	regulation of cell differentiation		0.01275	75.02	0.9149	8.47	79	1706	ABL1,FSTL3,ADGRG1,S1PR2,MGLL,WNT4,TTC3,MEF2A,MELTF,HOXB8,SERPINE2,PIK3R1,FGF2,EEF2K,FLRT2,RASAL1,ALOX15B,VDR,VEGFA,VEGFC,ISLR2,FLNA,FLOT2,FLT1,PILRB,ADAMTS1,PI16,SGK1,FOS,NCKIPSD,PKDCC,APOA1,FAS,AQP3,NCOR2,FOXP4,IGFBP5,IL2RG,SOS1,DAB2IP,INHA,INHBA,GATA1,SRF,GATA6,DAG1,SEMA3G,BCL6,PTGER3,GDNF,PTGS2,IQGAP1,LPIN1,BMPR2,APOLD1,TMEM178A,KDR,DLX5,KIT,GPER1,NTF4,NTRK2,DUSP6,SOX17,LEP,TGFB3,BCL6B,LIMK1,S…
GO: Biological Process	GO:0043534	blood vessel endothelial cell migration		0.01317	77.5	0.9337	8.644	11	78	AMOT,FGF2,VEGFA,VEGFC,APOA1,MYH9,SRF,PTGS2,KDR,EFNB2,SCARB1
GO: Biological Process	GO:0001558	regulation of cell growth		0.0142	83.57	0.9949	9.211	30	445	ABL1,MGLL,MELTF,SERPINE2,RASAL1,VEGFA,PAPPA2,ISLR2,PI16,SGK1,HTRA4,IGFBP4,CSF2RB,IGFBP5,HYAL2,DAB2IP,INHBA,KIF26A,ADAM15,SRF,SEMA3G,BCL6,DDX3X,BMPR2,CHPT1,ADIPOR2,SOX17,LIMK1,EGFR,PLXNC1
GO: Biological Process	GO:0030949	positive regulation of vascular endothelial growth factor receptor signaling pathway		0.01477	86.94	1.023	9.469	6	20	VEGFA,FLT1,ITGA5,KDR,GRB10,TEK
GO: Biological Process	GO:0010631	epithelial cell migration		0.01518	89.33	1.039	9.616	20	235	AMOT,FGF2,PKN3,VEGFA,VEGFC,APOA1,AQP1,DAB2IP,MYH9,SRF,PTGS2,BMPR2,KDR,KIT,SASH1,TEK,EFNB2,ATOH8,SCARB1,SERPINE1
GO: Biological Process	GO:0016049	cell growth		0.01538	90.54	1.041	9.634	35	562	ABL1,ACTA1,MGLL,MELTF,SERPINE2,RASAL1,VCL,VEGFA,PAPPA2,ISLR2,PI16,SGK1,HTRA4,IGFBP4,CSF2RB,IGFBP5,ATP6V0E2,HYAL2,DAB2IP,INHBA,KIF26A,ADAM15,SRF,SEMA3G,BCL6,DDX3X,IQGAP1,BMPR2,CHPT1,ADIPOR2,SOX17,TGFB3,LIMK1,EGFR,PLXNC1
GO: Biological Process	GO:0010634	positive regulation of epithelial cell migration		0.01583	93.19	1.054	9.759	13	110	AMOT,FGF2,VEGFA,VEGFC,AQP1,PTGS2,BMPR2,KDR,SASH1,TEK,ATOH8,SCARB1,SERPINE1
GO: Biological Process	GO:0051235	maintenance of location		0.01594	93.82	1.054	9.759	24	317	HEXB,PDE4D,ABL1,HK2,SUN2,FGF2,SLC25A23,FLNA,CHERP,ERO1A,APOA1,SLC30A6,ATP1A2,SPAG4,DAG1,TLN2,XCR1,GPER1,F2RL3,JPH2,LEP,CEMIP,CD36,SCARB1
GO: Biological Process	GO:0055074	calcium ion homeostasis		0.01645	96.8	1.076	9.957	29	426	HEXB,PDE4D,ABL1,TRPC4,ADCY5,PIK3CB,FGF2,SLC25A23,VDR,CHERP,ERO1A,STC2,ATP1A2,ATP2B4,PTGER3,TRIM24,KCNA5,TMEM178A,KDR,ATP13A3,IMMT,XCR1,GPER1,F2RL3,JPH2,S1PR1,CEMIP,TGM2,CD36
GO: Biological Process	GO:0090132	epithelium migration		0.01826	107.5	1.171	10.84	20	238	AMOT,FGF2,PKN3,VEGFA,VEGFC,APOA1,AQP1,DAB2IP,MYH9,SRF,PTGS2,BMPR2,KDR,KIT,SASH1,TEK,EFNB2,ATOH8,SCARB1,SERPINE1
GO: Biological Process	GO:0019725	cellular homeostasis		0.0183	107.7	1.171	10.84	48	887	HEXB,PDE4D,ABL1,HK2,TRPC4,ADCY5,CKB,MELTF,PIK3CB,PIK3R1,FGF2,TXNDC16,SLC25A23,VDR,SLC4A8,CHERP,SLC31A1,SGK1,ERO1A,CP,FAS,AQP1,AQP3,SLC30A6,STC2,ATP6V0E2,ATP1A2,SLC41A1,ATP2B4,SRF,PTGER3,KCNA5,TMEM178A,PDIA5,KDR,ATP13A3,IMMT,XCR1,GPER1,F2RL3,BRSK2,JPH2,S1PR1,TFR2,CEMIP,TGM2,CD36,LRP5
GO: Biological Process	GO:0006468	protein phosphorylation		0.01949	114.7	1.234	11.42	87	1954	CDKN1C,TPR,PDE4D,ABL1,CRLF1,AKAP8,S1PR2,ADARB1,MEF2A,ADCY5,MAVS,PIK3CB,PIK3R1,FGF2,EEF2K,FLRT2,MERTK,RASAL1,PKN3,SH3BP5,VEGFA,VEGFC,NDST1,FLT1,DEPTOR,PILRB,SGK1,PKDCC,HIPK2,LMTK2,APOA1,FAS,IGF2,IGFBP4,CSF2RB,UNC5CL,PRKAB2,NIM1K,C2orf40,PRKAR2A,PROK1,CTF1,PNCK,IL2RG,ATP2B4,HYAL2,SOS1,DAB2IP,IL11,SLK,INHA,INHBA,CDK19,GATA1,DAG1,GBA,TNFRSF10B,ITGA5,PTGER3,TRIM24,GDNF,IQGAP1,BMPR2,SIK2,KDR,KIT,SASH1,…
GO: Biological Process	GO:0043542	endothelial cell migration		0.02031	119.5	1.271	11.77	16	164	AMOT,FGF2,VEGFA,VEGFC,APOA1,DAB2IP,MYH9,SRF,PTGS2,BMPR2,KDR,SASH1,TEK,EFNB2,ATOH8,SCARB1
GO: Biological Process	GO:0042060	wound healing		0.02226	131	1.379	12.77	35	572	ACTN1,WNT4,SERPINE2,PIK3CB,PIK3R1,FGF2,MERTK,VCL,FLNA,AQP1,SCUBE1,IGF2,PRKAR2A,MYH9,ADAM15,GATA1,SRF,GATA6,ITGA5,BCL9,PTGER3,SERPING1,ADIPOR2,F2RL3,TGFB3,MYOF,P2RX1,EGFR,TIMP3,CD36,SCARB1,ENTPD2,SERPINE1,ENG,SERPIND1
GO: Biological Process	GO:0090257	regulation of muscle system process		0.02282	134.3	1.399	12.95	19	222	PDE4D,PDE9A,FBXO32,CNN1,FLT1,PI16,GTF2IRD1,IGFBP5,HSPB6,ATP1A2,ATP2B4,SRF,PTGER3,PTGS2,GPER1,P2RX1,ERRFI1,CALCRL,TNNT2
GO: Biological Process	GO:0035295	tube development		0.02311	136	1.401	12.97	40	694	CRLF1,FSTL3,WNT4,CITED2,SERPINE2,HS6ST1,FGF2,KDM6A,VDR,VEGFA,FLT1,PODXL,PKDCC,CP,NCOR2,FOXP4,IGFBP5,CTSV,DAB2IP,SP1,GATA1,SRF,GATA6,DAG1,GDNF,BMPR2,KDR,KIT,SOX17,TEK,TGFB3,TGM2,EFNB2,EGFR,ATOH8,ERRFI1,LRP5,CLMP,RXFP1,ENG
GO: Biological Process	GO:0048010	vascular endothelial growth factor receptor signaling pathway		0.02333	137.3	1.401	12.97	12	98	PIK3CB,PIK3R1,VEGFA,VEGFC,FLT1,DAB2IP,ITGA5,BMPR2,KDR,GRB10,TEK,MYOF
GO: Biological Process	GO:0006874	cellular calcium ion homeostasis		0.02367	139.3	1.407	13.03	28	412	HEXB,PDE4D,ABL1,TRPC4,ADCY5,PIK3CB,FGF2,SLC25A23,VDR,CHERP,ERO1A,STC2,ATP1A2,ATP2B4,PTGER3,KCNA5,TMEM178A,KDR,ATP13A3,IMMT,XCR1,GPER1,F2RL3,JPH2,S1PR1,CEMIP,TGM2,CD36
GO: Biological Process	GO:0014066	regulation of phosphatidylinositol 3-kinase signaling		0.02739	161.2	1.603	14.84	15	150	SLC9A3R2,SERPINE2,PIK3CB,PIK3R1,FGF2,FLT1,PPP1R16B,DAB2IP,KDR,KIT,GPER1,NTRK2,TEK,LEP,EGFR
GO: Biological Process	GO:0030324	lung development		0.0275	161.9	1.603	14.84	19	225	FSTL3,HS6ST1,FGF2,VEGFA,PKDCC,CP,NCOR2,FOXP4,IGFBP5,CTSV,SP1,SRF,GATA6,DAG1,BMPR2,KDR,TGFB3,ERRFI1,RXFP1
GO: Biological Process	GO:0015711	organic anion transport		0.02886	169.8	1.665	15.42	30	462	TRPC4,ATP8B1,FABP3,SLC35A2,SLC4A8,APOA1,AQP1,SLC1A3,SLC2A1,SLC6A6,SLC6A8,SLC16A1,SLC16A2,SLC19A1,SLCO2A1,PRKAB2,ATP1A2,SLC38A9,SLC22A23,SLCO4A1,PITPNC1,PTGER3,SLC38A3,CA12,NTRK2,LEP,CD36,SCARB1,SLC25A13,SLC38A7
GO: Biological Process	GO:0030001	metal ion transport		0.03171	186.6	1.812	16.77	46	855	PDE4D,ABL1,TRPC4,NMUR1,KCNIP2,SLC10A7,S100A1,MELTF,SERPINE2,SCN4A,FGF2,VDR,SLC4A8,CHERP,SLC31A1,SGK1,ERO1A,LMTK2,CP,AQP1,SLC30A6,SLC6A8,STC2,ATP6V0E2,SARAF,ATP1A2,SLC41A1,ATP2B4,CNNM2,PTGER3,PTGS2,KCNA5,KCNMB1,NKAIN1,SLC38A3,XCR1,GPER1,TCN2,F2RL3,JPH2,TFR2,CEMIP,P2RX1,SERPINE1,SLC38A7,CALCRL
GO: Biological Process	GO:0051896	regulation of protein kinase B signaling		0.03364	198	1.904	17.63	14	135	KIAA1161,FGF2,FAM110C,VEGFA,IGF2,IGFBP5,TSPYL5,HYAL2,DAG1,GPER1,NTRK2,TEK,LEP,EGFR
GO: Biological Process	GO:0030198	extracellular matrix organization		0.03434	202.1	1.925	17.82	25	354	ABL1,JAM2,MELTF,FGF2,FLRT2,HSPG2,ERO1A,ITGA10,APLP1,CTSL,CTSV,MYH11,ADAM15,DAG1,ITGA5,F11R,NID1,KDR,JAM3,SH3PXD2B,P4HA1,CD36,SERPINE1,RXFP1,ENG
GO: Biological Process	GO:0030323	respiratory tube development		0.03507	206.4	1.947	18.03	19	229	FSTL3,HS6ST1,FGF2,VEGFA,PKDCC,CP,NCOR2,FOXP4,IGFBP5,CTSV,SP1,SRF,GATA6,DAG1,BMPR2,KDR,TGFB3,ERRFI1,RXFP1
GO: Biological Process	GO:0043062	extracellular structure organization		0.03597	211.7	1.965	18.19	25	355	ABL1,JAM2,MELTF,FGF2,FLRT2,HSPG2,ERO1A,ITGA10,APLP1,CTSL,CTSV,MYH11,ADAM15,DAG1,ITGA5,F11R,NID1,KDR,JAM3,SH3PXD2B,P4HA1,CD36,SERPINE1,RXFP1,ENG
GO: Biological Process	GO:0051240	positive regulation of multicellular organismal process		0.03605	212.2	1.965	18.19	74	1616	PDE4D,DDAH1,ABL1,PDE9A,WNT4,CITED2,SERPINE2,MAVS,AMOT,PIK3R1,FGF2,EEF2K,FLRT2,RASAL1,ALOX15B,VDR,VEGFA,VEGFC,ISLR2,FLT1,ADAMTS1,SGK1,FOS,NCKIPSD,PKDCC,HIPK2,AQP1,IGF2,PPP1R16B,ULBP1,IL2RG,HYAL2,ZC3HAV1,DAB2IP,HCAR2,INHA,INHBA,GATA1,SRF,GATA6,DAG1,BCL6,ITGA5,PTGER3,GDNF,PTGS2,DDX3X,IQGAP1,BMPR2,KCNMB1,KDR,DLX5,KIT,SASH1,GPER1,NTRK2,SOX17,TEK,LEP,TGFB3,LIMK1,EFNB2,KLF10,EGFR,ATOH8,CD36,SCARB1,SERPI…
GO: Biological Process	GO:0046903	secretion		0.03668	215.9	1.981	18.34	60	1230	PDE4C,ABL1,HK2,SYN3,TRPC4,ACTN1,ADCY5,SERPINE2,TMEM184A,MERTK,VCL,ALOX15B,VDR,VEGFA,VEGFC,FLNA,COPA,SGK1,APOA1,PNKD,AQP1,SLC1A3,SLC2A1,IGF2,SLC16A1,CADPS2,HYAL2,IL11,HCAR2,INHA,INHBA,PTGER3,GDNF,KCNA5,SYT11,IL1R2,GLUL,SERPING1,DNAJC1,NNAT,KIT,GPER1,NTRK2,BRSK2,FAM3B,TEK,LEP,TFR2,TGFB3,P2RX1,EGFR,TIMP3,SYTL4,CD36,SERPINE1,TREM1,LRP5,IL1RL1,LY6E,ENG
GO: Biological Process	GO:0012501	programmed cell death		0.03958	233	2.118	19.61	86	1963	AARS,ABL1,HK2,CRLF1,PEG3,ACTN1,WNT4,PHLDA2,MEF2A,PLAC8,CITED2,NDRG1,FCGR2B,PIK3R1,FGF2,EEF2K,MERTK,ALOX15B,VDR,VEGFA,FLNA,DEPTOR,SGK1,ERO1A,HIPK2,APLP1,FAS,AQP1,ASNS,IFI6,CTSL,CTSV,HYAL2,SOS1,DAB2IP,IL11,HCAR2,SLK,INHA,TNFSF10,INHBA,ADAM15,CDK19,GATA1,GATA6,TNFRSF10D,TNFRSF10B,BCL6,ITGA5,TRIM24,GDNF,PTGS2,DDX3X,JAG2,SOX7,BMPR2,BLCAP,BNIP3,CSRNP2,ARNT2,CARD6,KDR,KIT,PRUNE2,GPER1,RASGRF2,NTF4,NTRK2…
GO: Biological Process	GO:0003007	heart morphogenesis		0.04146	244	2.198	20.35	20	252	CITED2,FLRT2,KDM6A,VEGFA,FLNA,ADAMTS1,NCOR2,SOS1,ADAM15,SRF,GATA6,SOX17,BAZ1B,TEK,S1PR1,TGFB3,HEY2,LY6E,TNNT2,ENG
GO: Biological Process	GO:0048286	lung alveolus development		0.04256	250.5	2.237	20.71	9	59	HS6ST1,VEGFA,PKDCC,IGFBP5,GATA6,BMPR2,KDR,TGFB3,ERRFI1
GO: Biological Process	GO:0045597	positive regulation of cell differentiation		0.04442	261.5	2.311	21.4	50	971	ABL1,S1PR2,WNT4,MEF2A,SERPINE2,PIK3R1,FGF2,EEF2K,RASAL1,ALOX15B,VDR,VEGFA,VEGFC,ISLR2,FLNA,FLT1,ADAMTS1,SGK1,FOS,NCKIPSD,PKDCC,APOA1,IL2RG,DAB2IP,INHBA,GATA1,SRF,GATA6,BCL6,GDNF,PTGS2,IQGAP1,BMPR2,KDR,DLX5,KIT,GPER1,NTRK2,SOX17,LEP,TGFB3,LIMK1,SH3PXD2B,EFNB2,KLF10,ATOH8,CD36,PALM,LRP5,CDH5
GO: Biological Process	GO:0060947	cardiac vascular smooth muscle cell differentiation		0.04476	263.5	2.311	21.4	5	15	VEGFA,SRF,GATA6,GPER1,HEY2
GO: Biological Process	GO:0002040	sprouting angiogenesis		0.04732	278.5	2.422	22.42	10	74	FGF2,VEGFA,FLT1,PPP1R16B,SRF,ITGA5,PTGS2,KDR,TEK,EFNB2
GO: Biological Process	GO:0031668	cellular response to extracellular stimulus		0.04978	293	2.526	23.38	18	215	WNT4,VDR,ADAMTS1,FOS,SLC2A1,ASNS,CADPS2,CTSV,KIF26A,SRF,GBA,TRIM24,BMPR2,GLUL,SLC38A3,CBS,LEP,KLF10
GO: Biological Process	GO:1901699	cellular response to nitrogen compound		0.05526	325.3	2.78	25.74	35	598	PDE4D,ABL1,ADCY5,MAVS,PIK3R1,EEF2K,BAIAP2L2,LIN28B,SGK1,PIK3R3,APLP1,FAS,AQP1,NCOR2,IGF2,IGFBP5,SOGA1,ATP6V0E2,PRKAR2A,ATP2B4,ZC3HAV1,SOS1,SLC38A9,PTGS2,LPIN1,GATSL3,SIK2,GPER1,NTRK2,GRB10,LEP,KLF10,EGFR,ERRFI1,IL1RL1
GO: Biological Process	GO:0060541	respiratory system development		0.0577	339.6	2.878	26.64	20	258	FSTL3,HS6ST1,FGF2,VEGFA,PKDCC,CP,NCOR2,FOXP4,IGFBP5,CTSV,SP1,SRF,GATA6,DAG1,BMPR2,KDR,DLX5,TGFB3,ERRFI1,RXFP1
GO: Biological Process	GO:0036293	response to decreased oxygen levels		0.05899	347.2	2.918	27.01	23	322	CITED2,NDRG1,EEF2K,VEGFA,FLT1,ERO1A,HIPK2,FAS,AQP1,STC2,SRF,GATA6,PTGS2,BNIP3,KCNA5,APOLD1,ARNT2,KDR,TEK,CBS,LEP,TGFB3,ENG
GO: Biological Process	GO:0030099	myeloid cell differentiation		0.06071	357.3	2.978	27.57	26	389	CDKN1C,FSTL3,ACTN1,CITED2,HOXB8,PIK3R1,VEGFA,PILRB,FOS,HIPK2,FAS,SH3PXD2A,IL11,SP1,MYH9,INHA,INHBA,GATA1,SRF,BCL6,NFE2L1,TMEM178A,KIT,LEP,BCL6B,KLF10
GO: Biological Process	GO:0043491	protein kinase B signaling		0.06249	367.8	3.04	28.14	15	161	KIAA1161,FGF2,MERTK,FAM110C,VEGFA,IGF2,IGFBP5,TSPYL5,HYAL2,DAG1,GPER1,NTRK2,TEK,LEP,EGFR
GO: Biological Process	GO:1903672	positive regulation of sprouting angiogenesis		0.06358	374.2	3.067	28.4	5	16	FGF2,VEGFA,PPP1R16B,ITGA5,PTGS2
GO: Biological Process	GO:0019220	regulation of phosphate metabolic process		0.06539	384.9	3.129	28.97	78	1760	CDKN1C,PDE4D,ABL1,CRLF1,AKAP8,S1PR2,ADARB1,ADCY5,FABP3,MAVS,PIK3CB,PIK3R1,FGF2,EEF2K,FLRT2,SLC25A23,SH3BP5,VEGFA,VEGFC,FLT1,DEPTOR,PILRB,PIK3R3,HIPK2,APLP1,APOA1,FAS,AKAP12,IGF2,IGFBP4,UNC5CL,PRKAB2,C2orf40,PPP1R16B,PRKAR2A,PROK1,CTF1,ATP2B4,HYAL2,DAB2IP,IL11,SLK,RRP1B,INHA,INHBA,GATA1,DAG1,GBA,TNFRSF10B,ITGA5,PTGER3,IQGAP1,BMPR2,RUNDC3A,CSRNP2,KDR,KIT,ADGRD1,SASH1,GPER1,NTRK2,DUSP6,GRB10,TEK,CBS…
GO: Biological Process	GO:0032940	secretion by cell		0.06599	388.4	3.133	29	54	1093	PDE4C,ABL1,SYN3,ACTN1,ADCY5,SERPINE2,MERTK,VCL,ALOX15B,VEGFA,VEGFC,FLNA,APOA1,PNKD,AQP1,SLC1A3,SLC2A1,IGF2,SLC16A1,CADPS2,HYAL2,IL11,HCAR2,INHA,INHBA,PTGER3,GDNF,KCNA5,SYT11,IL1R2,GLUL,SERPING1,DNAJC1,NNAT,KIT,GPER1,NTRK2,BRSK2,FAM3B,TEK,LEP,TFR2,TGFB3,P2RX1,EGFR,TIMP3,SYTL4,CD36,SERPINE1,TREM1,LRP5,IL1RL1,LY6E,ENG
GO: Biological Process	GO:0072577	endothelial cell apoptotic process		0.06888	405.4	3.243	30.03	8	49	ABL1,DAB2IP,IL11,BMPR2,KDR,GPER1,TEK,SERPINE1
GO: Biological Process	GO:0051764	actin crosslink formation		0.07476	440	3.492	32.33	4	9	ACTN1,BAIAP2L2,FLNA,TNNT2
GO: Biological Process	GO:0035886	vascular smooth muscle cell differentiation		0.0758	446.2	3.513	32.52	6	26	VEGFA,SRF,GATA6,KIT,GPER1,HEY2
GO: Biological Process	GO:0010647	positive regulation of cell communication		0.0786	462.7	3.615	33.46	75	1684	CDKN1C,ABL1,CRLF1,ACPP,ADGRG1,S1PR2,WNT4,KIAA1161,CITED2,SERPINE2,MAVS,PIK3CB,PIK3R1,FGF2,FAM110C,ALOX15B,VEGFA,SECTM1,FLNA,FLT1,HIPK2,APOA1,FAS,SLC1A3,AKAP12,IGF2,IGFBP4,IGFBP5,UNC5CL,TSPYL5,PROK1,CTF1,HYAL2,ZC3HAV1,SOS1,DAB2IP,IL11,HCAR2,INHA,TNFSF10,INHBA,SLC38A9,GATA6,GBA,TNFRSF10B,ITGA5,PTGS2,IQGAP1,JAG2,BMPR2,BNIP3,GLUL,KDR,TSPAN14,DLX5,NNAT,KIT,SASH1,GPER1,RASGRF2,NTRK2,DUSP6,JPH2,GRB10,LA…
GO: Biological Process	GO:0051174	regulation of phosphorus metabolic process		0.0833	490.3	3.801	35.19	78	1773	CDKN1C,PDE4D,ABL1,CRLF1,AKAP8,S1PR2,ADARB1,ADCY5,FABP3,MAVS,PIK3CB,PIK3R1,FGF2,EEF2K,FLRT2,SLC25A23,SH3BP5,VEGFA,VEGFC,FLT1,DEPTOR,PILRB,PIK3R3,HIPK2,APLP1,APOA1,FAS,AKAP12,IGF2,IGFBP4,UNC5CL,PRKAB2,C2orf40,PPP1R16B,PRKAR2A,PROK1,CTF1,ATP2B4,HYAL2,DAB2IP,IL11,SLK,RRP1B,INHA,INHBA,GATA1,DAG1,GBA,TNFRSF10B,ITGA5,PTGER3,IQGAP1,BMPR2,RUNDC3A,CSRNP2,KDR,KIT,ADGRD1,SASH1,GPER1,NTRK2,DUSP6,GRB10,TEK,CBS…
GO: Biological Process	GO:0048608	reproductive structure development		0.08457	497.8	3.829	35.45	30	490	CDKN1C,FSTL3,WNT4,PHLDA2,CITED2,SERPINE2,HS6ST1,MERTK,ALOX15B,ERVFRD-1,VDR,VEGFA,ADAMTS1,FAS,STC2,CTSV,SP1,INHA,INHBA,ADAM15,GATA1,GATA6,PTGS2,BMPR2,KDR,KIT,LEP,EGFR,SERPINE1,HEY2
GO: Biological Process	GO:0022610	biological adhesion		0.08653	509.3	3.888	35.99	70	1547	ABL1,FSTL3,ADGRG1,ACTN1,WNT4,JAM2,CITED2,MELTF,SERPINE2,PIK3CB,PIK3R1,FLRT2,MERTK,VCL,VEGFA,VEGFC,KIAA1462,FLNA,FLOT2,PODXL,ITGA10,APLP1,APOA1,FAS,PCDH20,LY6D,CD93,IGF2,SDC3,IL2RG,SOS1,MYH9,SLK,ADAM15,GATA1,SRF,DAG1,SIRPA,BCL6,ITGA5,PTGER3,ZYX,IQGAP1,JAG2,F11R,NECTIN4,NID1,TLN2,KDR,KIT,JAM3,PCDHGB7,PTPRU,TEK,S1PR1,LEP,TGM2,CLDN11,EFNB1,EFNB2,EGFR,PLXNC1,CD36,SCARB1,SERPINE1,ELF4,BCAM,ENG,CDH5,TPBG
GO: Biological Process	GO:0001890	placenta development		0.08859	521.4	3.937	36.45	15	166	CDKN1C,PHLDA2,CITED2,HS6ST1,ERVFRD-1,VDR,STC2,CTSV,SP1,PTGS2,BMPR2,LEP,EGFR,SERPINE1,HEY2
GO: Biological Process	GO:0023056	positive regulation of signaling		0.08897	523.7	3.937	36.45	74	1662	CDKN1C,ABL1,CRLF1,ACPP,ADGRG1,S1PR2,WNT4,KIAA1161,CITED2,SERPINE2,MAVS,PIK3CB,PIK3R1,FGF2,FAM110C,ALOX15B,VEGFA,SECTM1,FLNA,FLT1,HIPK2,APOA1,FAS,SLC1A3,AKAP12,IGF2,IGFBP4,IGFBP5,UNC5CL,TSPYL5,PROK1,CTF1,HYAL2,ZC3HAV1,SOS1,DAB2IP,IL11,HCAR2,INHA,TNFSF10,INHBA,SLC38A9,GATA6,TNFRSF10B,ITGA5,PTGS2,IQGAP1,JAG2,BMPR2,BNIP3,GLUL,KDR,TSPAN14,DLX5,NNAT,KIT,SASH1,GPER1,RASGRF2,NTRK2,DUSP6,JPH2,GRB10,LASP1,…
GO: Biological Process	GO:0030336	negative regulation of cell migration		0.08966	527.8	3.938	36.46	18	225	ADGRG1,WNT4,ADARB1,CITED2,FGF2,VCL,ALOX15B,IGFBP5,HYAL2,DAB2IP,ADAM15,SRF,DAG1,ABHD2,PTPRU,TIE1,SERPINE1,ENG
GO: Biological Process	GO:0014065	phosphatidylinositol 3-kinase signaling		0.09482	558.1	4.105	38	15	167	SLC9A3R2,SERPINE2,PIK3CB,PIK3R1,FGF2,FLT1,PPP1R16B,DAB2IP,KDR,KIT,GPER1,NTRK2,TEK,LEP,EGFR
GO: Biological Process	GO:0030335	positive regulation of cell migration		0.09484	558.3	4.105	38	28	446	AMOT,PIK3R1,SUN2,FGF2,FAM110C,VEGFA,VEGFC,FLT1,PODXL,AQP1,DAB2IP,SEMA3G,ITGA5,PTGER3,PTGS2,IQGAP1,BMPR2,KDR,KIT,SASH1,GPER1,TEK,S1PR1,CEMIP,EGFR,ATOH8,SCARB1,SERPINE1
GO: Biological Process	GO:0022008	neurogenesis		0.09693	570.5	4.152	38.44	73	1638	HEXB,CDKN1C,ABL1,TRPC4,ADGRG1,MGLL,ATP8B1,WNT4,TTC3,KCNIP2,MEF2A,SERPINE2,NDRG1,HS6ST1,FGF2,EEF2K,FLRT2,RASAL1,VCL,VEGFA,VEGFC,ISLR2,GIT1,ADAMTS1,SGK1,NCKIPSD,HIPK2,LMTK2,APOA1,FAS,SLC1A3,PRX,MICALL1,KLF7,SMARCA1,CTF1,PALLD,SOS1,DAB2IP,NDE1,INHBA,KIF26A,SRF,DAG1,SEMA3G,BCL6,PTGER3,GDNF,IQGAP1,JAG2,BMPR2,KDR,DLX5,NNAT,KIT,JAM3,GPER1,NTF4,NTRK2,BRSK2,S1PR1,LEP,BCL6B,LIFR,LIMK1,EFNB1,EFNB2,EGFR,PLXN…
GO: Biological Process	GO:0061458	reproductive system development		0.09775	575.4	4.152	38.44	30	494	CDKN1C,FSTL3,WNT4,PHLDA2,CITED2,SERPINE2,HS6ST1,MERTK,ALOX15B,ERVFRD-1,VDR,VEGFA,ADAMTS1,FAS,STC2,CTSV,SP1,INHA,INHBA,ADAM15,GATA1,GATA6,PTGS2,BMPR2,KDR,KIT,LEP,EGFR,SERPINE1,HEY2
GO: Biological Process	GO:0071417	cellular response to organonitrogen compound		0.09804	577.1	4.152	38.44	31	518	PDE4D,ABL1,ADCY5,PIK3R1,EEF2K,BAIAP2L2,SGK1,PIK3R3,APLP1,FAS,AQP1,IGF2,IGFBP5,SOGA1,ATP6V0E2,PRKAR2A,ATP2B4,SOS1,SLC38A9,PTGS2,LPIN1,GATSL3,SIK2,GPER1,NTRK2,GRB10,LEP,KLF10,EGFR,ERRFI1,IL1RL1
GO: Biological Process	GO:0051272	positive regulation of cellular component movement		0.1004	590.7	4.219	39.06	29	471	AMOT,PIK3R1,SUN2,FGF2,FAM110C,VEGFA,VEGFC,FLT1,PODXL,AQP1,DAB2IP,SEMA3G,BCL6,ITGA5,PTGER3,PTGS2,IQGAP1,BMPR2,KDR,KIT,SASH1,GPER1,TEK,S1PR1,CEMIP,EGFR,ATOH8,SCARB1,SERPINE1
GO: Biological Process	GO:1903522	regulation of blood circulation		0.1026	603.7	4.255	39.39	23	334	PDE4D,KCNIP2,MEF2A,S100A1,PIK3R1,ATP1A2,ATP2B4,HSPB7,CYP2J2,FXYD6,PTGER3,PTGS2,DES,BMPR2,KCNA5,KCNMB1,KDR,GPER1,LEP,P2RX1,EGFR,HEY2,TNNT2
GO: Biological Process	GO:0051271	negative regulation of cellular component movement		0.1027	604.2	4.255	39.39	20	269	ADGRG1,ACTN1,WNT4,ADARB1,CITED2,FGF2,VCL,ALOX15B,IGFBP5,HYAL2,DAB2IP,ADAM15,SRF,DAG1,SEMA3G,ABHD2,PTPRU,TIE1,SERPINE1,ENG
GO: Biological Process	GO:0001666	response to hypoxia		0.1074	632.1	4.42	40.92	22	313	CITED2,NDRG1,VEGFA,FLT1,ERO1A,HIPK2,FAS,AQP1,STC2,SRF,GATA6,PTGS2,BNIP3,KCNA5,APOLD1,ARNT2,KDR,TEK,CBS,LEP,TGFB3,ENG
GO: Biological Process	GO:0006915	apoptotic process		0.1115	656.1	4.544	42.06	83	1934	AARS,ABL1,HK2,CRLF1,PEG3,ACTN1,WNT4,PHLDA2,MEF2A,PLAC8,CITED2,NDRG1,FCGR2B,PIK3R1,EEF2K,MERTK,ALOX15B,VDR,VEGFA,FLNA,DEPTOR,SGK1,ERO1A,HIPK2,APLP1,FAS,AQP1,ASNS,IFI6,CTSL,HYAL2,SOS1,DAB2IP,IL11,HCAR2,SLK,INHA,TNFSF10,INHBA,ADAM15,CDK19,GATA1,GATA6,TNFRSF10D,TNFRSF10B,BCL6,ITGA5,TRIM24,GDNF,PTGS2,DDX3X,JAG2,SOX7,BMPR2,BLCAP,BNIP3,CSRNP2,ARNT2,CARD6,KDR,PRUNE2,GPER1,RASGRF2,NTF4,NTRK2,DUSP6,BRSK2,C…
GO: Biological Process	GO:0007010	cytoskeleton organization		0.1119	658.8	4.544	42.06	56	1170	TPR,ABL1,ACTA1,WIPF3,S1PR2,ACTN1,WNT4,MEF2A,AMOT,PIK3R1,SUN2,FHL3,CNN1,BAIAP2L2,FLNA,CORO2A,RNF19A,SGK1,NCKIPSD,APOA1,AQP1,SLC16A1,CEP72,LIMCH1,CTSV,PALLD,MYH9,SPAG4,SLK,MYH11,NDE1,SRF,DAG1,SIRPA,BCL6,ZYX,LPIN1,DES,F11R,TLN2,MTCL1,KIT,WASF1,JAM3,IQSEC3,SYNM,BRSK2,TPPP,TEK,S1PR1,CDC42EP1,LIMK1,SMC3,PALM,ARHGAP28,TNNT2
GO: Biological Process	GO:0030855	epithelial cell differentiation		0.1129	664.6	4.552	42.14	37	670	PDE4D,ACTA2,S1PR2,WNT4,TPP1,FGF2,UPK2,ALOX15B,VDR,VEGFA,PODXL,AQP3,NCOR2,FOXP4,SCUBE1,PPP1R16B,CTSV,PALLD,SPRR2G,GATA6,GDNF,PTGS2,IQGAP1,JAG2,BMPR2,F11R,APOLD1,KDR,DLX5,KIT,SOX17,S1PR1,ATOH8,ERRFI1,HEY2,ENG,CDH5
GO: Biological Process	GO:1903725	regulation of phospholipid metabolic process		0.1183	696.1	4.731	43.8	9	67	FABP3,PIK3R1,FGF2,FLT1,PIK3R3,DAB2IP,KIT,TEK,SCARB1
GO: Biological Process	GO:0007155	cell adhesion		0.119	700.2	4.731	43.8	69	1535	ABL1,FSTL3,ADGRG1,ACTN1,WNT4,JAM2,CITED2,MELTF,SERPINE2,PIK3CB,PIK3R1,FLRT2,MERTK,VCL,VEGFA,VEGFC,KIAA1462,FLNA,FLOT2,PODXL,ITGA10,APLP1,APOA1,FAS,PCDH20,LY6D,CD93,IGF2,SDC3,IL2RG,SOS1,MYH9,SLK,ADAM15,GATA1,SRF,DAG1,SIRPA,BCL6,ITGA5,PTGER3,ZYX,IQGAP1,JAG2,F11R,NECTIN4,NID1,TLN2,KDR,KIT,JAM3,PCDHGB7,PTPRU,TEK,S1PR1,LEP,TGM2,CLDN11,EFNB1,EFNB2,EGFR,PLXNC1,CD36,SERPINE1,ELF4,BCAM,ENG,CDH5,TPBG
GO: Biological Process	GO:0002262	myeloid cell homeostasis		0.1232	725.1	4.866	45.05	14	152	CITED2,FCGR2B,VEGFA,HIPK2,SP1,HCAR2,INHA,INHBA,GATA1,SRF,BCL6,NFE2L1,KIT,JAM3
GO: Biological Process	GO:0070482	response to oxygen levels		0.1279	752.9	5.019	46.47	23	339	CITED2,NDRG1,EEF2K,VEGFA,FLT1,ERO1A,HIPK2,FAS,AQP1,STC2,SRF,GATA6,PTGS2,BNIP3,KCNA5,APOLD1,ARNT2,KDR,TEK,CBS,LEP,TGFB3,ENG
GO: Biological Process	GO:0060135	maternal process involved in female pregnancy		0.1329	782.2	5.18	47.95	9	68	WNT4,CITED2,VDR,FAS,STC2,CTSV,PTGS2,BMPR2,CBS
GO: Biological Process	GO:0044087	regulation of cellular component biogenesis		0.1417	834.3	5.489	50.81	43	832	TPR,ABL1,WIPF3,ATP8B1,WNT4,AMOT,PIK3R1,EEF2K,FLRT2,FAM110C,BAIAP2L2,VEGFA,FLNA,PODXL,SGK1,APOA1,FAS,AQP1,PPP1R16B,PALLD,DAB2IP,MYH9,SLK,SAMD8,SRF,DAG1,DDX3X,IQGAP1,KDR,KIT,WASF1,NTRK2,TPPP,TEK,S1PR1,CDC42EP1,TGFB3,LIMK1,CD36,HEY2,PALM,ARHGAP28,TPBG
GO: Biological Process	GO:0009967	positive regulation of signal transduction		0.1434	844	5.517	51.07	67	1488	CDKN1C,ABL1,CRLF1,ACPP,ADGRG1,S1PR2,WNT4,KIAA1161,CITED2,MAVS,PIK3CB,PIK3R1,FGF2,FAM110C,ALOX15B,VEGFA,SECTM1,FLNA,FLT1,HIPK2,APOA1,FAS,AKAP12,IGF2,IGFBP4,IGFBP5,UNC5CL,TSPYL5,PROK1,CTF1,HYAL2,ZC3HAV1,SOS1,DAB2IP,IL11,INHA,TNFSF10,INHBA,SLC38A9,GATA6,TNFRSF10B,ITGA5,PTGS2,IQGAP1,JAG2,BMPR2,BNIP3,KDR,TSPAN14,DLX5,KIT,SASH1,GPER1,NTRK2,DUSP6,JPH2,GRB10,LASP1,TEK,LEP,TGFB3,TGM2,EGFR,TIMP3,BRD4,CD36,…
GO: Biological Process	GO:0061384	heart trabecula morphogenesis		0.1454	855.8	5.557	51.44	6	29	ADAMTS1,SOS1,SRF,TEK,S1PR1,HEY2
GO: Biological Process	GO:0032870	cellular response to hormone stimulus		0.1475	868.2	5.601	51.85	37	679	AKAP8,ADCY5,PIK3R1,EEF2K,FBXO32,BAIAP2L2,VDR,ADAMTS1,SGK1,FOS,PIK3R3,FAS,AQP1,IGF2,SOGA1,ASNS,ATP6V0E2,PRKAR2A,ATP1A2,CTSL,SOS1,INHBA,GATA1,GATA6,TRIM24,GDNF,LPIN1,SIK2,KIT,ADIPOR2,GPER1,ABHD2,NTRK2,GRB10,LEP,EGFR,ERRFI1
GO: Biological Process	GO:0051049	regulation of transport		0.1485	873.8	5.601	51.85	84	1980	TPR,PDE4C,PDE4D,ABL1,HK2,TRPC4,BET1L,NMUR1,KCNIP2,ADCY5,S100A1,SERPINE2,TMEM184A,MAVS,FCGR2B,PIK3CB,PIK3R1,DERL3,SCN4A,EEF2K,MERTK,ALOX15B,VDR,VEGFA,VEGFC,FLNA,CHERP,SGK1,PIK3R3,PKDCC,APOA1,PNKD,AQP1,SLC2A1,STC2,SLC16A1,SARAF,ATP1A2,CADPS2,ATP2B4,HYAL2,DAB2IP,IL11,HCAR2,INHA,INHBA,SIRPA,PTGER3,GDNF,PTGS2,KCNA5,SYT11,IL1R2,PTX3,GLUL,KCNMB1,NKAIN1,DNAJC1,MTCL1,NNAT,SLC38A3,ADIPOR2,STON1,GPER1,RASGR…
GO: Biological Process	GO:0001932	regulation of protein phosphorylation		0.1509	888.5	5.659	52.39	64	1406	CDKN1C,PDE4D,ABL1,CRLF1,AKAP8,S1PR2,ADARB1,ADCY5,MAVS,PIK3CB,PIK3R1,FGF2,EEF2K,FLRT2,SH3BP5,VEGFA,VEGFC,FLT1,DEPTOR,PILRB,HIPK2,APOA1,FAS,IGF2,IGFBP4,UNC5CL,PRKAB2,C2orf40,PRKAR2A,PROK1,CTF1,ATP2B4,HYAL2,DAB2IP,IL11,SLK,INHA,INHBA,GATA1,DAG1,GBA,TNFRSF10B,ITGA5,PTGER3,IQGAP1,BMPR2,KDR,KIT,SASH1,GPER1,NTRK2,DUSP6,TEK,CBS,LEP,CEMIP,TGFB3,EGFR,TIMP3,BRD4,CD36,ERRFI1,LRP5,ENG
GO: Biological Process	GO:0072511	divalent inorganic cation transport		0.1538	905.5	5.695	52.72	28	459	PDE4D,ABL1,TRPC4,NMUR1,S100A1,FGF2,VDR,CHERP,ERO1A,SLC30A6,STC2,SARAF,ATP1A2,SLC41A1,ATP2B4,CNNM2,PTGER3,PTGS2,XCR1,GPER1,TCN2,F2RL3,JPH2,TFR2,CEMIP,P2RX1,SERPINE1,CALCRL
GO: Biological Process	GO:2000147	positive regulation of cell motility		0.1538	905.5	5.695	52.72	28	459	AMOT,PIK3R1,SUN2,FGF2,FAM110C,VEGFA,VEGFC,FLT1,PODXL,AQP1,DAB2IP,SEMA3G,ITGA5,PTGER3,PTGS2,IQGAP1,BMPR2,KDR,KIT,SASH1,GPER1,TEK,S1PR1,CEMIP,EGFR,ATOH8,SCARB1,SERPINE1
GO: Biological Process	GO:0010594	regulation of endothelial cell migration		0.1583	931.9	5.824	53.92	12	119	AMOT,FGF2,VEGFA,VEGFC,DAB2IP,PTGS2,BMPR2,KDR,SASH1,TEK,ATOH8,SCARB1
GO: Biological Process	GO:0009612	response to mechanical stimulus		0.1639	964.7	5.955	55.13	18	236	ACTA1,SERPINE2,FOS,FAS,AQP1,SLC1A3,IGF2,ASNS,ATP1A2,TNFRSF10B,PTGS2,BNIP3,KCNA5,KIT,NTRK2,TIMP3,CD36,ENTPD2
GO: Biological Process	GO:2000146	negative regulation of cell motility		0.1639	964.7	5.955	55.13	18	236	ADGRG1,WNT4,ADARB1,CITED2,FGF2,VCL,ALOX15B,IGFBP5,HYAL2,DAB2IP,ADAM15,SRF,DAG1,ABHD2,PTPRU,TIE1,SERPINE1,ENG
GO: Biological Process	GO:0006940	regulation of smooth muscle contraction		0.1667	981.3	5.998	55.53	9	70	CNN1,FLT1,ATP1A2,SRF,PTGER3,PTGS2,GPER1,P2RX1,CALCRL
GO: Biological Process	GO:0010038	response to metal ion		0.1677	986.8	5.998	55.53	24	368	FSTL3,ACTA1,KCNIP2,MEF2A,NDRG1,EEF2K,SLC25A23,FOS,CP,FAS,AQP1,AQP3,SLC30A6,MT1X,SLC41A1,CPNE7,PTGS2,IQGAP1,BNIP3,KCNMB1,TFR2,EGFR,SLC25A13,TNNT2
GO: Biological Process	GO:0030155	regulation of cell adhesion		0.1682	989.7	5.998	55.53	38	709	ABL1,FSTL3,ADGRG1,WNT4,JAM2,CITED2,MELTF,SERPINE2,PIK3CB,PIK3R1,VEGFA,VEGFC,FLNA,FLOT2,PODXL,APOA1,IGF2,IL2RG,SOS1,SLK,ADAM15,SRF,BCL6,ITGA5,PTGER3,IQGAP1,JAG2,NID1,KDR,TEK,S1PR1,LEP,TGM2,EFNB1,EFNB2,CD36,SERPINE1,ENG
GO: Biological Process	GO:0051238	sequestering of metal ion		0.1703	1000	6.038	55.9	13	138	PDE4D,ABL1,FGF2,SLC25A23,CHERP,ERO1A,SLC30A6,ATP1A2,XCR1,GPER1,F2RL3,JPH2,CEMIP
GO: Biological Process	GO:0007178	transmembrane receptor protein serine/threonine kinase signaling pathway		0.1727	1000	6.089	56.37	23	346	CDKN1C,ABL1,FSTL3,CITED2,FOS,HIPK2,APOA1,HTRA4,INHA,INHBA,GATA6,BCL9,GDNF,ZYX,BMPR2,F11R,KDR,DLX5,TGFB3,KLF10,ATOH8,ENG,CDH5
GO: Biological Process	GO:1902531	regulation of intracellular signal transduction		0.1767	1000	6.178	57.19	77	1786	PDE4D,ABL1,CRLF1,ADGRG1,S1PR2,KIAA1161,SLC9A3R2,SERPINE2,MAVS,ARHGAP31,PIK3CB,AMOT,PIK3R1,FGF2,FLRT2,FAM110C,RASAL1,VEGFA,SECTM1,FLNA,FLT1,DEPTOR,HIPK2,APOA1,FAS,AKAP12,IGF2,IGFBP4,IGFBP5,UNC5CL,PRKAB2,PPP1R16B,TSPYL5,PROK1,CTF1,ATP2B4,HYAL2,ZC3HAV1,SOS1,DAB2IP,IL11,INHA,TNFSF10,INHBA,SLC38A9,DAG1,GBA,TNFRSF10B,BCL6,TRIM24,PTGS2,DDX3X,IQGAP1,GATSL3,CARD6,KDR,KIT,IQSEC3,SASH1,GPER1,RASGRF2,NTRK2,D…
GO: Biological Process	GO:0030325	adrenal gland development		0.1774	1000	6.178	57.19	6	30	CDKN1C,FSTL3,WNT4,CITED2,APOA1,LY6E
GO: Biological Process	GO:0009628	response to abiotic stimulus		0.1787	1000	6.189	57.29	57	1219	TPR,ACTA1,PLAC8,CITED2,SERPINE2,NDRG1,PIK3R1,EEF2K,XRRA1,MME,FBXO32,VEGFA,FLT1,SGK1,ERO1A,FOS,HIPK2,FAS,AQP1,SLC1A3,SLC2A1,IGF2,STC2,ASNS,TSPYL5,ATP1A2,ATP2B4,HYAL2,HSPB7,SRF,GATA6,GBA,TNFRSF10B,PTGS2,DDX3X,BNIP3,KCNA5,F11R,APOLD1,ARNT2,KDR,KIT,SLC38A3,ADSSL1,NTRK2,TEK,CBS,LEP,TGFB3,MYOF,EGFR,TIMP3,CD36,ENTPD2,ERRFI1,PALM,ENG
GO: Biological Process	GO:0008217	regulation of blood pressure		0.183	1000	6.298	58.31	16	197	PDE4D,DDAH1,ACTA2,PIK3R1,MME,VEGFC,SGK1,ATP1A2,PTGS2,BMPR2,F11R,LEP,P2RX1,CD36,LRP5,ENG
GO: Biological Process	GO:0051282	regulation of sequestering of calcium ion		0.1855	1000	6.347	58.76	12	121	PDE4D,ABL1,FGF2,SLC25A23,CHERP,ERO1A,ATP1A2,XCR1,GPER1,F2RL3,JPH2,CEMIP
GO: Biological Process	GO:0050673	epithelial cell proliferation		0.1887	1000	6.405	59.29	25	394	CDKN1C,PIK3CB,FGF2,VDR,VEGFA,VEGFC,APOA1,IGFBP4,IGFBP5,PPP1R16B,CTSV,DAB2IP,BMPR2,GLUL,KDR,DLX5,KIT,TEK,LEP,EFNB2,EGFR,ATOH8,SCARB1,ERRFI1,ENG
GO: Biological Process	GO:0009914	hormone transport		0.1893	1000	6.405	59.29	24	371	PDE4C,ADCY5,AQP1,SLC2A1,SLC16A1,SLC16A2,IL11,HCAR2,INHA,INHBA,SLCO4A1,PTGER3,KCNA5,GLUL,NNAT,GPER1,BRSK2,FAM3B,LEP,TFR2,EGFR,SYTL4,LRP5,LY6E
GO: Biological Process	GO:0006954	inflammatory response		0.1936	1000	6.511	60.27	38	714	MGLL,FCGR2B,NDST1,FOS,APOA1,FAS,SCUBE1,IGFBP4,HYAL2,DAB2IP,CDK19,GBA,TNFRSF10D,TNFRSF10B,BCL6,PTGER3,PTGS2,ZYX,GGT5,F11R,IL1R2,NFE2L1,PTX3,SERPING1,KIT,JAM3,XCR1,GPER1,NTRK2,TEK,LEP,TGM2,P2RX1,EGFR,BRD4,SERPINE1,IL1RL1,CALCRL
GO: Biological Process	GO:0060429	epithelium development		0.1965	1000	6.555	60.68	60	1307	AARS,PDE4D,ABL1,CRLF1,ACTA2,S1PR2,WNT4,CITED2,SERPINE2,TPP1,FGF2,UPK2,KDM6A,VCL,ALOX15B,VDR,VEGFA,VEGFC,FLNA,FLOT2,FLT1,PODXL,AQP3,NCOR2,FOXP4,SCUBE1,IGFBP5,PPP1R16B,CTSV,PALLD,SOS1,INHBA,SPRR2G,SRF,GATA6,DAG1,ITGA5,GDNF,PTGS2,IQGAP1,JAG2,BMPR2,F11R,APOLD1,KDR,DLX5,KIT,NTF4,SOX17,TEK,S1PR1,TGM2,EFNB2,EGFR,ATOH8,ERRFI1,HEY2,LRP5,ENG,CDH5
GO: Biological Process	GO:0050878	regulation of body fluid levels		0.1992	1000	6.555	60.68	31	539	HK2,ACTN1,ADCY5,SERPINE2,PIK3CB,PIK3R1,SCD,MERTK,VCL,VDR,VEGFA,FLNA,COPA,AQP1,AQP3,SCUBE1,PRKAR2A,HYAL2,MYH9,GATA1,SRF,GATA6,GBA,PTGER3,SERPING1,F2RL3,P2RX1,CD36,ENTPD2,SERPINE1,SERPIND1
GO: Biological Process	GO:1902656	calcium ion import into cytosol		0.2005	1000	6.555	60.68	12	122	PDE4D,ABL1,FGF2,CHERP,ERO1A,ATP1A2,ATP2B4,XCR1,GPER1,F2RL3,JPH2,CEMIP
GO: Biological Process	GO:0097553	calcium ion transmembrane import into cytosol		0.2005	1000	6.555	60.68	12	122	PDE4D,ABL1,FGF2,CHERP,ERO1A,ATP1A2,ATP2B4,XCR1,GPER1,F2RL3,JPH2,CEMIP
GO: Biological Process	GO:0001935	endothelial cell proliferation		0.2005	1000	6.555	60.68	12	122	PIK3CB,FGF2,VEGFA,APOA1,PPP1R16B,BMPR2,KDR,TEK,LEP,ATOH8,SCARB1,ENG
GO: Biological Process	GO:0002244	hematopoietic progenitor cell differentiation		0.2053	1000	6.675	61.79	15	179	FSTL3,CITED2,VEGFA,FLT1,HYAL2,SOS1,IL11,SP1,INHBA,GATA1,SRF,SIRPA,KDR,KIT,JAM3
GO: Biological Process	GO:0030856	regulation of epithelial cell differentiation		0.2111	1000	6.826	63.19	13	141	S1PR2,ALOX15B,VDR,VEGFA,AQP3,FOXP4,GDNF,APOLD1,KDR,ATOH8,ERRFI1,HEY2,CDH5
GO: Biological Process	GO:0006820	anion transport		0.2137	1000	6.873	63.63	35	641	TRPC4,NMUR1,ATP8B1,FABP3,SLC35A2,PCYOX1,SLC4A8,SLC37A3,APOA1,AQP1,SLC1A3,SLC2A1,SLC6A6,SLC6A8,STC2,SLC16A1,SLC16A2,SLC19A1,SLCO2A1,PRKAB2,ATP1A2,SLC38A9,SLC22A23,SLCO4A1,PITPNC1,PTGER3,GDNF,SLC38A3,CA12,NTRK2,LEP,CD36,SCARB1,SLC25A13,SLC38A7
GO: Biological Process	GO:0048699	generation of neurons		0.216	1000	6.909	63.97	68	1538	CDKN1C,ABL1,ADGRG1,MGLL,ATP8B1,WNT4,TTC3,KCNIP2,MEF2A,SERPINE2,HS6ST1,EEF2K,FLRT2,RASAL1,VCL,VEGFA,VEGFC,ISLR2,GIT1,ADAMTS1,SGK1,NCKIPSD,HIPK2,LMTK2,APOA1,FAS,SLC1A3,MICALL1,KLF7,SMARCA1,CTF1,PALLD,SOS1,DAB2IP,NDE1,INHBA,KIF26A,SRF,DAG1,SEMA3G,BCL6,PTGER3,GDNF,IQGAP1,JAG2,BMPR2,KDR,DLX5,NNAT,KIT,JAM3,GPER1,NTF4,NTRK2,BRSK2,S1PR1,LEP,BCL6B,LIFR,LIMK1,EFNB1,EFNB2,EGFR,PLXNC1,HEY2,PALM,MTURN,EMX2
GO: Biological Process	GO:0034329	cell junction assembly		0.2175	1000	6.921	64.07	16	200	ACTN1,WNT4,AMOT,VCL,VEGFA,FLNA,FLNC,SLK,SRF,ITGA5,IQGAP1,F11R,TLN2,KDR,TEK,CDH5
GO: Biological Process	GO:0051480	regulation of cytosolic calcium ion concentration		0.2222	1000	7.022	65	21	307	PDE4D,ABL1,TRPC4,ADCY5,FGF2,CHERP,ERO1A,ATP1A2,ATP2B4,PTGER3,KCNA5,TMEM178A,KDR,XCR1,GPER1,F2RL3,JPH2,S1PR1,CEMIP,TGM2,CD36
GO: Biological Process	GO:0090131	mesenchyme migration		0.2238	1000	7.022	65	3	5	ACTA1,ACTA2,ACTG2
GO: Biological Process	GO:0042325	regulation of phosphorylation		0.2265	1000	7.022	65	67	1512	CDKN1C,PDE4D,ABL1,CRLF1,AKAP8,S1PR2,ADARB1,ADCY5,MAVS,PIK3CB,PIK3R1,FGF2,EEF2K,FLRT2,SLC25A23,SH3BP5,VEGFA,VEGFC,FLT1,DEPTOR,PILRB,PIK3R3,HIPK2,APOA1,FAS,IGF2,IGFBP4,UNC5CL,PRKAB2,C2orf40,PRKAR2A,PROK1,CTF1,ATP2B4,HYAL2,DAB2IP,IL11,SLK,INHA,INHBA,GATA1,DAG1,GBA,TNFRSF10B,ITGA5,PTGER3,IQGAP1,BMPR2,KDR,KIT,SASH1,GPER1,NTRK2,DUSP6,GRB10,TEK,CBS,LEP,CEMIP,TGFB3,EGFR,TIMP3,BRD4,CD36,ERRFI1,LRP5,ENG
GO: Biological Process	GO:0019216	regulation of lipid metabolic process		0.2282	1000	7.022	65	22	330	ETFBKMT,WNT4,FABP3,PIK3R1,SCD,FGF2,VDR,FLT1,PIK3R3,APOA1,IGF2,PRKAB2,DAB2IP,HCAR2,SAMD8,PTGS2,KIT,GPER1,TEK,LEP,CD36,SCARB1
GO: Biological Process	GO:0051897	positive regulation of protein kinase B signaling		0.2284	1000	7.022	65	10	89	KIAA1161,FGF2,FAM110C,VEGFA,IGF2,IGFBP5,TSPYL5,TEK,LEP,EGFR
GO: Biological Process	GO:0001570	vasculogenesis		0.2284	1000	7.022	65	10	89	CITED2,AMOT,VEGFA,KDR,NTRK2,SOX17,TEK,TIE1,HEY2,ENG
GO: Biological Process	GO:0042307	positive regulation of protein import into nucleus		0.229	1000	7.022	65	11	106	TPR,MAVS,PIK3R1,FLNA,CHERP,HYAL2,PTGS2,TEK,LEP,TGFB3,EGFR
GO: Biological Process	GO:0031669	cellular response to nutrient levels		0.2317	1000	7.05	65.27	15	181	WNT4,VDR,ADAMTS1,SLC2A1,ASNS,CADPS2,CTSV,SRF,GBA,TRIM24,BMPR2,GLUL,SLC38A3,LEP,KLF10
GO: Biological Process	GO:1902533	positive regulation of intracellular signal transduction		0.233	1000	7.05	65.27	47	958	ABL1,CRLF1,ADGRG1,S1PR2,KIAA1161,MAVS,PIK3CB,FGF2,FAM110C,VEGFA,SECTM1,FLNA,FLT1,HIPK2,APOA1,FAS,AKAP12,IGF2,IGFBP4,IGFBP5,UNC5CL,TSPYL5,PROK1,CTF1,ZC3HAV1,SOS1,DAB2IP,IL11,TNFSF10,SLC38A9,TNFRSF10B,PTGS2,IQGAP1,KDR,KIT,SASH1,GPER1,NTRK2,DUSP6,JPH2,TEK,LEP,TGFB3,TGM2,EGFR,BRD4,CD36
GO: Biological Process	GO:0051208	sequestering of calcium ion		0.2336	1000	7.05	65.27	12	124	PDE4D,ABL1,FGF2,SLC25A23,CHERP,ERO1A,ATP1A2,XCR1,GPER1,F2RL3,JPH2,CEMIP
GO: Biological Process	GO:0003018	vascular process in circulatory system		0.2436	1000	7.315	67.72	16	202	ACTA2,AMOT,VEGFA,ATP1A2,PTGER3,PTGS2,BMPR2,KCNA5,KCNMB1,KDR,GPER1,TEK,CBS,LEP,P2RX1,EGFR
GO: Biological Process	GO:0071705	nitrogen compound transport		0.2458	1000	7.343	67.98	44	880	TPR,PDE4C,TRPC4,ADCY5,SCN4A,SLC35A2,SLC25A23,AQP1,AQP3,SLC1A3,SLC2A1,KHSRP,SLC6A6,SLC6A8,IGF2BP1,SLC16A1,SLC16A2,SLC19A1,PRKAB2,ATP1A2,POM121B,SLC38A9,SLCO4A1,PTGER3,GDNF,PTGS2,KCNA5,GLUL,NNAT,SLC38A3,GPER1,TCN2,NTRK2,BRSK2,FAM3B,LEP,TFR2,P2RX1,EGFR,SYTL4,SLC25A13,SLC38A7,LRP5,LY6E
GO: Biological Process	GO:0045937	positive regulation of phosphate metabolic process		0.2646	1000	7.817	72.37	53	1127	ABL1,CRLF1,S1PR2,ADCY5,FABP3,MAVS,PIK3CB,PIK3R1,FGF2,VEGFA,VEGFC,FLT1,PILRB,HIPK2,FAS,AKAP12,IGF2,IGFBP4,UNC5CL,PPP1R16B,PRKAR2A,PROK1,CTF1,ATP2B4,DAB2IP,IL11,SLK,INHA,INHBA,GATA1,GBA,TNFRSF10B,ITGA5,PTGER3,IQGAP1,BMPR2,RUNDC3A,KDR,KIT,ADGRD1,SASH1,GPER1,NTRK2,DUSP6,GRB10,TEK,LEP,CEMIP,TGFB3,EGFR,CD36,CALCRL,ENG
GO: Biological Process	GO:0010562	positive regulation of phosphorus metabolic process		0.2646	1000	7.817	72.37	53	1127	ABL1,CRLF1,S1PR2,ADCY5,FABP3,MAVS,PIK3CB,PIK3R1,FGF2,VEGFA,VEGFC,FLT1,PILRB,HIPK2,FAS,AKAP12,IGF2,IGFBP4,UNC5CL,PPP1R16B,PRKAR2A,PROK1,CTF1,ATP2B4,DAB2IP,IL11,SLK,INHA,INHBA,GATA1,GBA,TNFRSF10B,ITGA5,PTGER3,IQGAP1,BMPR2,RUNDC3A,KDR,KIT,ADGRD1,SASH1,GPER1,NTRK2,DUSP6,GRB10,TEK,LEP,CEMIP,TGFB3,EGFR,CD36,CALCRL,ENG
GO: Biological Process	GO:0001954	positive regulation of cell-matrix adhesion		0.2683	1000	7.817	72.37	7	45	WNT4,VEGFA,VEGFC,IQGAP1,KDR,TEK,CD36
GO: Biological Process	GO:0050873	brown fat cell differentiation		0.2683	1000	7.817	72.37	7	45	PLAC8,SCD,ALDH6A1,ERO1A,PTGS2,BNIP3,LEP
GO: Biological Process	GO:0043551	regulation of phosphatidylinositol 3-kinase activity		0.2683	1000	7.817	72.37	7	45	PIK3R1,FGF2,FLT1,PIK3R3,DAB2IP,KIT,TEK
GO: Biological Process	GO:1904591	positive regulation of protein import		0.2927	1000	8.488	78.58	11	109	TPR,MAVS,PIK3R1,FLNA,CHERP,HYAL2,PTGS2,TEK,LEP,TGFB3,EGFR
GO: Biological Process	GO:0070527	platelet aggregation		0.2967	1000	8.56	79.25	8	60	ACTN1,SERPINE2,PIK3CB,VCL,FLNA,MYH9,GATA1,PTGER3
GO: Biological Process	GO:0040017	positive regulation of locomotion		0.299	1000	8.585	79.47	28	478	AMOT,PIK3R1,SUN2,FGF2,FAM110C,VEGFA,VEGFC,FLT1,PODXL,AQP1,DAB2IP,SEMA3G,ITGA5,PTGER3,PTGS2,IQGAP1,BMPR2,KDR,KIT,SASH1,GPER1,TEK,S1PR1,CEMIP,EGFR,ATOH8,SCARB1,SERPINE1
GO: Biological Process	GO:0044089	positive regulation of cellular component biogenesis		0.3009	1000	8.597	79.58	27	454	TPR,WIPF3,WNT4,AMOT,EEF2K,FLRT2,BAIAP2L2,VEGFA,APOA1,FAS,AQP1,PALLD,SRF,DAG1,IQGAP1,KDR,KIT,WASF1,NTRK2,TPPP,TEK,CDC42EP1,TGFB3,LIMK1,CD36,PALM,TPBG
GO: Biological Process	GO:0018193	peptidyl-amino acid modification		0.3059	1000	8.697	80.52	57	1245	CPA4,TPR,PDE4D,ABL1,CRLF1,ETFBKMT,FKBP9,S1PR2,DERL3,QPCT,FGF2,MERTK,KDM6A,PKN3,SH3BP5,VEGFA,VEGFC,TPST2,FLT1,SGK1,PKDCC,HIPK2,LMTK2,APOA1,YEATS2,IGF2,CSF2RB,ST6GALNAC3,CTF1,ATP2B4,HYAL2,IL11,GATA1,ITGA5,TRIM24,STT3A,IQGAP1,KDR,KIT,TET3,CBX2,NTRK2,BRSK2,BAZ1B,TEK,CDCA8,LEP,CEMIP,TGM2,TIE1,EGFR,SMC3,P4HA1,ZDHHC9,BRD4,CD36,ERRFI1
GO: Biological Process	GO:0061383	trabecula morphogenesis		0.3087	1000	8.736	80.87	7	46	VEGFA,ADAMTS1,SOS1,SRF,TEK,S1PR1,HEY2
GO: Biological Process	GO:0048545	response to steroid hormone		0.3108	1000	8.754	81.04	32	578	ABCA3,ACTA1,CITED2,PIK3R1,FBXO32,VDR,SGK1,FOS,APOA1,FAS,AQP1,IGF2,ATP1A2,CTSV,GATA6,GBA,PTGER3,TRIM24,GDNF,PTGS2,ARNT2,TBL1X,GPER1,ABHD2,NTRK2,PTPRU,TEK,LEP,TGFB3,EGFR,TIMP3,ERRFI1
GO: Biological Process	GO:0051592	response to calcium ion		0.3139	1000	8.799	81.45	12	128	KCNIP2,MEF2A,EEF2K,SLC25A23,FOS,AQP3,CPNE7,IQGAP1,KCNMB1,EGFR,SLC25A13,TNNT2
GO: Biological Process	GO:0045926	negative regulation of growth		0.3211	1000	8.951	82.86	19	271	PLAC8,SERPINE2,SCD,ALOX15B,PI16,MT1X,IGFBP5,STC2,HYAL2,DAB2IP,INHBA,ADAM15,SEMA3G,BCL6,DDX3X,BMPR2,ADIPOR2,SOX17,CD36
GO: Biological Process	GO:0070838	divalent metal ion transport		0.3224	1000	8.951	82.86	27	456	PDE4D,ABL1,TRPC4,NMUR1,S100A1,FGF2,VDR,CHERP,ERO1A,SLC30A6,STC2,SARAF,ATP1A2,SLC41A1,ATP2B4,CNNM2,PTGER3,PTGS2,XCR1,GPER1,F2RL3,JPH2,TFR2,CEMIP,P2RX1,SERPINE1,CALCRL
GO: Biological Process	GO:0006812	cation transport		0.3315	1000	9.118	84.41	52	1110	PDE4D,ABL1,TRPC4,NMUR1,KCNIP2,SLC10A7,S100A1,MELTF,SERPINE2,SCN4A,SLC35A2,FGF2,VDR,SLC4A8,CHERP,SLC31A1,SGK1,ERO1A,LMTK2,CP,AQP1,SLC30A6,SLC6A8,STC2,ATP6V0E2,PRKAB2,SARAF,ATP1A2,SLC41A1,ATP2B4,CNNM2,PTGER3,GDNF,PTGS2,KCNA5,SLC41A3,KCNMB1,NKAIN1,ATP13A3,SLC38A3,XCR1,GPER1,TCN2,F2RL3,JPH2,LEP,TFR2,CEMIP,P2RX1,SERPINE1,SLC38A7,CALCRL
GO: Biological Process	GO:0051894	positive regulation of focal adhesion assembly		0.3325	1000	9.118	84.41	5	22	WNT4,VEGFA,IQGAP1,KDR,TEK
GO: Biological Process	GO:0032768	regulation of monooxygenase activity		0.333	1000	9.118	84.41	8	61	DDAH1,VDR,ATP2B4,GDNF,LEP,EGFR,SCARB1,ENG
GO: Biological Process	GO:0010243	response to organonitrogen compound		0.3426	1000	9.304	86.13	43	867	AARS,PDE4D,ABL1,ADCY5,FABP3,PIK3R1,EEF2K,BAIAP2L2,SGK1,FOS,PIK3R3,APLP1,FAS,AQP1,SLC1A3,IGF2,IGFBP5,SOGA1,STC2,ASNS,ATP6V0E2,PRKAR2A,ATP1A2,ATP2B4,SOS1,SLC38A9,DAG1,PTGS2,LPIN1,GATSL3,SIK2,GPER1,NTRK2,GRB10,TEK,CBS,LEP,P2RX1,KLF10,EGFR,TIMP3,ERRFI1,IL1RL1
GO: Biological Process	GO:0010811	positive regulation of cell-substrate adhesion		0.343	1000	9.304	86.13	11	111	WNT4,VEGFA,VEGFC,FLNA,APOA1,ITGA5,IQGAP1,NID1,KDR,TEK,CD36
GO: Biological Process	GO:0040013	negative regulation of locomotion		0.3494	1000	9.433	87.33	20	295	ADGRG1,WNT4,ADARB1,CITED2,FGF2,VCL,ALOX15B,IGFBP5,HYAL2,DAB2IP,ADAM15,SRF,DAG1,SEMA3G,PTX3,ABHD2,PTPRU,TIE1,SERPINE1,ENG
GO: Biological Process	GO:0045601	regulation of endothelial cell differentiation		0.3646	1000	9.777	90.52	6	34	S1PR2,VEGFA,APOLD1,KDR,ATOH8,CDH5
GO: Biological Process	GO:0000904	cell morphogenesis involved in differentiation		0.3654	1000	9.777	90.52	42	843	ABL1,MGLL,ACTN1,WNT4,TTC3,MEF2A,MELTF,EEF2K,FLRT2,MERTK,VCL,VEGFA,ISLR2,FLNA,SGK1,LMTK2,APOA1,SLC1A3,KLF7,PALLD,SOS1,DAB2IP,MYH9,KIF26A,ADAM15,GATA1,SRF,DAG1,SEMA3G,GDNF,BMPR2,DLX5,NTRK2,BRSK2,SOX17,TEK,TGFB3,LIMK1,EFNB1,EFNB2,PLXNC1,HEY2
GO: Biological Process	GO:0030168	platelet activation		0.3723	1000	9.893	91.59	14	169	ACTN1,SERPINE2,PIK3CB,PIK3R1,MERTK,VCL,FLNA,MYH9,GATA1,SRF,PTGER3,F2RL3,P2RX1,ENTPD2
GO: Biological Process	GO:0001501	skeletal system development		0.3731	1000	9.893	91.59	30	534	HEXB,CDKN1C,CITED2,HOXB8,FGF2,VDR,VEGFA,PAPPA2,HSPG2,NDST1,PKDCC,IGF2,IGFBP4,HYAL2,SP1,INHA,SRF,JAG2,BMPR2,KDR,DLX5,KIT,TEK,CBS,LEP,TGFB3,SH3PXD2B,KLF10,KIAA1217,LRP5
GO: Biological Process	GO:0071560	cellular response to transforming growth factor beta stimulus		0.375	1000	9.897	91.62	17	231	CDKN1C,WNT4,CITED2,FOS,HIPK2,APOA1,HTRA4,HYAL2,BCL9,GDNF,ZYX,F11R,TGFB3,KLF10,SERPINE1,ENG,CDH5
GO: Biological Process	GO:0048729	tissue morphogenesis		0.3879	1000	10.18	94.26	39	766	ABL1,ACTA1,ACTA2,ACTG2,WNT4,CITED2,FGF2,KDM6A,VCL,VDR,VEGFA,VEGFC,FLNA,FLT1,PODXL,HIPK2,IGFBP5,CTSV,SOS1,INHBA,SRF,DAG1,ITGA5,GDNF,JAG2,BMPR2,KDR,SOX17,TEK,S1PR1,TGFB3,TGM2,EFNB2,EGFR,HEY2,LRP5,LY6E,TNNT2,ENG
GO: Biological Process	GO:0032970	regulation of actin filament-based process		0.3892	1000	10.18	94.26	22	343	PDE4D,ABL1,WIPF3,WNT4,AMOT,PIK3R1,BAIAP2L2,FLNA,APOA1,ATP1A2,CTSV,MYH9,PTGER3,F11R,WASF1,JAM3,TEK,S1PR1,CDC42EP1,LIMK1,ARHGAP28,TNNT2
GO: Biological Process	GO:0008284	positive regulation of cell proliferation		0.3972	1000	10.34	95.68	45	927	ABL1,CRLF1,ADGRG1,S1PR2,PLAC8,FGF2,VEGFA,VEGFC,FLT1,HIPK2,SHMT2,AQP1,IGF2,SP6,PPP1R16B,TSPYL5,PROK1,CTF1,IL11,GATA1,GATA6,BCL6,GDNF,PTGS2,BMPR2,KCNA5,ARNT2,GLUL,KDR,DLX5,KIT,GPER1,NTRK2,VWCE,TEK,S1PR1,LEP,LIFR,TGM2,EFNB1,EGFR,SERPINE1,HEY2,LRP5,CALCRL
GO: Biological Process	GO:0061061	muscle structure development		0.3998	1000	10.34	95.68	35	663	ABL1,ACTA1,WNT4,MEF2A,KIAA1161,CITED2,PIK3R1,FGF2,FHL3,FER1L5,VEGFA,FLNC,FLOT2,PI16,SGCA,FOS,ZBTB42,IGF2,IGFBP5,CTF1,MYH9,MYH11,SRF,GATA6,BCL9,DES,KIT,GPER1,SOX17,JPH2,S1PR1,EFNB2,HEY2,LY6E,TNNT2
GO: Biological Process	GO:0030218	erythrocyte differentiation		0.4004	1000	10.34	95.68	11	113	CITED2,VEGFA,HIPK2,SP1,INHA,INHBA,GATA1,SRF,BCL6,NFE2L1,KIT
GO: Biological Process	GO:1901698	response to nitrogen compound		0.404	1000	10.38	96.12	47	982	AARS,PDE4D,ABL1,ADCY5,FABP3,MAVS,PIK3R1,EEF2K,BAIAP2L2,LIN28B,SGK1,FOS,PIK3R3,APLP1,FAS,AQP1,SLC1A3,NCOR2,IGF2,IGFBP5,SOGA1,STC2,ASNS,ATP6V0E2,PRKAR2A,ATP1A2,ATP2B4,ZC3HAV1,SOS1,SLC38A9,DAG1,PTGS2,LPIN1,GATSL3,SIK2,GPER1,NTRK2,GRB10,TEK,CBS,LEP,P2RX1,KLF10,EGFR,TIMP3,ERRFI1,IL1RL1
GO: Biological Process	GO:0036294	cellular response to decreased oxygen levels		0.4128	1000	10.53	97.44	13	151	CITED2,NDRG1,EEF2K,VEGFA,ERO1A,HIPK2,FAS,AQP1,STC2,GATA6,PTGS2,BNIP3,CBS
GO: Biological Process	GO:1903393	positive regulation of adherens junction organization		0.4149	1000	10.53	97.44	5	23	WNT4,VEGFA,IQGAP1,KDR,TEK
GO: Biological Process	GO:0090312	positive regulation of protein deacetylation		0.4149	1000	10.53	97.44	5	23	AKAP8,VEGFA,NCOR2,BCL6,LPIN1
GO: Biological Process	GO:0002042	cell migration involved in sprouting angiogenesis		0.4295	1000	10.8	100	6	35	FGF2,VEGFA,SRF,PTGS2,KDR,EFNB2
GO: Biological Process	GO:0001893	maternal placenta development		0.4295	1000	10.8	100	6	35	CITED2,VDR,STC2,CTSV,PTGS2,BMPR2
GO: Biological Process	GO:0043627	response to estrogen		0.4351	1000	10.8	100	17	234	CITED2,APOA1,FAS,IGF2,GATA6,GBA,PTGER3,TRIM24,PTGS2,ARNT2,TBL1X,GPER1,TEK,LEP,TGFB3,EGFR,TIMP3
GO: Biological Process	GO:1905063	regulation of vascular smooth muscle cell differentiation		0.438	1000	10.8	100	3	6	KIT,GPER1,HEY2
GO: Biological Process	GO:0070295	renal water absorption		0.438	1000	10.8	100	3	6	AQP1,AQP3,HYAL2
GO: Biological Process	GO:0006868	glutamine transport		0.438	1000	10.8	100	3	6	SLC38A3,LEP,SLC38A7
GO: Biological Process	GO:0030182	neuron differentiation		0.4387	1000	10.8	100	62	1405	CDKN1C,ABL1,MGLL,ATP8B1,WNT4,TTC3,KCNIP2,MEF2A,SERPINE2,HS6ST1,EEF2K,FLRT2,RASAL1,VCL,VEGFA,ISLR2,GIT1,ADAMTS1,SGK1,NCKIPSD,HIPK2,LMTK2,APOA1,FAS,SLC1A3,MICALL1,KLF7,SMARCA1,CTF1,PALLD,SOS1,DAB2IP,INHBA,KIF26A,SRF,DAG1,SEMA3G,BCL6,PTGER3,GDNF,IQGAP1,JAG2,BMPR2,KDR,DLX5,NNAT,JAM3,NTF4,NTRK2,BRSK2,S1PR1,LEP,LIFR,LIMK1,EFNB1,EFNB2,EGFR,PLXNC1,HEY2,PALM,MTURN,EMX2
GO: Biological Process	GO:0071559	response to transforming growth factor beta		0.4569	1000	11.21	103.7	17	235	CDKN1C,WNT4,CITED2,FOS,HIPK2,APOA1,HTRA4,HYAL2,BCL9,GDNF,ZYX,F11R,TGFB3,KLF10,SERPINE1,ENG,CDH5
GO: Biological Process	GO:0051130	positive regulation of cellular component organization		0.463	1000	11.31	104.7	57	1266	TPR,AKAP8,WIPF3,NMUR1,WNT4,MELTF,SERPINE2,FCGR2B,AMOT,PIK3R1,EEF2K,FLRT2,MERTK,BAIAP2L2,RASAL1,VEGFA,ISLR2,FLNA,ADAMTS1,SGK1,NCKIPSD,APOA1,FAS,AQP1,IGF2,PALLD,DAB2IP,SLK,TNFSF10,SRF,DAG1,SIRPA,BCL6,GDNF,IQGAP1,LPIN1,BMPR2,BNIP3,PTX3,KDR,MTCL1,KIT,WASF1,GPER1,NTRK2,TPPP,TEK,TFR2,CEMIP,CDC42EP1,TGFB3,LIMK1,CD36,SERPINE1,PALM,LRP5,TPBG
GO: Biological Process	GO:0001101	response to acid chemical		0.4847	1000	11.71	108.4	23	372	AARS,AKAP8,FABP3,SCD,ADAMTS1,FAS,AQP1,AQP3,SLC1A3,ASNS,ATP2B4,SLC38A9,PTGS2,GATSL3,KCNMB1,NTRK2,TEK,CBS,LEP,TIE1,EGFR,TIMP3,CD36
GO: Biological Process	GO:0034330	cell junction organization		0.4848	1000	11.71	108.4	18	258	ACTN1,WNT4,AMOT,VCL,VEGFA,FLNA,FLNC,SLK,SRF,ITGA5,IQGAP1,F11R,NECTIN4,TLN2,KDR,TEK,TGFB3,CDH5
GO: Biological Process	GO:0023014	signal transduction by protein phosphorylation		0.4854	1000	11.71	108.4	46	963	TPR,ABL1,S1PR2,MEF2A,PIK3CB,FGF2,RASAL1,VEGFA,NDST1,FLT1,HIPK2,APOA1,FAS,IGF2,IGFBP4,CSF2RB,UNC5CL,PROK1,IL2RG,HYAL2,SOS1,DAB2IP,IL11,SLK,INHA,INHBA,DAG1,GBA,GDNF,IQGAP1,BMPR2,KDR,KIT,SASH1,GPER1,RASGRF2,NTRK2,DUSP6,TEK,CBS,LEP,TGFB3,EGFR,TIMP3,CD36,ERRFI1
GO: Biological Process	GO:0071248	cellular response to metal ion		0.4986	1000	11.97	110.8	13	154	FSTL3,MEF2A,EEF2K,SLC25A23,FOS,FAS,AQP1,MT1X,SLC41A1,CPNE7,IQGAP1,BNIP3,TFR2
GO: Biological Process	GO:1904019	epithelial cell apoptotic process		0.5004	1000	11.97	110.8	10	98	ABL1,FAS,DAB2IP,IL11,JAG2,BMPR2,KDR,GPER1,TEK,SERPINE1
GO: Biological Process	GO:0050708	regulation of protein secretion		0.5054	1000	12.04	111.5	26	445	PDE4C,ABL1,ADCY5,ALOX15B,VEGFC,APOA1,SLC2A1,SLC16A1,HYAL2,HCAR2,PTGER3,KCNA5,IL1R2,GLUL,DNAJC1,NNAT,GPER1,BRSK2,TEK,LEP,TGFB3,EGFR,SYTL4,CD36,LRP5,IL1RL1
GO: Biological Process	GO:0046697	decidualization		0.5118	1000	12.15	112.5	5	24	CITED2,VDR,STC2,CTSV,PTGS2
GO: Biological Process	GO:0014888	striated muscle adaptation		0.522	1000	12.29	113.8	7	50	ACTA1,GTF2IRD1,IGFBP5,ATP2B4,GATA6,ERRFI1,HEY2
GO: Biological Process	GO:0010959	regulation of metal ion transport		0.522	1000	12.29	113.8	23	374	PDE4D,ABL1,TRPC4,KCNIP2,S100A1,SERPINE2,VDR,SGK1,STC2,SARAF,ATP1A2,ATP2B4,PTGER3,PTGS2,KCNA5,KCNMB1,NKAIN1,GPER1,F2RL3,JPH2,CEMIP,P2RX1,SERPINE1
GO: Biological Process	GO:0010632	regulation of epithelial cell migration		0.5295	1000	12.42	115	14	175	AMOT,FGF2,VEGFA,VEGFC,AQP1,DAB2IP,PTGS2,BMPR2,KDR,SASH1,TEK,ATOH8,SCARB1,SERPINE1
GO: Biological Process	GO:0032844	regulation of homeostatic process		0.5375	1000	12.55	116.2	28	496	PDE4D,ABL1,ADCY5,FCGR2B,FGF2,SLC25A23,VEGFA,CHERP,ERO1A,SLC30A6,ATP1A2,IFI6,HCAR2,INHBA,GATA1,PTGER3,PTGS2,KDR,XCR1,GPER1,F2RL3,BRSK2,JPH2,S1PR1,CEMIP,EGFR,CD36,LRP5
GO: Biological Process	GO:0051017	actin filament bundle assembly		0.5462	1000	12.71	117.6	12	136	ACTN1,WNT4,AMOT,PIK3R1,BAIAP2L2,FLNA,APOA1,SRF,ZYX,S1PR1,LIMK1,ARHGAP28
GO: Biological Process	GO:0090066	regulation of anatomical structure size		0.5543	1000	12.85	118.9	30	547	ABL1,ACTA2,WIPF3,MGLL,AMOT,BAIAP2L2,VEGFA,ISLR2,DEPTOR,AQP1,AQP3,ATP1A2,MYH9,SRF,SEMA3G,PTGER3,PTGS2,BMPR2,KCNA5,KCNMB1,KDR,WASF1,GPER1,CBS,LEP,CDC42EP1,LIMK1,P2RX1,EGFR,PLXNC1
GO: Biological Process	GO:0050891	multicellular organismal water homeostasis		0.5733	1000	13.23	122.5	8	66	ADCY5,SCD,AQP1,AQP3,PRKAR2A,HYAL2,SRF,GBA
GO: Biological Process	GO:0050730	regulation of peptidyl-tyrosine phosphorylation		0.5807	1000	13.35	123.6	17	240	ABL1,CRLF1,SH3BP5,VEGFA,VEGFC,IGF2,CTF1,HYAL2,IL11,GATA1,ITGA5,IQGAP1,KIT,LEP,EGFR,CD36,ERRFI1
GO: Biological Process	GO:0001945	lymph vessel development		0.6248	1000	14.31	132.5	5	25	VEGFA,VEGFC,BMPR2,KDR,EFNB2
GO: Biological Process	GO:0070509	calcium ion import		0.6631	1000	15.13	140.1	14	179	PDE4D,ABL1,TRPC4,FGF2,CHERP,ERO1A,ATP1A2,ATP2B4,XCR1,GPER1,F2RL3,JPH2,CEMIP,SERPINE1
GO: Biological Process	GO:0051283	negative regulation of sequestering of calcium ion		0.6683	1000	15.13	140.1	11	120	PDE4D,ABL1,FGF2,CHERP,ERO1A,ATP1A2,XCR1,GPER1,F2RL3,JPH2,CEMIP
GO: Biological Process	GO:0051209	release of sequestered calcium ion into cytosol		0.6683	1000	15.13	140.1	11	120	PDE4D,ABL1,FGF2,CHERP,ERO1A,ATP1A2,XCR1,GPER1,F2RL3,JPH2,CEMIP
GO: Biological Process	GO:0071453	cellular response to oxygen levels		0.6751	1000	15.22	140.9	13	159	CITED2,NDRG1,EEF2K,VEGFA,ERO1A,HIPK2,FAS,AQP1,STC2,GATA6,PTGS2,BNIP3,CBS
GO: Biological Process	GO:0050892	intestinal absorption		0.6793	1000	15.26	141.3	6	38	VDR,APOA1,F11R,LEP,CD36,SCARB1
GO: Biological Process	GO:0046879	hormone secretion		0.6916	1000	15.48	143.3	22	358	PDE4C,ADCY5,AQP1,SLC2A1,SLC16A1,IL11,HCAR2,INHA,INHBA,PTGER3,KCNA5,GLUL,NNAT,GPER1,BRSK2,FAM3B,LEP,TFR2,EGFR,SYTL4,LRP5,LY6E
GO: Biological Process	GO:0001503	ossification		0.6971	1000	15.54	143.9	24	406	FSTL3,WNT4,FGF2,MN1,VEGFA,HSPG2,IARS,PKDCC,IGF2,IGFBP5,TXLNG,SP1,GATA1,PTGS2,BMPR2,DLX5,TEK,CBS,S1PR1,LEP,TGFB3,KLF10,EGFR,LRP5
GO: Biological Process	GO:0061029	eyelid development in camera-type eye		0.7062	1000	15.55	144	4	15	SOS1,INHBA,SRF,EGFR
GO: Biological Process	GO:0060347	heart trabecula formation		0.7062	1000	15.55	144	4	15	ADAMTS1,SRF,TEK,HEY2
GO: Biological Process	GO:0030214	hyaluronan catabolic process		0.7062	1000	15.55	144	4	15	HEXB,FGF2,HYAL2,CEMIP
GO: Biological Process	GO:0061572	actin filament bundle organization		0.7082	1000	15.55	144	12	140	ACTN1,WNT4,AMOT,PIK3R1,BAIAP2L2,FLNA,APOA1,SRF,ZYX,S1PR1,LIMK1,ARHGAP28
GO: Biological Process	GO:0043067	regulation of programmed cell death		0.7278	1000	15.92	147.4	66	1549	AARS,ABL1,CRLF1,ACTN1,WNT4,PLAC8,CITED2,NDRG1,FCGR2B,PIK3R1,FGF2,EEF2K,MERTK,VDR,VEGFA,FLNA,DEPTOR,SGK1,HIPK2,FAS,AQP1,ASNS,IFI6,HYAL2,SOS1,DAB2IP,IL11,HCAR2,SLK,INHA,TNFSF10,INHBA,CDK19,GATA1,GATA6,TNFRSF10D,TNFRSF10B,BCL6,ITGA5,TRIM24,GDNF,PTGS2,DDX3X,SOX7,BNIP3,ARNT2,CARD6,KDR,KIT,GPER1,RASGRF2,NTF4,NTRK2,DUSP6,TEK,CBS,LEP,TGFB3,LIFR,TGM2,P2RX1,EGFR,TIMP3,SERPINE1,HEY2,LRP5
GO: Biological Process	GO:0046777	protein autophosphorylation		0.7322	1000	15.96	147.8	17	245	ABL1,EEF2K,VEGFA,VEGFC,FLT1,LMTK2,SLK,TRIM24,IQGAP1,SIK2,KDR,KIT,NTRK2,TEK,EGFR,ERRFI1,ENG
GO: Biological Process	GO:0022600	digestive system process		0.7424	1000	16.11	149.2	10	103	VDR,COPA,SGK1,APOA1,AQP1,PTGER3,F11R,LEP,CD36,SCARB1
GO: Biological Process	GO:0043550	regulation of lipid kinase activity		0.7482	1000	16.11	149.2	7	53	PIK3R1,FGF2,FLT1,PIK3R3,DAB2IP,KIT,TEK
GO: Biological Process	GO:0046881	positive regulation of follicle-stimulating hormone secretion		0.7502	1000	16.11	149.2	3	7	INHA,INHBA,LEP
GO: Biological Process	GO:0035360	positive regulation of peroxisome proliferator activated receptor signaling pathway		0.7502	1000	16.11	149.2	3	7	CITED2,ALOX15B,LEP
GO: Biological Process	GO:0007267	cell-cell signaling		0.7539	1000	16.11	149.2	55	1235	PDE4C,SYN3,ADGRG1,S1PR2,MGLL,WNT4,KCNIP2,ADCY5,SERPINE2,MERTK,FLOT2,PNKD,AQP1,SLC1A3,SLC2A1,SLC16A1,CTF1,ATP1A2,CADPS2,IL11,HCAR2,INHA,TNFSF10,INHBA,GATA1,SRF,PTGER3,GDNF,PTGS2,ZYX,KCNA5,SYT11,GLUL,KCNMB1,KDR,NNAT,KIT,GPER1,RASGRF2,NTF4,DTNA,NTRK2,BRSK2,FAM3B,TEK,LEP,TFR2,EFNB1,EFNB2,P2RX1,KLF10,EGFR,SYTL4,LRP5,LY6E
GO: Biological Process	GO:1901890	positive regulation of cell junction assembly		0.7556	1000	16.11	149.2	5	26	WNT4,VEGFA,IQGAP1,KDR,TEK
GO: Biological Process	GO:0000165	MAPK cascade		0.764	1000	16.23	150.3	44	929	TPR,ABL1,S1PR2,MEF2A,PIK3CB,FGF2,RASAL1,VEGFA,NDST1,FLT1,HIPK2,APOA1,FAS,IGF2,IGFBP4,CSF2RB,UNC5CL,PROK1,IL2RG,HYAL2,SOS1,DAB2IP,IL11,INHA,INHBA,DAG1,GBA,GDNF,IQGAP1,KDR,KIT,SASH1,GPER1,RASGRF2,NTRK2,DUSP6,TEK,CBS,LEP,TGFB3,EGFR,TIMP3,CD36,ERRFI1
GO: Biological Process	GO:0048732	gland development		0.7776	1000	16.46	152.4	28	508	CDKN1C,ABL1,HK2,FSTL3,WNT4,CITED2,SERPINE2,SCD,FGF2,ALOX15B,VDR,VEGFA,CP,APOA1,FAS,IGF2,IGFBP5,ASNS,SP1,SRF,GATA6,DAG1,TGFB3,TGM2,EGFR,LRP5,RXFP1,LY6E
GO: Biological Process	GO:0033280	response to vitamin D		0.7837	1000	16.53	153.1	6	39	VDR,ADAMTS1,AQP3,STC2,TRIM24,PTGS2
GO: Biological Process	GO:0043500	muscle adaptation		0.8008	1000	16.79	155.4	10	104	PDE9A,ACTA1,FBXO32,PI16,GTF2IRD1,IGFBP5,ATP2B4,GATA6,ERRFI1,HEY2
GO: Biological Process	GO:0097191	extrinsic apoptotic signaling pathway		0.8016	1000	16.79	155.4	17	247	PIK3R1,VEGFA,DEPTOR,FAS,IFI6,HYAL2,DAB2IP,TNFSF10,INHBA,GATA1,TNFRSF10D,TNFRSF10B,GDNF,DDX3X,GPER1,TIMP3,SERPINE1
GO: Biological Process	GO:0001934	positive regulation of protein phosphorylation		0.8248	1000	17.12	158.5	45	960	ABL1,CRLF1,S1PR2,ADCY5,MAVS,PIK3CB,PIK3R1,FGF2,VEGFA,VEGFC,FLT1,PILRB,HIPK2,FAS,IGF2,IGFBP4,UNC5CL,PRKAR2A,PROK1,CTF1,ATP2B4,DAB2IP,IL11,SLK,INHA,INHBA,GATA1,TNFRSF10B,ITGA5,PTGER3,IQGAP1,BMPR2,KDR,KIT,SASH1,GPER1,NTRK2,DUSP6,TEK,LEP,CEMIP,TGFB3,EGFR,CD36,ENG
GO: Biological Process	GO:0050900	leukocyte migration		0.8318	1000	17.12	158.5	23	387	PDE4D,JAM2,PIK3CB,PIK3R1,MERTK,VEGFA,VEGFC,FLT1,PODXL,SLC16A1,SOS1,MYH9,SIRPA,ITGA5,PTGER3,F11R,KIT,JAM3,TEK,S1PR1,LEP,SERPINE1,TREM1
GO: Biological Process	GO:0098657	import into cell		0.8388	1000	17.12	158.5	7	54	SLC31A1,SLC1A3,ATP1A2,ATP2B4,GDNF,GLUL,TFR2
GO: Biological Process	GO:1990051	activation of protein kinase C activity		0.8435	1000	17.12	158.5	2	2	ABL1,LEP
GO: Biological Process	GO:2000485	regulation of glutamine transport		0.8435	1000	17.12	158.5	2	2	SLC38A3,LEP
GO: Biological Process	GO:1903243	negative regulation of cardiac muscle hypertrophy in response to stress		0.8435	1000	17.12	158.5	2	2	ATP2B4,ERRFI1
GO: Biological Process	GO:0001300	chronological cell aging		0.8435	1000	17.12	158.5	2	2	SERPINE1,ENG
GO: Biological Process	GO:0007493	endodermal cell fate determination		0.8435	1000	17.12	158.5	2	2	GATA6,SOX17
GO: Biological Process	GO:0070483	detection of hypoxia		0.8435	1000	17.12	158.5	2	2	TGFB3,ENG
GO: Biological Process	GO:0071407	cellular response to organic cyclic compound		0.8562	1000	17.32	160.3	30	562	PDE4D,ABL1,ADCY5,MAVS,EEF2K,FBXO32,VDR,ADAMTS1,LIN28B,SGK1,APLP1,FAS,AQP1,NCOR2,IGFBP5,SLC16A1,ATP1A2,ATP2B4,ZC3HAV1,INHBA,PTGER3,TRIM24,GDNF,PTGS2,KCNMB1,GPER1,ABHD2,NTRK2,EGFR,ERRFI1
GO: Biological Process	GO:0034101	erythrocyte homeostasis		0.8791	1000	17.69	163.8	11	124	CITED2,VEGFA,HIPK2,SP1,INHA,INHBA,GATA1,SRF,BCL6,NFE2L1,KIT
GO: Biological Process	GO:0010035	response to inorganic substance		0.8806	1000	17.69	163.8	30	563	ABL1,FSTL3,ACTA1,KCNIP2,MEF2A,NDRG1,EEF2K,SLC25A23,FOS,CP,FAS,AQP1,AQP3,SLC1A3,SLC30A6,MT1X,SLC41A1,ATP2B4,CPNE7,PTGS2,IQGAP1,BNIP3,KCNA5,KCNMB1,IL18BP,TFR2,EGFR,CD36,SLC25A13,TNNT2
GO: Biological Process	GO:0060343	trabecula formation		0.9057	1000	18.07	167.3	5	27	VEGFA,ADAMTS1,SRF,TEK,HEY2
GO: Biological Process	GO:0043536	positive regulation of blood vessel endothelial cell migration		0.9057	1000	18.07	167.3	5	27	AMOT,FGF2,VEGFA,VEGFC,PTGS2
GO: Biological Process	GO:0071456	cellular response to hypoxia		0.9085	1000	18.07	167.3	12	144	CITED2,NDRG1,VEGFA,ERO1A,HIPK2,FAS,AQP1,STC2,GATA6,PTGS2,BNIP3,CBS
GO: Biological Process	GO:0007179	transforming growth factor beta receptor signaling pathway		0.9164	1000	18.1	167.6	14	185	CDKN1C,CITED2,FOS,HIPK2,APOA1,HTRA4,BCL9,GDNF,ZYX,F11R,TGFB3,KLF10,ENG,CDH5
GO: Biological Process	GO:0048754	branching morphogenesis of an epithelial tube		0.9164	1000	18.1	167.6	14	185	WNT4,CITED2,FGF2,VDR,VEGFA,FLT1,CTSV,SRF,DAG1,GDNF,KDR,TEK,LRP5,ENG
GO: Biological Process	GO:0014741	negative regulation of muscle hypertrophy		0.9204	1000	18.12	167.7	4	16	PI16,IGFBP5,ATP2B4,ERRFI1
GO: Biological Process	GO:0090100	positive regulation of transmembrane receptor protein serine/threonine kinase signaling pathway		0.9289	1000	18.13	167.8	10	106	CDKN1C,CITED2,HIPK2,INHA,INHBA,GATA6,BMPR2,KDR,TGFB3,ENG
GO: Biological Process	GO:0043149	stress fiber assembly		0.9302	1000	18.13	167.8	9	88	WNT4,AMOT,PIK3R1,APOA1,SRF,ZYX,S1PR1,LIMK1,ARHGAP28
GO: Biological Process	GO:0030038	contractile actin filament bundle assembly		0.9302	1000	18.13	167.8	9	88	WNT4,AMOT,PIK3R1,APOA1,SRF,ZYX,S1PR1,LIMK1,ARHGAP28
GO: Biological Process	GO:0009187	cyclic nucleotide metabolic process		0.9522	1000	18.5	171.2	15	207	PDE4C,PDE4D,PDE9A,ADCY5,VEGFA,APLP1,AQP1,AKAP12,PTGER3,RUNDC3A,ADGRD1,GPER1,CBS,PALM,CALCRL
GO: Biological Process	GO:0051241	negative regulation of multicellular organismal process		0.9664	1000	18.71	173.2	51	1135	PDE4D,AKAP8,FSTL3,ADGRG1,WNT4,TTC3,PLAC8,HOXB8,SERPINE2,MAVS,FCGR2B,AMOT,PIK3R1,FGF2,VEGFA,PILRB,ADAMTS1,PI16,APOA1,FOXP4,IGFBP5,STC2,ATP1A2,ATP2B4,DAB2IP,INHA,INHBA,GATA1,SRF,GATA6,GBA,SEMA3G,BCL6,PTGER3,PTGS2,BMPR2,IL1R2,TMEM178A,SERPING1,SOX17,TEK,LEP,TGFB3,TIE1,CD36,ERRFI1,SERPINE1,HEY2,LRP5,IL1RL1,CALCRL
GO: Biological Process	GO:0035239	tube morphogenesis		1.009	1000	19.42	179.8	24	417	WNT4,CITED2,FGF2,KDM6A,VDR,VEGFA,FLT1,PODXL,FOXP4,CTSV,DAB2IP,SRF,GATA6,DAG1,GDNF,KDR,SOX17,TEK,TGM2,EFNB2,EGFR,ATOH8,LRP5,ENG
GO: Biological Process	GO:0045216	cell-cell junction organization		1.01	1000	19.42	179.8	16	230	ACTN1,WNT4,AMOT,VCL,VEGFA,FLNA,SLK,SRF,IQGAP1,F11R,NECTIN4,TLN2,KDR,TEK,TGFB3,CDH5
GO: Biological Process	GO:0050727	regulation of inflammatory response		1.023	1000	19.62	181.6	21	345	MGLL,FCGR2B,APOA1,HYAL2,CDK19,GBA,BCL6,PTGER3,PTGS2,ZYX,IL1R2,SERPING1,GPER1,TEK,LEP,TGM2,EGFR,BRD4,SERPINE1,IL1RL1,CALCRL
GO: Biological Process	GO:0048015	phosphatidylinositol-mediated signaling		1.05	1000	20.06	185.7	15	209	SLC9A3R2,SERPINE2,PIK3CB,PIK3R1,FGF2,FLT1,PPP1R16B,DAB2IP,KDR,KIT,GPER1,NTRK2,TEK,LEP,EGFR
GO: Biological Process	GO:0030258	lipid modification		1.139	1000	21.63	200.3	17	255	ETFBKMT,FABP3,PIK3CB,PIK3R1,SCD,PIP5KL1,FGF2,CERK,APOA1,CRAT,INPP5A,KIT,ADIPOR2,OCRL,LEP,EGFR,CD36
GO: Biological Process	GO:0046824	positive regulation of nucleocytoplasmic transport		1.142	1000	21.63	200.3	11	128	TPR,MAVS,PIK3R1,FLNA,CHERP,HYAL2,PTGS2,TEK,LEP,TGFB3,EGFR
GO: Biological Process	GO:0042327	positive regulation of phosphorylation		1.156	1000	21.63	200.3	46	1004	ABL1,CRLF1,S1PR2,ADCY5,MAVS,PIK3CB,PIK3R1,FGF2,VEGFA,VEGFC,FLT1,PILRB,HIPK2,FAS,IGF2,IGFBP4,UNC5CL,PRKAR2A,PROK1,CTF1,ATP2B4,DAB2IP,IL11,SLK,INHA,INHBA,GATA1,TNFRSF10B,ITGA5,PTGER3,IQGAP1,BMPR2,KDR,KIT,SASH1,GPER1,NTRK2,DUSP6,GRB10,TEK,LEP,CEMIP,TGFB3,EGFR,CD36,ENG
GO: Biological Process	GO:1900274	regulation of phospholipase C activity		1.172	1000	21.63	200.3	6	42	ABL1,NMUR1,FGF2,FLT1,KIT,EGFR
GO: Biological Process	GO:0032278	positive regulation of gonadotropin secretion		1.175	1000	21.63	200.3	3	8	INHA,INHBA,LEP
GO: Biological Process	GO:0070508	cholesterol import		1.175	1000	21.63	200.3	3	8	APOA1,CD36,SCARB1
GO: Biological Process	GO:0035376	sterol import		1.175	1000	21.63	200.3	3	8	APOA1,CD36,SCARB1
GO: Biological Process	GO:0014745	negative regulation of muscle adaptation		1.175	1000	21.63	200.3	3	8	IGFBP5,ATP2B4,ERRFI1
GO: Biological Process	GO:0003097	renal water transport		1.175	1000	21.63	200.3	3	8	AQP1,AQP3,HYAL2
GO: Biological Process	GO:0031065	positive regulation of histone deacetylation		1.176	1000	21.63	200.3	4	17	AKAP8,VEGFA,BCL6,LPIN1
GO: Biological Process	GO:0042789	mRNA transcription from RNA polymerase II promoter		1.176	1000	21.63	200.3	4	17	FLNA,SP1,SRF,SOX17
GO: Biological Process	GO:0048598	embryonic morphogenesis		1.183	1000	21.63	200.3	33	652	CDKN1C,WNT4,CITED2,HOXB8,AMOT,FGF2,KDM6A,VEGFC,HSPG2,NDST1,FLT1,HIPK2,APOA1,FOXP4,SOS1,SP1,INHBA,SRF,GATA6,DAG1,ITGA5,GDNF,JAG2,SOX7,BMPR2,DLX5,DUSP6,SOX17,TGFB3,ATOH8,LRP5,MYO15A,ENG
GO: Biological Process	GO:0023057	negative regulation of signaling		1.184	1000	21.63	200.3	57	1317	PDE4C,ABL1,FSTL3,S1PR2,MGLL,WNT4,SLC9A3R2,SERPINE2,FLRT2,RASAL1,VEGFA,DEPTOR,HIPK2,APOA1,HTRA4,PNKD,FAS,IGFBP4,IGFBP5,IFI6,ATP2B4,HYAL2,DAB2IP,IL11,INHA,TNFSF10,INHBA,KIF26A,GATA1,SRF,DAG1,GBA,TNFRSF10B,BCL6,PTGER3,GDNF,PTGS2,DDX3X,GATSL3,SYT11,IL1R2,GPER1,DUSP6,SOX17,GRB10,IL18BP,LEP,TGFB3,EGFR,TIMP3,SYTL4,ERRFI1,SERPINE1,HEY2,PALM,IL1RL1,ENG
GO: Biological Process	GO:0031960	response to corticosteroid		1.186	1000	21.63	200.3	14	190	ABCA3,PIK3R1,FBXO32,SGK1,FOS,FAS,AQP1,CTSV,GBA,GDNF,PTGS2,GPER1,PTPRU,ERRFI1
GO: Biological Process	GO:0006909	phagocytosis		1.188	1000	21.63	200.3	17	256	ABL1,WIPF3,FCGR2B,PIK3CB,PIK3R1,BIN2,MERTK,NCKIPSD,CD93,MYH9,SIRPA,PTX3,LEP,TGM2,LIMK1,CD36,SCARB1
GO: Biological Process	GO:0009991	response to extracellular stimulus		1.191	1000	21.63	200.3	32	626	ACTA1,WNT4,VDR,ADAMTS1,FOS,CP,APOA1,AQP3,SLC2A1,IGF2,STC2,SLC16A1,ASNS,ATP6V0E2,CADPS2,CTSV,KIF26A,SRF,GBA,TRIM24,PTGS2,BMPR2,BNIP3,GLUL,KDR,SLC38A3,ADIPOR2,ADSSL1,CBS,LEP,KLF10,TIMP3
GO: Biological Process	GO:0048017	inositol lipid-mediated signaling		1.211	1000	21.87	202.5	15	212	SLC9A3R2,SERPINE2,PIK3CB,PIK3R1,FGF2,FLT1,PPP1R16B,DAB2IP,KDR,KIT,GPER1,NTRK2,TEK,LEP,EGFR
GO: Biological Process	GO:0032989	cellular component morphogenesis		1.211	1000	21.87	202.5	61	1434	HEXB,ABL1,ACTA1,WIPF3,MGLL,ACTN1,WNT4,TTC3,MEF2A,MELTF,EEF2K,FLRT2,MERTK,RASAL1,VCL,VDR,VEGFA,ISLR2,FLNA,SGK1,LMTK2,APOA1,SLC1A3,PRX,KLF7,PALLD,SOS1,DAB2IP,MYH9,MYH11,KIF26A,ADAM15,GATA1,SRF,DAG1,SEMA3G,BCL6,GDNF,IQGAP1,BMPR2,KDR,DLX5,KIT,WASF1,NTF4,NTRK2,BRSK2,SOX17,OCRL,TEK,CDC42EP1,TGFB3,LIFR,LIMK1,EFNB1,EFNB2,EGFR,PLXNC1,HEY2,PALM,TNNT2
GO: Biological Process	GO:0060402	calcium ion transport into cytosol		1.223	1000	21.97	203.4	12	149	PDE4D,ABL1,FGF2,CHERP,ERO1A,ATP1A2,ATP2B4,XCR1,GPER1,F2RL3,JPH2,CEMIP
GO: Biological Process	GO:0001701	in utero embryonic development		1.224	1000	21.97	203.4	24	423	CDKN1C,CITED2,AMOT,HS6ST1,KDM6A,ERVFRD-1,VEGFA,AMD1,NCOR2,SP1,MYH9,GATA1,SRF,GATA6,JAG2,ARNT2,SOX17,OCRL,TGFB3,TIE1,EGFR,BRD4,HEY2,LY6E
GO: Biological Process	GO:0046883	regulation of hormone secretion		1.238	1000	22.15	205.1	19	303	PDE4C,ADCY5,SLC2A1,SLC16A1,IL11,HCAR2,INHA,INHBA,PTGER3,KCNA5,GLUL,NNAT,GPER1,BRSK2,LEP,TFR2,EGFR,SYTL4,LRP5
GO: Biological Process	GO:0048666	neuron development		1.244	1000	22.18	205.4	50	1120	CDKN1C,ABL1,MGLL,ATP8B1,KCNIP2,MEF2A,SERPINE2,HS6ST1,EEF2K,FLRT2,RASAL1,VCL,VEGFA,ISLR2,GIT1,ADAMTS1,SGK1,NCKIPSD,LMTK2,APOA1,FAS,SLC1A3,MICALL1,KLF7,CTF1,PALLD,SOS1,DAB2IP,KIF26A,SRF,DAG1,SEMA3G,GDNF,IQGAP1,BMPR2,KDR,DLX5,JAM3,NTF4,NTRK2,BRSK2,LEP,LIFR,LIMK1,EFNB1,EFNB2,EGFR,PLXNC1,PALM,MTURN
GO: Biological Process	GO:0007204	positive regulation of cytosolic calcium ion concentration		1.248	1000	22.18	205.4	18	280	PDE4D,ABL1,ADCY5,FGF2,CHERP,ERO1A,ATP1A2,ATP2B4,PTGER3,KDR,XCR1,GPER1,F2RL3,JPH2,S1PR1,CEMIP,TGM2,CD36
GO: Biological Process	GO:0034220	ion transmembrane transport		1.252	1000	22.19	205.4	48	1064	PDE4D,ABL1,TRPC4,ATP8B1,KCNIP2,S100A1,SCN4A,SLC35A2,FGF2,PCYOX1,SLC4A8,CHERP,SLC37A3,SLC31A1,SGK1,ERO1A,AQP1,AQP3,SLC1A3,SLC30A6,SLC6A6,SLC6A8,SLC16A1,SLC16A2,ATP6V0E2,PRKAB2,ATP1A2,SLC41A1,ATP2B4,SLC38A9,FXYD6,PTGER3,KCNA5,SLC41A3,KCNMB1,ATP13A3,SLC38A3,XCR1,GPER1,RASGRF2,F2RL3,JPH2,LASP1,CEMIP,P2RX1,SLC25A13,SERPINE1,SLC38A7
GO: Biological Process	GO:0023061	signal release		1.257	1000	22.19	205.4	27	499	PDE4C,SYN3,ADCY5,PNKD,AQP1,SLC2A1,SLC16A1,CADPS2,IL11,HCAR2,INHA,INHBA,PTGER3,KCNA5,SYT11,GLUL,NNAT,GPER1,NTRK2,BRSK2,FAM3B,LEP,TFR2,EGFR,SYTL4,LRP5,LY6E
GO: Biological Process	GO:0006935	chemotaxis		1.259	1000	22.19	205.4	30	576	PDE4D,PIK3CB,AMOT,FGF2,BIN2,FLRT2,VEGFA,VEGFC,FLT1,LMTK2,APOA1,KLF7,SOS1,KIF26A,DAG1,SEMA3G,BMPR2,KDR,DLX5,KIT,JAM3,XCR1,S1PR1,EFNB1,EFNB2,PLXNC1,SERPINE1,TREM1,ENG,SERPIND1
GO: Biological Process	GO:2000352	negative regulation of endothelial cell apoptotic process		1.271	1000	22.33	206.7	5	29	ABL1,IL11,KDR,TEK,SERPINE1
GO: Biological Process	GO:0048660	regulation of smooth muscle cell proliferation		1.296	1000	22.64	209.6	11	130	PIK3R1,FGF2,VEGFA,FLT1,IGFBP5,PTGS2,GPER1,S1PR1,TGM2,EGFR,CALCRL
GO: Biological Process	GO:0006629	lipid metabolic process		1.296	1000	22.64	209.6	59	1380	HEXB,ETFBKMT,MGLL,ATP8B1,WNT4,FABP3,PIK3CB,PIK3R1,SCD,TPP1,PIP5KL1,FADS2,FGF2,ALOX15B,VDR,HSPG2,CERK,FLT1,FAM213B,PIK3R3,APOA1,CRAT,NCOR2,IGF2,SLC16A1,ST6GALNAC3,PRKAB2,SDC3,CPNE7,DAB2IP,HCAR2,CYP2J2,SAMD8,INPP5A,GATA6,GBA,PITPNC1,PTGS2,GGT5,LPIN1,ST8SIA6,CHPT1,KIT,ADIPOR2,TBL1X,GPER1,ABHD2,PIGS,OCRL,TEK,PLBD2,LEP,P2RX1,EGFR,NANS,CD36,SCARB1,APOL4,LRP5
GO: Biological Process	GO:0044255	cellular lipid metabolic process		1.302	1000	22.67	209.9	48	1066	HEXB,ETFBKMT,MGLL,FABP3,PIK3CB,PIK3R1,SCD,PIP5KL1,FADS2,FGF2,ALOX15B,HSPG2,CERK,FLT1,FAM213B,PIK3R3,APOA1,CRAT,NCOR2,ST6GALNAC3,PRKAB2,SDC3,CPNE7,DAB2IP,CYP2J2,SAMD8,INPP5A,GATA6,GBA,PITPNC1,PTGS2,GGT5,LPIN1,ST8SIA6,CHPT1,KIT,ADIPOR2,TBL1X,ABHD2,PIGS,OCRL,TEK,LEP,P2RX1,EGFR,NANS,CD36,SCARB1
GO: Biological Process	GO:0010817	regulation of hormone levels		1.324	1000	22.88	211.8	29	552	PDE4C,WNT4,ADCY5,MME,AQP1,SLC2A1,IGF2,STC2,SLC16A1,SLC16A2,IL11,HCAR2,INHA,INHBA,SLCO4A1,PTGER3,KCNA5,GLUL,NNAT,GPER1,BRSK2,FAM3B,LEP,TFR2,EGFR,SYTL4,SCARB1,LRP5,LY6E
GO: Biological Process	GO:0030282	bone mineralization		1.324	1000	22.88	211.8	10	111	WNT4,PKDCC,TXLNG,GATA1,PTGS2,BMPR2,S1PR1,LEP,TGFB3,KLF10
GO: Biological Process	GO:0042330	taxis		1.328	1000	22.88	211.8	30	578	PDE4D,PIK3CB,AMOT,FGF2,BIN2,FLRT2,VEGFA,VEGFC,FLT1,LMTK2,APOA1,KLF7,SOS1,KIF26A,DAG1,SEMA3G,BMPR2,KDR,DLX5,KIT,JAM3,XCR1,S1PR1,EFNB1,EFNB2,PLXNC1,SERPINE1,TREM1,ENG,SERPIND1
GO: Biological Process	GO:0031952	regulation of protein autophosphorylation		1.33	1000	22.88	211.8	6	43	EEF2K,VEGFA,VEGFC,IQGAP1,ERRFI1,ENG
GO: Biological Process	GO:0060401	cytosolic calcium ion transport		1.372	1000	23.55	218	12	151	PDE4D,ABL1,FGF2,CHERP,ERO1A,ATP1A2,ATP2B4,XCR1,GPER1,F2RL3,JPH2,CEMIP
GO: Biological Process	GO:0007369	gastrulation		1.377	1000	23.56	218.1	14	193	AMOT,KDM6A,APOA1,INHBA,SRF,GATA6,DAG1,ITGA5,SOX7,BMPR2,DUSP6,SOX17,ATOH8,LRP5
GO: Biological Process	GO:0008625	extrinsic apoptotic signaling pathway via death domain receptors		1.381	1000	23.56	218.1	9	93	PIK3R1,FAS,DAB2IP,TNFSF10,TNFRSF10D,TNFRSF10B,DDX3X,TIMP3,SERPINE1
GO: Biological Process	GO:0048589	developmental growth		1.39	1000	23.65	218.9	34	685	CDKN1C,PDE4D,ABL1,MGLL,PLAC8,FGF2,KDM6A,RASAL1,VCL,VEGFA,ISLR2,PI16,PKDCC,IGF2,IGFBP5,STC2,SOS1,ADAM15,SRF,GATA6,SEMA3G,BCL9,IQGAP1,BMPR2,KDR,DUSP6,S1PR1,LEP,LIMK1,TIMP3,PLXNC1,BRD4,HEY2,LY6E
GO: Biological Process	GO:0045944	positive regulation of transcription from RNA polymerase II promoter		1.427	1000	24.2	224.1	49	1099	HEXB,FSTL3,PEG3,MEF2A,PLAC8,CITED2,MAVS,PIK3R1,FGF2,VDR,VEGFA,FOS,HIPK2,ARID3B,IGF2,EAF1,HYAL2,DAB2IP,IL11,SP1,INHBA,GATA1,SRF,GATA6,BCL9,GDNF,DDX3X,LPIN1,BMPR2,CSRNP2,NFE2L1,ARNT2,DLX5,TET3,SLC38A3,TBL1X,GPER1,SOX17,S1PR1,IKZF4,TFR2,TGFB3,EGFR,BRD4,SERPINE1,HEY2,LRP5,ELF4,ENG
GO: Biological Process	GO:0042981	regulation of apoptotic process		1.435	1000	24.27	224.7	64	1532	AARS,ABL1,CRLF1,ACTN1,WNT4,PLAC8,CITED2,NDRG1,FCGR2B,PIK3R1,EEF2K,MERTK,VDR,VEGFA,FLNA,DEPTOR,SGK1,HIPK2,FAS,AQP1,ASNS,IFI6,HYAL2,SOS1,DAB2IP,IL11,HCAR2,SLK,INHA,TNFSF10,INHBA,CDK19,GATA1,GATA6,TNFRSF10D,TNFRSF10B,BCL6,ITGA5,TRIM24,GDNF,PTGS2,DDX3X,SOX7,BNIP3,ARNT2,CARD6,KDR,GPER1,RASGRF2,NTF4,NTRK2,DUSP6,TEK,CBS,LEP,TGFB3,LIFR,TGM2,P2RX1,EGFR,TIMP3,SERPINE1,HEY2,LRP5
GO: Biological Process	GO:0045834	positive regulation of lipid metabolic process		1.452	1000	24.49	226.8	12	152	WNT4,FABP3,SCD,FGF2,FLT1,APOA1,IGF2,PTGS2,KIT,TEK,CD36,SCARB1
GO: Biological Process	GO:0021675	nerve development		1.467	1000	24.57	227.5	8	76	ATP8B1,CITED2,SERPINE2,SLC1A3,PRX,CTSV,DAG1,NTF4
GO: Biological Process	GO:0014897	striated muscle hypertrophy		1.467	1000	24.57	227.5	8	76	PDE9A,PI16,IGFBP5,ATP2B4,GATA6,LEP,ERRFI1,HEY2
GO: Biological Process	GO:2001236	regulation of extrinsic apoptotic signaling pathway		1.47	1000	24.57	227.5	13	173	VEGFA,DEPTOR,FAS,IFI6,HYAL2,TNFSF10,INHBA,GATA1,TNFRSF10B,GDNF,GPER1,TIMP3,SERPINE1
GO: Biological Process	GO:0060349	bone morphogenesis		1.489	1000	24.76	229.3	9	94	CITED2,PAPPA2,HSPG2,BMPR2,DLX5,TEK,CBS,TGFB3,LRP5
GO: Biological Process	GO:1901343	negative regulation of vasculature development		1.489	1000	24.76	229.3	9	94	WNT4,AMOT,ADAMTS1,DAB2IP,TEK,TIE1,CD36,SERPINE1,HEY2
GO: Biological Process	GO:0061028	establishment of endothelial barrier		1.503	1000	24.92	230.7	6	44	PDE4D,S1PR2,PPP1R16B,F11R,ENG,CDH5
GO: Biological Process	GO:0060348	bone development		1.518	1000	25.1	232.4	14	195	CITED2,PAPPA2,HSPG2,SRF,BMPR2,KDR,DLX5,KIT,TEK,CBS,LEP,TGFB3,SH3PXD2B,LRP5
GO: Biological Process	GO:0045137	development of primary sexual characteristics		1.525	1000	25.15	232.8	17	262	FSTL3,WNT4,CITED2,VEGFA,ADAMTS1,FAS,CTSV,INHA,INHBA,ADAM15,GATA1,GATA6,KDR,KIT,CBX2,LEP,SERPINE1
GO: Biological Process	GO:0006816	calcium ion transport		1.566	1000	25.74	238.3	23	406	PDE4D,ABL1,TRPC4,NMUR1,S100A1,FGF2,VDR,CHERP,ERO1A,STC2,SARAF,ATP1A2,ATP2B4,PTGER3,PTGS2,XCR1,GPER1,F2RL3,JPH2,CEMIP,P2RX1,SERPINE1,CALCRL
GO: Biological Process	GO:0051145	smooth muscle cell differentiation		1.579	1000	25.88	239.6	7	60	WNT4,VEGFA,SRF,GATA6,KIT,GPER1,HEY2
GO: Biological Process	GO:0010648	negative regulation of cell communication		1.587	1000	25.95	240.2	57	1334	PDE4C,ABL1,FSTL3,S1PR2,MGLL,WNT4,SLC9A3R2,SERPINE2,FLRT2,RASAL1,VEGFA,DEPTOR,HIPK2,APOA1,HTRA4,PNKD,FAS,IGFBP4,IGFBP5,IFI6,ATP2B4,HYAL2,DAB2IP,IL11,INHA,TNFSF10,INHBA,KIF26A,GATA1,SRF,DAG1,GBA,TNFRSF10B,BCL6,PTGER3,GDNF,PTGS2,DDX3X,GATSL3,SYT11,IL1R2,GPER1,DUSP6,SOX17,GRB10,IL18BP,LEP,TGFB3,EGFR,TIMP3,SYTL4,ERRFI1,SERPINE1,HEY2,PALM,IL1RL1,ENG
GO: Biological Process	GO:0007568	aging		1.612	1000	26.28	243.3	19	310	CDKN1C,PDE4D,ABL1,MME,ERO1A,FOS,CP,FAS,C2orf40,CTSV,HYAL2,SRF,BCL6,SERPING1,NTRK2,TGFB3,TIMP3,SERPINE1,ENG
GO: Biological Process	GO:0050880	regulation of blood vessel size		1.63	1000	26.5	245.3	13	175	ACTA2,ATP1A2,PTGER3,PTGS2,BMPR2,KCNA5,KCNMB1,KDR,GPER1,CBS,LEP,P2RX1,EGFR
GO: Biological Process	GO:0048659	smooth muscle cell proliferation		1.656	1000	26.85	248.6	11	134	PIK3R1,FGF2,VEGFA,FLT1,IGFBP5,PTGS2,GPER1,S1PR1,TGM2,EGFR,CALCRL
GO: Biological Process	GO:0001569	branching involved in blood vessel morphogenesis		1.693	1000	27.3	252.7	6	45	VEGFA,FLT1,SRF,TEK,LRP5,ENG
GO: Biological Process	GO:2000351	regulation of endothelial cell apoptotic process		1.693	1000	27.3	252.7	6	45	ABL1,IL11,KDR,GPER1,TEK,SERPINE1
GO: Biological Process	GO:0051046	regulation of secretion		1.713	1000	27.5	254.6	38	802	PDE4C,ABL1,ADCY5,TMEM184A,ALOX15B,VEGFC,SGK1,APOA1,PNKD,AQP1,SLC2A1,SLC16A1,CADPS2,HYAL2,IL11,HCAR2,INHA,INHBA,PTGER3,GDNF,KCNA5,SYT11,IL1R2,GLUL,DNAJC1,NNAT,GPER1,NTRK2,BRSK2,TEK,LEP,TFR2,TGFB3,EGFR,SYTL4,CD36,LRP5,IL1RL1
GO: Biological Process	GO:0035150	regulation of tube size		1.715	1000	27.5	254.6	13	176	ACTA2,ATP1A2,PTGER3,PTGS2,BMPR2,KCNA5,KCNMB1,KDR,GPER1,CBS,LEP,P2RX1,EGFR
GO: Biological Process	GO:0046880	regulation of follicle-stimulating hormone secretion		1.725	1000	27.51	254.7	3	9	INHA,INHBA,LEP
GO: Biological Process	GO:0031077	post-embryonic camera-type eye development		1.725	1000	27.51	254.7	3	9	VEGFA,FLT1,KDR
GO: Biological Process	GO:0014896	muscle hypertrophy		1.736	1000	27.62	255.7	8	78	PDE9A,PI16,IGFBP5,ATP2B4,GATA6,LEP,ERRFI1,HEY2
GO: Biological Process	GO:0042886	amide transport		1.761	1000	27.94	258.7	22	385	PDE4C,ADCY5,AQP1,AQP3,SLC2A1,SLC16A1,SLC19A1,PTGER3,PTGS2,KCNA5,GLUL,NNAT,SLC38A3,GPER1,BRSK2,FAM3B,LEP,TFR2,EGFR,SYTL4,SLC38A7,LRP5
GO: Biological Process	GO:0000902	cell morphogenesis		1.785	1000	28.24	261.5	57	1341	HEXB,ABL1,WIPF3,MGLL,ACTN1,WNT4,TTC3,MEF2A,MELTF,EEF2K,FLRT2,MERTK,RASAL1,VCL,VDR,VEGFA,ISLR2,FLNA,SGK1,LMTK2,APOA1,SLC1A3,KLF7,PALLD,SOS1,DAB2IP,MYH9,KIF26A,ADAM15,GATA1,SRF,DAG1,SEMA3G,BCL6,GDNF,IQGAP1,BMPR2,KDR,DLX5,KIT,WASF1,NTF4,NTRK2,BRSK2,SOX17,OCRL,TEK,CDC42EP1,TGFB3,LIFR,LIMK1,EFNB1,EFNB2,EGFR,PLXNC1,HEY2,PALM
GO: Biological Process	GO:0050731	positive regulation of peptidyl-tyrosine phosphorylation		1.804	1000	28.39	262.8	13	177	ABL1,CRLF1,VEGFA,VEGFC,IGF2,CTF1,IL11,GATA1,ITGA5,IQGAP1,KIT,LEP,CD36
GO: Biological Process	GO:0051384	response to glucocorticoid		1.804	1000	28.39	262.8	13	177	ABCA3,PIK3R1,FBXO32,SGK1,FOS,FAS,AQP1,CTSV,GBA,GDNF,PTGS2,PTPRU,ERRFI1
GO: Biological Process	GO:0060841	venous blood vessel development		1.831	1000	28.59	264.6	4	19	VEGFA,BMPR2,EFNB2,ENG
GO: Biological Process	GO:0060055	angiogenesis involved in wound healing		1.831	1000	28.59	264.6	4	19	PIK3CB,SRF,ADIPOR2,SERPINE1
GO: Biological Process	GO:0070293	renal absorption		1.831	1000	28.59	264.6	4	19	SGK1,AQP1,AQP3,HYAL2
GO: Biological Process	GO:0051341	regulation of oxidoreductase activity		1.856	1000	28.9	267.6	9	97	DDAH1,ABL1,VDR,ATP2B4,GDNF,LEP,EGFR,SCARB1,ENG
GO: Biological Process	GO:0051924	regulation of calcium ion transport		1.863	1000	28.93	267.8	16	244	PDE4D,ABL1,TRPC4,S100A1,VDR,STC2,SARAF,ATP1A2,PTGER3,PTGS2,GPER1,F2RL3,JPH2,CEMIP,P2RX1,SERPINE1
GO: Biological Process	GO:0030104	water homeostasis		1.885	1000	29.19	270.2	8	79	ADCY5,SCD,AQP1,AQP3,PRKAR2A,HYAL2,SRF,GBA
GO: Biological Process	GO:0061138	morphogenesis of a branching epithelium		1.91	1000	29.43	272.4	15	222	WNT4,CITED2,FGF2,VDR,VEGFA,FLT1,CTSV,SRF,DAG1,GDNF,KDR,TEK,TGM2,LRP5,ENG
GO: Biological Process	GO:2000021	regulation of ion homeostasis		1.91	1000	29.43	272.4	15	222	PDE4D,ABL1,FGF2,SLC25A23,CHERP,ERO1A,SLC30A6,ATP1A2,IFI6,KDR,XCR1,GPER1,F2RL3,JPH2,CEMIP
GO: Biological Process	GO:0007596	blood coagulation		1.977	1000	30.39	281.3	21	364	ACTN1,SERPINE2,PIK3CB,PIK3R1,MERTK,VCL,FLNA,SCUBE1,PRKAR2A,MYH9,GATA1,SRF,GATA6,PTGER3,SERPING1,F2RL3,P2RX1,CD36,ENTPD2,SERPINE1,SERPIND1
GO: Biological Process	GO:0098602	single organism cell adhesion		1.989	1000	30.47	282	40	864	ABL1,FSTL3,ACTN1,WNT4,JAM2,CITED2,MELTF,SERPINE2,PIK3CB,PIK3R1,MERTK,VCL,VEGFA,FLNA,FLOT2,PODXL,APOA1,FAS,CD93,IGF2,IL2RG,SOS1,MYH9,GATA1,SRF,BCL6,ITGA5,PTGER3,JAG2,NECTIN4,KIT,JAM3,PTPRU,TEK,LEP,EFNB1,EFNB2,EGFR,ELF4,CDH5
GO: Biological Process	GO:0071241	cellular response to inorganic substance		1.993	1000	30.47	282	13	179	FSTL3,MEF2A,EEF2K,SLC25A23,FOS,FAS,AQP1,MT1X,SLC41A1,CPNE7,IQGAP1,BNIP3,TFR2
GO: Biological Process	GO:0070849	response to epidermal growth factor		2.008	1000	30.47	282	5	32	TPR,DAB2IP,IQGAP1,EGFR,ERRFI1
GO: Biological Process	GO:2000249	regulation of actin cytoskeleton reorganization		2.008	1000	30.47	282	5	32	ABL1,BAIAP2L2,CTSV,F11R,TEK
GO: Biological Process	GO:1903670	regulation of sprouting angiogenesis		2.008	1000	30.47	282	5	32	FGF2,VEGFA,PPP1R16B,ITGA5,PTGS2
GO: Biological Process	GO:0016337	single organismal cell-cell adhesion		2.037	1000	30.81	285.3	38	810	ABL1,FSTL3,ACTN1,WNT4,JAM2,CITED2,SERPINE2,PIK3CB,PIK3R1,VCL,VEGFA,FLNA,FLOT2,PODXL,APOA1,FAS,CD93,IGF2,IL2RG,SOS1,MYH9,GATA1,SRF,BCL6,ITGA5,PTGER3,JAG2,NECTIN4,KIT,JAM3,PTPRU,TEK,LEP,EFNB1,EFNB2,EGFR,ELF4,CDH5
GO: Biological Process	GO:0042692	muscle cell differentiation		2.074	1000	31.3	289.7	23	415	ABL1,ACTA1,WNT4,MEF2A,KIAA1161,PIK3R1,FER1L5,VEGFA,FLNC,FLOT2,PI16,IGF2,IGFBP5,MYH9,MYH11,SRF,GATA6,BCL9,KIT,GPER1,EFNB2,HEY2,TNNT2
GO: Biological Process	GO:0009306	protein secretion		2.086	1000	31.4	290.7	28	543	PDE4C,ABL1,ADCY5,ALOX15B,VEGFC,APOA1,SLC2A1,SLC16A1,HYAL2,HCAR2,PTGER3,KCNA5,IL1R2,GLUL,DNAJC1,NNAT,GPER1,BRSK2,FAM3B,TEK,LEP,TGFB3,EGFR,SYTL4,CD36,TREM1,LRP5,IL1RL1
GO: Biological Process	GO:1900182	positive regulation of protein localization to nucleus		2.093	1000	31.43	290.9	11	138	TPR,MAVS,PIK3R1,FLNA,CHERP,HYAL2,PTGS2,TEK,LEP,TGFB3,EGFR
GO: Biological Process	GO:0019229	regulation of vasoconstriction		2.211	1000	33.11	306.6	8	81	ATP1A2,PTGER3,PTGS2,BMPR2,KCNA5,LEP,P2RX1,EGFR
GO: Biological Process	GO:0030220	platelet formation		2.237	1000	33.42	309.4	4	20	ACTN1,MYH9,GATA1,SRF
GO: Biological Process	GO:0045444	fat cell differentiation		2.27	1000	33.83	313.2	15	226	PLAC8,SCD,ALDH6A1,VEGFA,ERO1A,NCOR2,IL11,PTGS2,LPIN1,BNIP3,TBL1X,GPER1,LEP,SH3PXD2B,LRP5
GO: Biological Process	GO:0055085	transmembrane transport		2.284	1000	33.95	314.3	57	1356	ABCA3,PDE4D,ABL1,TRPC4,ATP8B1,KCNIP2,SLC10A7,S100A1,SCN4A,SLC35A2,FGF2,SLC25A23,PCYOX1,SLC4A8,CHERP,SLC37A3,SLC31A1,SGK1,ERO1A,MFSD4A,APOA1,AQP1,AQP3,SLC1A3,SLC2A1,SLC30A6,SLC6A6,SLC6A8,SLC16A1,SLC16A2,SLC19A1,ATP6V0E2,PRKAB2,ATP1A2,SLC41A1,ATP2B4,SLC38A9,SLC22A23,FXYD6,PTGER3,KCNA5,SLC41A3,KCNMB1,ATP13A3,SLC38A3,XCR1,GPER1,RASGRF2,F2RL3,JPH2,LASP1,CEMIP,P2RX1,SCARB1,SLC25A13,SERPINE1,SLC38A7
GO: Biological Process	GO:0071396	cellular response to lipid		2.302	1000	34.09	315.5	29	573	PDE4D,ABL1,AKAP8,ADCY5,FBXO32,VDR,ADAMTS1,SGK1,FAS,AQP1,ATP1A2,DAB2IP,INHBA,CDK19,PTGER3,TRIM24,GDNF,KCNMB1,SASH1,GPER1,ABHD2,NTRK2,LEP,EGFR,CD36,SCARB1,ENTPD2,ERRFI1,SERPINE1
GO: Biological Process	GO:0006357	regulation of transcription from RNA polymerase II promoter		2.305	1000	34.09	315.5	76	1922	HEXB,CDKN1C,TPR,ABL1,FSTL3,KDM5C,PEG3,MEF2A,PLAC8,S100A1,CITED2,MAVS,PIK3R1,FGF2,VDR,VEGFA,FOS,HIPK2,GTF2IRD1,ZBTB42,ARID3B,YEATS2,NCOR2,FOXP4,IGF2,EAF1,KLF7,SP6,ZBTB10,ATP2B4,HYAL2,DAB2IP,IL11,SP1,INHBA,GATA1,SRF,GATA6,BCL6,GMEB2,BCL9,ELMSAN1,GDNF,DDX3X,LPIN1,SOX7,BMPR2,CSRNP2,NFE2L1,MED22,ARNT2,KDR,DLX5,USP3,TET3,SLC38A3,TBL1X,CBX2,GPER1,SOX17,S1PR1,LEP,IKZF4,TFR2,TGFB3,BCL6B,KLF10,EGFR,BRD4,CD…
GO: Biological Process	GO:0007599	hemostasis		2.328	1000	34.26	317.1	21	369	ACTN1,SERPINE2,PIK3CB,PIK3R1,MERTK,VCL,FLNA,SCUBE1,PRKAR2A,MYH9,GATA1,SRF,GATA6,PTGER3,SERPING1,F2RL3,P2RX1,CD36,ENTPD2,SERPINE1,SERPIND1
GO: Biological Process	GO:0050817	coagulation		2.328	1000	34.26	317.1	21	369	ACTN1,SERPINE2,PIK3CB,PIK3R1,MERTK,VCL,FLNA,SCUBE1,PRKAR2A,MYH9,GATA1,SRF,GATA6,PTGER3,SERPING1,F2RL3,P2RX1,CD36,ENTPD2,SERPINE1,SERPIND1
GO: Biological Process	GO:0043069	negative regulation of programmed cell death		2.352	1000	34.53	319.7	42	928	AARS,ABL1,CRLF1,WNT4,PLAC8,CITED2,FCGR2B,PIK3R1,EEF2K,MERTK,VEGFA,FLNA,SGK1,HIPK2,FAS,AQP1,ASNS,IFI6,IL11,TNFSF10,GATA1,GATA6,TNFRSF10D,TNFRSF10B,BCL6,ITGA5,GDNF,DDX3X,BNIP3,ARNT2,KDR,KIT,NTF4,NTRK2,TEK,CBS,LEP,TGFB3,LIFR,EGFR,SERPINE1,HEY2
GO: Biological Process	GO:0034333	adherens junction assembly		2.39	1000	34.79	322.1	8	82	ACTN1,WNT4,VCL,VEGFA,SLK,IQGAP1,KDR,TEK
GO: Biological Process	GO:0010616	negative regulation of cardiac muscle adaptation		2.41	1000	34.79	322.1	2	3	ATP2B4,ERRFI1
GO: Biological Process	GO:1901492	positive regulation of lymphangiogenesis		2.41	1000	34.79	322.1	2	3	VEGFA,VEGFC
GO: Biological Process	GO:2000722	regulation of cardiac vascular smooth muscle cell differentiation		2.41	1000	34.79	322.1	2	3	GPER1,HEY2
GO: Biological Process	GO:0043490	malate-aspartate shuttle		2.41	1000	34.79	322.1	2	3	SLC1A3,SLC25A13
GO: Biological Process	GO:0006867	asparagine transport		2.41	1000	34.79	322.1	2	3	SLC38A3,SLC38A7
GO: Biological Process	GO:0051223	regulation of protein transport		2.411	1000	34.79	322.1	38	818	TPR,PDE4C,ABL1,NMUR1,ADCY5,MAVS,PIK3R1,DERL3,ALOX15B,VEGFC,FLNA,CHERP,PKDCC,APOA1,SLC2A1,SLC16A1,HYAL2,DAB2IP,HCAR2,PTGER3,PTGS2,KCNA5,IL1R2,GLUL,DNAJC1,MTCL1,NNAT,GPER1,BRSK2,TEK,LEP,CEMIP,TGFB3,EGFR,SYTL4,CD36,LRP5,IL1RL1
GO: Biological Process	GO:0048771	tissue remodeling		2.421	1000	34.82	322.3	13	183	TPP1,VDR,VEGFA,FLNA,IGFBP5,BMPR2,CBS,S1PR1,LEP,TGFB3,TGM2,EGFR,LRP5
GO: Biological Process	GO:0003006	developmental process involved in reproduction		2.425	1000	34.82	322.3	35	736	HEXB,CDKN1C,FSTL3,WNT4,PHLDA2,CITED2,SERPINE2,TMEM184A,HS6ST1,MERTK,ALOX15B,ERVFRD-1,VDR,VEGFA,ADAMTS1,FAS,STC2,CTSV,SP1,INHA,INHBA,ADAM15,GATA1,GATA6,PTGS2,BMPR2,KDR,KIT,JAM3,CBX2,ABHD2,LEP,EGFR,SERPINE1,HEY2
GO: Biological Process	GO:0097306	cellular response to alcohol		2.479	1000	35.5	328.6	11	141	FBXO32,VDR,ADAMTS1,AQP1,INHBA,TRIM24,GDNF,KCNMB1,GPER1,EGFR,ERRFI1
GO: Biological Process	GO:0034332	adherens junction organization		2.524	1000	36.06	333.9	10	121	ACTN1,WNT4,VCL,VEGFA,SLK,IQGAP1,NECTIN4,KDR,TEK,CDH5
GO: Biological Process	GO:0007015	actin filament organization		2.532	1000	36.08	334	20	347	ABL1,ACTA1,WIPF3,ACTN1,WNT4,AMOT,PIK3R1,BAIAP2L2,FLNA,APOA1,MYH9,SRF,SIRPA,ZYX,WASF1,S1PR1,CDC42EP1,LIMK1,ARHGAP28,TNNT2
GO: Biological Process	GO:0048661	positive regulation of smooth muscle cell proliferation		2.58	1000	36.68	339.6	8	83	FGF2,VEGFA,FLT1,PTGS2,S1PR1,TGM2,EGFR,CALCRL
GO: Biological Process	GO:0032101	regulation of response to external stimulus		2.608	1000	36.99	342.5	45	1018	MGLL,WNT4,SERPINE2,MAVS,FCGR2B,FGF2,VEGFA,VEGFC,APOA1,SLC1A3,CD93,ATP6V0E2,HYAL2,ZC3HAV1,MYOM1,CDK19,PHYHIP,GBA,SEMA3G,BCL6,PTGER3,TRIM24,PTGS2,ZYX,BMPR2,BNIP3,IL1R2,SERPING1,KDR,JAM3,SASH1,GPER1,TEK,S1PR1,LEP,TGM2,EFNB2,EGFR,PLXNC1,BRD4,CD36,SERPINE1,TREM1,IL1RL1,CALCRL
GO: Biological Process	GO:0042310	vasoconstriction		2.624	1000	37.13	343.8	9	102	ACTA2,ATP1A2,PTGER3,PTGS2,BMPR2,KCNA5,LEP,P2RX1,EGFR
GO: Biological Process	GO:0002762	negative regulation of myeloid leukocyte differentiation		2.64	1000	37.26	344.9	6	49	FSTL3,PIK3R1,PILRB,INHA,INHBA,TMEM178A
GO: Biological Process	GO:0051180	vitamin transport		2.648	1000	37.28	345.2	5	34	APOA1,SLC2A1,SLC19A1,TCN2,SCARB1
GO: Biological Process	GO:0036344	platelet morphogenesis		2.702	1000	37.96	351.4	4	21	ACTN1,MYH9,GATA1,SRF
GO: Biological Process	GO:0048812	neuron projection morphogenesis		2.724	1000	38.18	353.5	31	633	ABL1,MGLL,MEF2A,EEF2K,FLRT2,RASAL1,VCL,VEGFA,ISLR2,SGK1,LMTK2,KLF7,SOS1,DAB2IP,KIF26A,SRF,DAG1,SEMA3G,IQGAP1,BMPR2,KDR,DLX5,NTF4,NTRK2,BRSK2,LIFR,LIMK1,EFNB1,EFNB2,EGFR,PLXNC1
GO: Biological Process	GO:0006937	regulation of muscle contraction		2.749	1000	38.43	355.8	12	164	PDE4D,CNN1,FLT1,HSPB6,ATP1A2,SRF,PTGER3,PTGS2,GPER1,P2RX1,CALCRL,TNNT2
GO: Biological Process	GO:1903034	regulation of response to wounding		2.785	1000	38.85	359.7	25	476	MGLL,WNT4,SERPINE2,FCGR2B,FGF2,APOA1,HYAL2,CDK19,GBA,BCL6,PTGER3,PTGS2,ZYX,IL1R2,SERPING1,GPER1,TEK,LEP,TGM2,EGFR,BRD4,CD36,SERPINE1,IL1RL1,CALCRL
GO: Biological Process	GO:0001936	regulation of endothelial cell proliferation		2.805	1000	39.03	361.3	9	103	FGF2,VEGFA,PPP1R16B,BMPR2,KDR,TEK,LEP,ATOH8,ENG
GO: Biological Process	GO:0050678	regulation of epithelial cell proliferation		2.837	1000	39.38	364.6	19	326	CDKN1C,FGF2,VDR,VEGFA,VEGFC,PPP1R16B,CTSV,DAB2IP,BMPR2,GLUL,KDR,DLX5,TEK,LEP,EFNB2,EGFR,ATOH8,ERRFI1,ENG
GO: Biological Process	GO:0006644	phospholipid metabolic process		2.879	1000	39.76	368.1	23	426	HEXB,FABP3,PIK3CB,PIK3R1,PIP5KL1,FGF2,FLT1,PIK3R3,APOA1,CPNE7,DAB2IP,SAMD8,INPP5A,GATA6,PITPNC1,LPIN1,CHPT1,KIT,PIGS,OCRL,TEK,EGFR,SCARB1
GO: Biological Process	GO:0032869	cellular response to insulin stimulus		2.884	1000	39.76	368.1	14	209	PIK3R1,EEF2K,BAIAP2L2,SGK1,PIK3R3,IGF2,SOGA1,ATP6V0E2,SOS1,LPIN1,SIK2,GRB10,LEP,ERRFI1
GO: Biological Process	GO:0007584	response to nutrient		2.884	1000	39.76	368.1	14	209	VDR,ADAMTS1,CP,APOA1,AQP3,STC2,SLC16A1,SRF,TRIM24,PTGS2,ADIPOR2,CBS,LEP,TIMP3
GO: Biological Process	GO:0051893	regulation of focal adhesion assembly		2.928	1000	40.08	371.1	6	50	WNT4,VEGFA,SLK,IQGAP1,KDR,TEK
GO: Biological Process	GO:0090109	regulation of cell-substrate junction assembly		2.928	1000	40.08	371.1	6	50	WNT4,VEGFA,SLK,IQGAP1,KDR,TEK
GO: Biological Process	GO:0050999	regulation of nitric-oxide synthase activity		2.928	1000	40.08	371.1	6	50	DDAH1,ATP2B4,LEP,EGFR,SCARB1,ENG
GO: Biological Process	GO:1901652	response to peptide		2.942	1000	40.18	372	25	478	ADCY5,FABP3,PIK3R1,EEF2K,BAIAP2L2,SGK1,PIK3R3,FAS,IGF2,IGFBP5,SOGA1,STC2,ATP6V0E2,PRKAR2A,SOS1,DAG1,LPIN1,SIK2,GPER1,GRB10,TEK,LEP,KLF10,ERRFI1,IL1RL1
GO: Biological Process	GO:0032956	regulation of actin cytoskeleton organization		2.957	1000	40.29	373	18	303	ABL1,WIPF3,WNT4,AMOT,PIK3R1,BAIAP2L2,FLNA,APOA1,CTSV,MYH9,F11R,WASF1,JAM3,TEK,S1PR1,CDC42EP1,LIMK1,ARHGAP28
GO: Biological Process	GO:0045785	positive regulation of cell adhesion		2.964	1000	40.29	373	23	427	FSTL3,ADGRG1,WNT4,CITED2,PIK3R1,VEGFA,VEGFC,FLNA,FLOT2,PODXL,APOA1,IGF2,IL2RG,ITGA5,IQGAP1,NID1,KDR,TEK,LEP,TGM2,EFNB1,EFNB2,CD36
GO: Biological Process	GO:0008285	negative regulation of cell proliferation		2.973	1000	40.32	373.3	34	718	CDKN1C,ADGRG1,ADARB1,FABP3,SERPINE2,NDRG1,FCGR2B,PIK3R1,FGF2,ALOX15B,VDR,VEGFC,CHERP,ADAMTS1,IGFBP5,CTSV,DAB2IP,INHBA,GATA1,SRF,BCL6,TRIM24,PTGS2,SOX7,BMPR2,GPER1,PTPRU,TGFB3,EFNB2,KLF10,ATOH8,IL1RL1,ENG,CDH5
GO: Biological Process	GO:0030516	regulation of axon extension		2.994	1000	40.52	375.1	9	104	ABL1,MGLL,VEGFA,ISLR2,SRF,SEMA3G,BMPR2,LIMK1,PLXNC1
GO: Biological Process	GO:1903530	regulation of secretion by cell		3.014	1000	40.56	375.5	35	746	PDE4C,ABL1,ADCY5,ALOX15B,VEGFC,APOA1,PNKD,SLC2A1,SLC16A1,CADPS2,HYAL2,IL11,HCAR2,INHA,INHBA,PTGER3,GDNF,KCNA5,SYT11,IL1R2,GLUL,DNAJC1,NNAT,GPER1,NTRK2,BRSK2,TEK,LEP,TFR2,TGFB3,EGFR,SYTL4,CD36,LRP5,IL1RL1
GO: Biological Process	GO:0050869	negative regulation of B cell activation		3.018	1000	40.56	375.5	5	35	FCGR2B,FAS,INHA,INHBA,BCL6
GO: Biological Process	GO:0001704	formation of primary germ layer		3.018	1000	40.56	375.5	10	124	KDM6A,INHBA,SRF,GATA6,ITGA5,SOX7,BMPR2,DUSP6,SOX17,ATOH8
GO: Biological Process	GO:1903035	negative regulation of response to wounding		3.059	1000	40.92	378.8	13	188	WNT4,SERPINE2,FCGR2B,FGF2,APOA1,GBA,PTGER3,IL1R2,SERPING1,GPER1,TEK,SERPINE1,CALCRL
GO: Biological Process	GO:0033002	muscle cell proliferation		3.059	1000	40.92	378.8	13	188	PIK3R1,FGF2,VEGFA,FLT1,IGFBP5,GATA6,PTGS2,GPER1,S1PR1,TGM2,EGFR,HEY2,CALCRL
GO: Biological Process	GO:0043066	negative regulation of apoptotic process		3.09	1000	41.2	381.4	41	914	AARS,ABL1,CRLF1,WNT4,PLAC8,CITED2,FCGR2B,PIK3R1,EEF2K,MERTK,VEGFA,FLNA,SGK1,HIPK2,FAS,AQP1,ASNS,IFI6,IL11,TNFSF10,GATA1,GATA6,TNFRSF10D,TNFRSF10B,BCL6,ITGA5,GDNF,DDX3X,BNIP3,ARNT2,KDR,NTF4,NTRK2,TEK,CBS,LEP,TGFB3,LIFR,EGFR,SERPINE1,HEY2
GO: Biological Process	GO:0030097	hemopoiesis		3.094	1000	41.2	381.4	39	858	CDKN1C,ABL1,FSTL3,ACTN1,WNT4,CITED2,HOXB8,PIK3R1,MERTK,VEGFA,FLT1,PILRB,FOS,HIPK2,FAS,LY6D,SH3PXD2A,IL2RG,HYAL2,SOS1,IL11,SP1,MYH9,INHA,INHBA,GATA1,SRF,SIRPA,BCL6,JAG2,NFE2L1,TMEM178A,KDR,KIT,JAM3,TEK,LEP,BCL6B,KLF10
GO: Biological Process	GO:0008406	gonad development		3.129	1000	41.57	384.9	16	257	FSTL3,WNT4,CITED2,VEGFA,ADAMTS1,FAS,CTSV,INHA,INHBA,ADAM15,GATA1,GATA6,KDR,KIT,LEP,SERPINE1
GO: Biological Process	GO:1990138	neuron projection extension		3.189	1000	41.93	388.1	12	167	ABL1,MGLL,RASAL1,VCL,VEGFA,ISLR2,SRF,SEMA3G,IQGAP1,BMPR2,LIMK1,PLXNC1
GO: Biological Process	GO:0006865	amino acid transport		3.189	1000	41.93	388.1	12	167	TRPC4,SLC1A3,SLC6A6,SLC6A8,SLC19A1,ATP1A2,SLC38A9,SLC38A3,NTRK2,LEP,SLC25A13,SLC38A7
GO: Biological Process	GO:0030048	actin filament-based movement		3.199	1000	41.93	388.1	10	125	PDE4D,ACTA1,WIPF3,SUN2,ATP1A2,MYH9,PTGER3,DES,KCNA5,TNNT2
GO: Biological Process	GO:0042306	regulation of protein import into nucleus		3.201	1000	41.93	388.1	13	189	TPR,MAVS,PIK3R1,FLNA,CHERP,HYAL2,DAB2IP,PTGS2,TEK,LEP,TGFB3,EGFR,CD36
GO: Biological Process	GO:0031401	positive regulation of protein modification process		3.203	1000	41.93	388.1	52	1231	ABL1,CRLF1,AKAP8,S1PR2,ADCY5,MAVS,PIK3CB,PIK3R1,FGF2,VEGFA,VEGFC,FLT1,PILRB,HIPK2,FAS,NCOR2,IGF2,IGFBP4,UNC5CL,PPP1R16B,PRKAR2A,TSPYL5,PROK1,CTF1,ATP2B4,DAB2IP,IL11,SLK,INHA,INHBA,GATA1,GBA,TNFRSF10B,BCL6,ITGA5,PTGER3,IQGAP1,LPIN1,BMPR2,KDR,KIT,SASH1,GPER1,NTRK2,DUSP6,TEK,LEP,CEMIP,TGFB3,EGFR,CD36,ENG
GO: Biological Process	GO:0032231	regulation of actin filament bundle assembly		3.223	1000	41.93	388.1	8	86	WNT4,AMOT,PIK3R1,FLNA,APOA1,S1PR1,LIMK1,ARHGAP28
GO: Biological Process	GO:0014898	cardiac muscle hypertrophy in response to stress		3.228	1000	41.93	388.1	4	22	ATP2B4,GATA6,ERRFI1,HEY2
GO: Biological Process	GO:0003299	muscle hypertrophy in response to stress		3.228	1000	41.93	388.1	4	22	ATP2B4,GATA6,ERRFI1,HEY2
GO: Biological Process	GO:0015810	aspartate transport		3.246	1000	41.93	388.1	3	11	SLC1A3,SLC25A13,SLC38A7
GO: Biological Process	GO:0010755	regulation of plasminogen activation		3.246	1000	41.93	388.1	3	11	MELTF,SERPINE2,SERPINE1
GO: Biological Process	GO:0043589	skin morphogenesis		3.246	1000	41.93	388.1	3	11	SRF,GBA,ERRFI1
GO: Biological Process	GO:0046884	follicle-stimulating hormone secretion		3.246	1000	41.93	388.1	3	11	INHA,INHBA,LEP
GO: Biological Process	GO:0035051	cardiocyte differentiation		3.248	1000	41.93	388.1	11	146	MEF2A,CITED2,VEGFA,PI16,MYH11,SRF,GATA6,GPER1,SOX17,EFNB2,HEY2
GO: Biological Process	GO:0003333	amino acid transmembrane transport		3.258	1000	41.97	388.5	7	68	SLC1A3,SLC6A6,SLC6A8,SLC38A9,SLC38A3,SLC25A13,SLC38A7
GO: Biological Process	GO:0008610	lipid biosynthetic process		3.279	1000	42.14	390.1	32	668	HEXB,MGLL,WNT4,FABP3,PIK3CB,PIK3R1,SCD,FADS2,FGF2,ALOX15B,VDR,FAM213B,PIK3R3,APOA1,IGF2,ST6GALNAC3,PRKAB2,CPNE7,SAMD8,GBA,PTGS2,GGT5,LPIN1,ST8SIA6,CHPT1,GPER1,PIGS,OCRL,LEP,P2RX1,NANS,SCARB1
GO: Biological Process	GO:0048872	homeostasis of number of cells		3.287	1000	42.15	390.2	17	282	ABL1,CITED2,FCGR2B,VEGFA,HIPK2,FAS,SOS1,SP1,HCAR2,INHA,INHBA,GATA1,SRF,BCL6,NFE2L1,KIT,JAM3
GO: Biological Process	GO:0030072	peptide hormone secretion		3.407	1000	43.6	403.6	17	283	PDE4C,ADCY5,AQP1,SLC2A1,SLC16A1,PTGER3,KCNA5,GLUL,NNAT,GPER1,BRSK2,FAM3B,LEP,TFR2,EGFR,SYTL4,LRP5
GO: Biological Process	GO:0003091	renal water homeostasis		3.423	1000	43.64	404	5	36	ADCY5,AQP1,AQP3,PRKAR2A,HYAL2
GO: Biological Process	GO:0090276	regulation of peptide hormone secretion		3.425	1000	43.64	404	15	236	PDE4C,ADCY5,SLC2A1,SLC16A1,PTGER3,KCNA5,GLUL,NNAT,GPER1,BRSK2,LEP,TFR2,EGFR,SYTL4,LRP5
GO: Biological Process	GO:0051050	positive regulation of transport		3.447	1000	43.82	405.7	46	1062	TPR,ABL1,NMUR1,S100A1,MAVS,FCGR2B,PIK3R1,EEF2K,MERTK,ALOX15B,VEGFA,VEGFC,FLNA,CHERP,SGK1,PIK3R3,AQP1,CADPS2,HYAL2,HCAR2,INHA,INHBA,SIRPA,GDNF,PTGS2,PTX3,GLUL,KCNMB1,MTCL1,NNAT,SLC38A3,ADIPOR2,GPER1,F2RL3,JPH2,TEK,LEP,TFR2,CEMIP,TGFB3,P2RX1,EGFR,SYTL4,CD36,SERPINE1,IL1RL1
GO: Biological Process	GO:0060976	coronary vasculature development		3.539	1000	44.89	415.6	7	69	FGF2,VEGFA,NDST1,SRF,GATA6,GPER1,HEY2
GO: Biological Process	GO:1903391	regulation of adherens junction organization		3.576	1000	45.05	417.1	6	52	WNT4,VEGFA,SLK,IQGAP1,KDR,TEK
GO: Biological Process	GO:0046942	carboxylic acid transport		3.578	1000	45.05	417.1	19	333	TRPC4,ATP8B1,FABP3,SLC1A3,SLC6A6,SLC6A8,SLC16A1,SLC16A2,SLC19A1,SLCO2A1,PRKAB2,ATP1A2,SLC38A9,SLC38A3,NTRK2,LEP,CD36,SLC25A13,SLC38A7
GO: Biological Process	GO:0001775	cell activation		3.585	1000	45.05	417.1	44	1007	ABL1,ACTN1,WNT4,SERPINE2,NDRG1,FCGR2B,PIK3CB,PIK3R1,MERTK,VCL,TPST2,FLNA,FLOT2,GIT1,PILRB,FAS,LY6D,CD93,IGF2,ULBP1,IL2RG,HYAL2,SOS1,IL11,MYH9,INHA,INHBA,GATA1,SRF,BCL6,PTGER3,JAG2,APOLD1,KIT,GPER1,F2RL3,LEP,EFNB1,EFNB2,P2RX1,EGFR,ENTPD2,ELF4,IL1RL1
GO: Biological Process	GO:0008286	insulin receptor signaling pathway		3.586	1000	45.05	417.1	10	127	PIK3R1,BAIAP2L2,PIK3R3,IGF2,SOGA1,ATP6V0E2,SOS1,SIK2,GRB10,LEP
GO: Biological Process	GO:0046660	female sex differentiation		3.605	1000	45.05	417.1	11	148	WNT4,MERTK,VEGFA,ADAMTS1,FAS,INHA,INHBA,KDR,KIT,LEP,SERPINE1
GO: Biological Process	GO:0008584	male gonad development		3.605	1000	45.05	417.1	11	148	FSTL3,WNT4,CITED2,CTSV,INHA,INHBA,ADAM15,GATA1,GATA6,KDR,KIT
GO: Biological Process	GO:0046546	development of primary male sexual characteristics		3.605	1000	45.05	417.1	11	148	FSTL3,WNT4,CITED2,CTSV,INHA,INHBA,ADAM15,GATA1,GATA6,KDR,KIT
GO: Biological Process	GO:0030799	regulation of cyclic nucleotide metabolic process		3.684	1000	45.94	425.3	12	170	PDE4D,ADCY5,VEGFA,APLP1,AKAP12,PTGER3,RUNDC3A,ADGRD1,GPER1,CBS,PALM,CALCRL
GO: Biological Process	GO:0001763	morphogenesis of a branching structure		3.706	1000	46	425.8	15	238	WNT4,CITED2,FGF2,VDR,VEGFA,FLT1,CTSV,SRF,DAG1,GDNF,KDR,TEK,TGM2,LRP5,ENG
GO: Biological Process	GO:0006952	defense response		3.708	1000	46	425.8	66	1655	USP18,EPRS,ABL1,AKAP8,MGLL,ADARB1,PLAC8,MAVS,FCGR2B,SCD,NDST1,FLOT2,FOS,SHMT2,APOA1,FAS,SLC1A3,CD93,SCUBE1,IGF2,IGFBP4,SLPI,ULBP1,IFI6,CTSL,HYAL2,ZC3HAV1,DAB2IP,MYOM1,INHBA,ADAM15,CDK19,PHYHIP,GBA,TNFRSF10D,TNFRSF10B,BCL6,PTGER3,TRIM14,PTGS2,ZYX,DDX3X,GGT5,BNIP3,F11R,IL1R2,NFE2L1,PTX3,SERPING1,KIT,JAM3,XCR1,GPER1,NTRK2,TEK,LEP,TGM2,P2RX1,EGFR,BRD4,CD36,SERPINE1,TREM1,ELF4,IL1RL1,CALCRL
GO: Biological Process	GO:2000181	negative regulation of blood vessel morphogenesis		3.715	1000	46	425.8	8	88	WNT4,AMOT,ADAMTS1,DAB2IP,TEK,TIE1,CD36,SERPINE1
GO: Biological Process	GO:0002573	myeloid leukocyte differentiation		3.72	1000	46	425.8	14	215	FSTL3,CITED2,PIK3R1,VEGFA,PILRB,FOS,SH3PXD2A,MYH9,INHA,INHBA,GATA1,TMEM178A,KIT,KLF10
GO: Biological Process	GO:0007517	muscle organ development		3.782	1000	46.54	430.9	22	410	ACTA1,MEF2A,KIAA1161,CITED2,FGF2,FHL3,PI16,SGCA,FOS,ZBTB42,IGFBP5,CTF1,GATA6,BCL9,DES,SOX17,JPH2,S1PR1,EFNB2,HEY2,LY6E,TNNT2
GO: Biological Process	GO:0008585	female gonad development		3.794	1000	46.54	430.9	10	128	WNT4,VEGFA,ADAMTS1,FAS,INHA,INHBA,KDR,KIT,LEP,SERPINE1
GO: Biological Process	GO:0014887	cardiac muscle adaptation		3.821	1000	46.54	430.9	4	23	ATP2B4,GATA6,ERRFI1,HEY2
GO: Biological Process	GO:0097066	response to thyroid hormone		3.821	1000	46.54	430.9	4	23	CTSL,GATA1,GBA,KIT
GO: Biological Process	GO:0006925	inflammatory cell apoptotic process		3.821	1000	46.54	430.9	4	23	FCGR2B,FAS,CTSL,HCAR2
GO: Biological Process	GO:0051150	regulation of smooth muscle cell differentiation		3.821	1000	46.54	430.9	4	23	SRF,KIT,GPER1,HEY2
GO: Biological Process	GO:0009299	mRNA transcription		3.821	1000	46.54	430.9	4	23	FLNA,SP1,SRF,SOX17
GO: Biological Process	GO:1904589	regulation of protein import		3.827	1000	46.54	430.9	13	193	TPR,MAVS,PIK3R1,FLNA,CHERP,HYAL2,DAB2IP,PTGS2,TEK,LEP,TGFB3,EGFR,CD36
GO: Biological Process	GO:0014068	positive regulation of phosphatidylinositol 3-kinase signaling		3.837	1000	46.57	431.1	7	70	FLT1,KDR,KIT,GPER1,NTRK2,TEK,LEP
GO: Biological Process	GO:0031667	response to nutrient levels		3.845	1000	46.57	431.2	29	594	WNT4,VDR,ADAMTS1,CP,APOA1,AQP3,SLC2A1,IGF2,STC2,SLC16A1,ASNS,ATP6V0E2,CADPS2,CTSV,SRF,GBA,TRIM24,PTGS2,BMPR2,BNIP3,GLUL,KDR,SLC38A3,ADIPOR2,ADSSL1,CBS,LEP,KLF10,TIMP3
GO: Biological Process	GO:0048738	cardiac muscle tissue development		3.876	1000	46.81	433.3	14	216	MEF2A,FGF2,VEGFA,HSPG2,PI16,MYH11,SRF,GATA6,JPH2,S1PR1,EFNB2,HEY2,LY6E,TNNT2
GO: Biological Process	GO:0001816	cytokine production		3.886	1000	46.81	433.3	33	703	PDE4D,ABL1,AKAP8,ADGRG1,MAVS,FCGR2B,PIK3R1,ALOX15B,APOA1,IGF2BP1,ULBP1,HYAL2,ZC3HAV1,INHA,INHBA,GATA6,GBA,BCL6,PTGS2,DDX3X,IQGAP1,F11R,IL1R2,KIT,TEK,LEP,TGFB3,CD36,ERRFI1,SERPINE1,TREM1,IL1RL1,LRRFIP1
GO: Biological Process	GO:0072001	renal system development		3.889	1000	46.81	433.3	18	311	CDKN1C,CRLF1,FSTL3,ACTA2,WNT4,CITED2,FGF2,MME,VEGFA,ADAMTS1,PODXL,HYAL2,GDNF,IQGAP1,NID1,SOX17,EFNB2,EMX2
GO: Biological Process	GO:0007044	cell-substrate junction assembly		3.983	1000	47.74	442	8	89	ACTN1,WNT4,VEGFA,SLK,ITGA5,IQGAP1,KDR,TEK
GO: Biological Process	GO:1901655	cellular response to ketone		3.983	1000	47.74	442	8	89	AKAP8,ADCY5,FBXO32,ADAMTS1,AQP1,PTGER3,GDNF,ERRFI1
GO: Biological Process	GO:0031175	neuron projection development		3.994	1000	47.78	442.3	42	956	ABL1,MGLL,MEF2A,SERPINE2,EEF2K,FLRT2,RASAL1,VCL,VEGFA,ISLR2,GIT1,ADAMTS1,SGK1,NCKIPSD,LMTK2,APOA1,FAS,MICALL1,KLF7,PALLD,SOS1,DAB2IP,KIF26A,SRF,DAG1,SEMA3G,GDNF,IQGAP1,BMPR2,KDR,DLX5,JAM3,NTF4,NTRK2,BRSK2,LIFR,LIMK1,EFNB1,EFNB2,EGFR,PLXNC1,PALM
GO: Biological Process	GO:0043200	response to amino acid		4.01	1000	47.78	442.3	10	129	AARS,FAS,SLC1A3,ASNS,SLC38A9,GATSL3,NTRK2,CBS,EGFR,TIMP3
GO: Biological Process	GO:0009267	cellular response to starvation		4.01	1000	47.78	442.3	10	129	WNT4,SLC2A1,ASNS,CADPS2,CTSV,GBA,BMPR2,GLUL,SLC38A3,KLF10
GO: Biological Process	GO:0015849	organic acid transport		4.069	1000	48.38	447.9	19	337	TRPC4,ATP8B1,FABP3,SLC1A3,SLC6A6,SLC6A8,SLC16A1,SLC16A2,SLC19A1,SLCO2A1,PRKAB2,ATP1A2,SLC38A9,SLC38A3,NTRK2,LEP,CD36,SLC25A13,SLC38A7
GO: Biological Process	GO:0033273	response to vitamin		4.101	1000	48.64	450.3	9	109	VDR,ADAMTS1,AQP3,STC2,TRIM24,PTGS2,CBS,LEP,TIMP3
GO: Biological Process	GO:0051248	negative regulation of protein metabolic process		4.107	1000	48.64	450.3	50	1188	CDKN1C,TPR,EPRS,PDE4D,ABL1,ADARB1,SERPINE2,PIK3R1,DERL3,FLRT2,SH3BP5,VEGFA,FLNA,FLOT2,DEPTOR,PI16,LIN28B,AQP1,NCOR2,IGF2BP1,IGFBP5,SLPI,C2orf40,PPP1R16B,PRKAR2A,IFI6,ATP2B4,HYAL2,DAB2IP,RRP1B,INHA,INHBA,DAG1,GBA,DDX3X,CSRNP2,IL1R2,PTX3,SERPING1,DNAJC1,GPER1,DUSP6,LIMK1,EGFR,TIMP3,ERRFI1,SERPINE1,LRP5,ENG,SERPIND1
GO: Biological Process	GO:0010941	regulation of cell death		4.142	1000	48.95	453.2	66	1663	AARS,ABL1,CRLF1,ACTN1,WNT4,PLAC8,CITED2,NDRG1,FCGR2B,PIK3R1,FGF2,EEF2K,MERTK,VDR,VEGFA,FLNA,DEPTOR,SGK1,HIPK2,FAS,AQP1,ASNS,IFI6,HYAL2,SOS1,DAB2IP,IL11,HCAR2,SLK,INHA,TNFSF10,INHBA,CDK19,GATA1,GATA6,TNFRSF10D,TNFRSF10B,BCL6,ITGA5,TRIM24,GDNF,PTGS2,DDX3X,SOX7,BNIP3,ARNT2,CARD6,KDR,KIT,GPER1,RASGRF2,NTF4,NTRK2,DUSP6,TEK,CBS,LEP,TGFB3,LIFR,TGM2,P2RX1,EGFR,TIMP3,SERPINE1,HEY2,LRP5
GO: Biological Process	GO:0002791	regulation of peptide secretion		4.162	1000	48.99	453.6	15	241	PDE4C,ADCY5,SLC2A1,SLC16A1,PTGER3,KCNA5,GLUL,NNAT,GPER1,BRSK2,LEP,TFR2,EGFR,SYTL4,LRP5
GO: Biological Process	GO:0043122	regulation of I-kappaB kinase/NF-kappaB signaling		4.162	1000	48.99	453.6	15	241	ABL1,MAVS,SECTM1,FLNA,UNC5CL,ZC3HAV1,DAB2IP,TNFSF10,TNFRSF10B,PTGS2,CARD6,TGM2,BRD4,CD36,IL1RL1
GO: Biological Process	GO:0035358	regulation of peroxisome proliferator activated receptor signaling pathway		4.237	1000	49.68	459.9	3	12	CITED2,ALOX15B,LEP
GO: Biological Process	GO:0048845	venous blood vessel morphogenesis		4.237	1000	49.68	459.9	3	12	VEGFA,EFNB2,ENG
GO: Biological Process	GO:0060840	artery development		4.265	1000	49.9	462	8	90	CITED2,VEGFA,NDST1,SRF,BMPR2,EFNB2,HEY2,ENG
GO: Biological Process	GO:0031399	regulation of protein modification process		4.275	1000	49.92	462.2	72	1847	CDKN1C,PDE4D,ABL1,CRLF1,AKAP8,S1PR2,ADARB1,ADCY5,MAVS,PIK3CB,PIK3R1,FGF2,EEF2K,FLRT2,SH3BP5,VEGFA,VEGFC,FLT1,DEPTOR,PILRB,HIPK2,APOA1,FAS,NCOR2,IGF2,IGFBP4,UNC5CL,PRKAB2,C2orf40,PPP1R16B,PRKAR2A,TSPYL5,PROK1,CTF1,ATP2B4,HYAL2,DAB2IP,IL11,SLK,RRP1B,INHA,INHBA,GATA1,DAG1,GBA,TNFRSF10B,BCL6,ITGA5,PTGER3,IQGAP1,LPIN1,BMPR2,CSRNP2,KDR,KIT,SASH1,GPER1,NTRK2,DUSP6,TEK,CBS,LEP,CEMIP,TGFB3,LIMK1,EGFR,TIMP…
Pathway	106028	Hemostasis	BioSystems: REACTOME	0.0004056	0.694	0.4577	3.672	37	493	ABL1,PDE9A,MGLL,ACTN1,JAM2,SERPINE2,PIK3CB,PIK3R1,MERTK,VCL,VEGFA,VEGFC,FLNA,PIK3R3,ITGA10,APOA1,IGF2,SLC16A1,PRKAR2A,ATP2B4,SOS1,KIF26A,GATA1,GATA6,SIRPA,ITGA5,F11R,KCNMB1,SERPING1,JAM3,F2RL3,TEK,TGFB3,P2RX1,CD36,SERPINE1,TREM1
Pathway	138045	HIF-1-alpha transcription factor network	BioSystems: Pathway Interaction Database	0.000535	0.9154	0.4577	3.672	12	65	HK2,CITED2,NDRG1,VEGFA,FOS,CP,SLC2A1,SP1,BNIP3,LEP,SERPINE1,ENG
Pathway	137940	Signaling events mediated by VEGFR1 and VEGFR2	BioSystems: Pathway Interaction Database	0.00285	4.876	1.625	13.04	11	63	PIK3R1,VCL,VEGFA,VEGFC,FLT1,SOS1,IQGAP1,KDR,GRB10,S1PR1,CDH5
Pathway	712094	Cardiac Progenitor Differentiation	BioSystems: WikiPathways	0.02918	49.93	11.36	91.15	9	53	FGF2,LIN28B,IGF2,INHBA,SIRPA,KDR,KIT,SOX17,TNNT2
Pathway	106062	Cell surface interactions at the vascular wall	BioSystems: REACTOME	0.04352	74.46	11.36	91.15	12	98	JAM2,PIK3CB,PIK3R1,MERTK,SLC16A1,SOS1,SIRPA,ITGA5,F11R,JAM3,TEK,TREM1
Pathway	198772	Angiogenesis	BioSystems: WikiPathways	0.05181	88.65	11.36	91.15	6	23	FGF2,VEGFA,FLT1,KDR,TEK,TIMP3
Pathway	106050	Platelet degranulation	BioSystems: REACTOME	0.05407	92.51	11.36	91.15	11	85	ACTN1,VCL,VEGFA,VEGFC,FLNA,APOA1,IGF2,SERPING1,TGFB3,CD36,SERPINE1
Pathway	106508	VEGF binds to VEGFR leading to receptor dimerization	BioSystems: REACTOME	0.05532	94.64	11.36	91.15	4	8	VEGFA,VEGFC,FLT1,KDR
Pathway	137956	HIF-2-alpha transcription factor network	BioSystems: Pathway Interaction Database	0.06338	108.4	11.36	91.15	7	34	CITED2,VEGFA,FLT1,SLC2A1,SP1,KDR,SERPINE1
Pathway	83051	Cytokine-cytokine receptor interaction	BioSystems: KEGG	0.06641	113.6	11.36	91.15	21	265	VEGFA,VEGFC,FLT1,FAS,CSF2RB,CTF1,IL2RG,IL11,TNFSF10,INHBA,TNFRSF10D,TNFRSF10B,BMPR2,IL1R2,KDR,KIT,XCR1,LEP,TGFB3,LIFR,EGFR
Pathway	106048	Response to elevated platelet cytosolic Ca2+	BioSystems: REACTOME	0.09198	157.4	14.31	114.8	11	90	ACTN1,VCL,VEGFA,VEGFC,FLNA,APOA1,IGF2,SERPING1,TGFB3,CD36,SERPINE1
Pathway	106507	VEGF ligand-receptor interactions	BioSystems: REACTOME	0.158	270.4	20.8	166.9	4	10	VEGFA,VEGFC,FLT1,KDR
Pathway	106506	Signaling by VEGF	BioSystems: REACTOME	0.158	270.4	20.8	166.9	4	10	VEGFA,VEGFC,FLT1,KDR
Pathway	137918	Stabilization and expansion of the E-cadherin adherens junction	BioSystems: Pathway Interaction Database	0.1875	320.8	21	168.5	7	40	ACTN1,MGAT3,VCL,GIT1,AQP3,ZYX,EGFR
Pathway	782000	Proteoglycans in cancer	BioSystems: KEGG	0.1951	333.8	21	168.5	18	225	WNT4,PIK3CB,PIK3R1,FGF2,VEGFA,HSPG2,FLNA,FLNC,PIK3R3,FAS,IGF2,CTSL,SOS1,ITGA5,IQGAP1,KDR,EGFR,TIMP3
Pathway	83067	Focal adhesion	BioSystems: KEGG	0.2022	346	21	168.5	17	206	ACTN1,PIK3CB,PIK3R1,VCL,VEGFA,VEGFC,FLNA,FLNC,FLT1,PIK3R3,ITGA10,SOS1,ITGA5,ZYX,TLN2,KDR,EGFR
Pathway	187095	Interleukin receptor SHC signaling	BioSystems: REACTOME	0.2087	357.1	21	168.5	6	29	PIK3CB,PIK3R1,PIK3R3,CSF2RB,IL2RG,SOS1
Pathway	833815	Scavenging by Class B Receptors	BioSystems: REACTOME	0.2736	468.1	26.01	208.6	3	5	APOA1,CD36,SCARB1
Pathway	106034	Platelet activation, signaling and aggregation	BioSystems: REACTOME	0.3177	543.5	28.61	229.5	17	214	MGLL,ACTN1,PIK3CB,PIK3R1,VCL,VEGFA,VEGFC,FLNA,PIK3R3,APOA1,IGF2,SOS1,SERPING1,F2RL3,TGFB3,CD36,SERPINE1
Pathway	M2404	Mechanism of Gene Regulation by Peroxisome Proliferators via PPARa(alpha)	MSigDB C2 BIOCARTA (v5.1)	0.3636	622.2	31.11	249.6	8	58	CITED2,PIK3R1,APOA1,NCOR2,PRKAR2A,SP1,PTGS2,CD36
Pathway	198874	Regulation of Actin Cytoskeleton	BioSystems: WikiPathways	0.5837	998.8	47.56	381.6	13	147	ACTN1,PIK3CB,PIK3R1,PIP5KL1,FGF2,VCL,GIT1,PIK3R3,SOS1,IQGAP1,WASF1,LIMK1,EGFR
Disease	umls:C0178874	Tumor Progression	DisGeNET BeFree	1.178e-07	0.0004913	0.0004913	0.004379	102	1969	CDKN1C,ABL1,HK2,PEG3,ADGRG1,MCM2,S100A1,CKB,SLC9A3R2,NDRG1,FCGR2B,PIK3CB,AMOT,SCD,FGF2,MME,MERTK,SLC25A23,VDR,VEGFA,VEGFC,HSPG2,FLOT2,FLT1,DEPTOR,ADAMTS1,LIN28B,RNF19A,PODXL,IARS,FOS,PIK3R3,HIPK2,APOA1,FAS,AQP3,SLC2A1,AKAP12,IGF2,IGFBP4,IGFBP5,STC2,SLC19A1,SLPI,SMARCA1,ULBP1,PROK1,CTSL,HYAL2,SOS1,DAB2IP,IL11,SP1,RRP1B,INHA,TNFSF10,INHBA,ADAM15,SRF,DAG1,ITGA5,BCL9,TRIM24,GDNF,PTGS2,DDX3X,IQGAP1,JA…
Disease	umls:C0699790	Colon Carcinoma	DisGeNET Curated	5.044e-07	0.002103	0.001051	0.009371	96	1854	HK2,ACPP,MCM2,MGLL,PLAC8,PPM1H,CKB,CITED2,SLC9A3R2,NDRG1,PIK3CB,PIK3R1,SLC35A2,FGF2,EEF2K,MME,AMOTL2,SLC25A23,VDR,VEGFA,VEGFC,HSPG2,FLT1,GIT1,LIN28B,RNF19A,PODXL,SGK1,FOS,HIPK2,APOA1,FAS,AQP1,CRAT,SLC2A1,NCOR2,IGF2BP1,IGF2,IGFBP4,IGFBP5,SLPI,SMARCA1,PPP1R16B,ULBP1,IL2RG,ATP2B4,PALLD,SOS1,SP1,HCAR2,TNFSF10,ADAM15,GATA6,DAG1,TNFRSF10D,TNFRSF10B,ITGA5,BCL9,PTGER3,GDNF,PTGS2,ZYX,IQGAP1,DES,BMPR2,BNIP…
Disease	umls:C0007102	Malignant tumor of colon	DisGeNET BeFree	2.245e-06	0.009358	0.003119	0.0278	89	1714	HK2,ACPP,MCM2,MGLL,PLAC8,PPM1H,CKB,CITED2,SLC9A3R2,NDRG1,PIK3CB,PIK3R1,SLC35A2,FGF2,EEF2K,MME,AMOTL2,SLC25A23,VDR,VEGFA,VEGFC,FLT1,GIT1,LIN28B,RNF19A,FOS,HIPK2,APOA1,FAS,AQP1,CRAT,SLC2A1,SLC6A8,NCOR2,IGF2BP1,IGF2,IGFBP4,IGFBP5,SLPI,SMARCA1,PPP1R16B,ULBP1,IL2RG,ATP2B4,PALLD,SOS1,SP1,HCAR2,TNFSF10,GATA6,DAG1,TNFRSF10D,TNFRSF10B,ITGA5,BCL9,PTGER3,GDNF,PTGS2,ZYX,IQGAP1,DES,BMPR2,CHPT1,IL1R2,ADAMTS15,…
Disease	umls:C0013537	Eclampsia	DisGeNET BeFree	3.661e-06	0.01526	0.003816	0.03401	22	177	DDAH1,FSTL3,VEGFA,VEGFC,PAPPA2,FLT1,FOS,HTRA4,FAS,SLC2A1,IGF2,IGFBP5,SH3PXD2A,INHA,INHBA,PTGS2,KDR,LEP,TGFB3,TIMP3,SERPINE1,ENG
Disease	umls:C0004153	Atherosclerosis	DisGeNET Curated	7.245e-06	0.03021	0.005756	0.0513	60	993	CDKN1C,EPRS,PDE4D,S100A1,PIK3CB,SCD,FGF2,MERTK,VCL,ALOX15B,VEGFA,HSPG2,FLNA,FLT1,ADAMTS1,RNF19A,PODXL,FOS,CP,APOA1,AQP1,SLC2A1,IGF2,SLC16A1,SP6,CTF1,CTSL,PALLD,SOS1,DAB2IP,IL11,SP1,HCAR2,MYH9,CYP2J2,TNFSF10,ADAM15,DAG1,PTGER3,PTGS2,F11R,NFE2L1,PTX3,KCNMB1,KDR,ADIPOR2,GPER1,IL18BP,CBS,LEP,EFNB1,TIE1,EGFR,TIMP3,CD36,SCARB1,SERPINE1,LRP5,IL1RL1,SERPIND1
Disease	umls:C0007193	Cardiomyopathy, Dilated	DisGeNET Curated	8.691e-06	0.03623	0.005756	0.0513	32	366	ACTA2,MEF2A,S100A1,CKB,PIK3CB,MME,CNN1,VCL,VEGFA,FLNC,FAS,RBM20,HSPB6,CTF1,CTSL,HSPB7,SRF,GATA6,DAG1,DES,CHPT1,KDR,IL18BP,TEK,LIFR,TGM2,EGFR,TIMP3,CD36,SERPINE1,TNNT2,CDH5
Disease	umls:C0003850	Arteriosclerosis	DisGeNET Curated	9.664e-06	0.04029	0.005756	0.0513	59	976	CDKN1C,EPRS,PDE4D,S100A1,PIK3CB,SCD,FGF2,MERTK,VCL,ALOX15B,VEGFA,FLNA,FLT1,ADAMTS1,RNF19A,PODXL,FOS,CP,APOA1,AQP1,IGF2,SLC16A1,SP6,CTF1,CTSL,PALLD,SOS1,DAB2IP,IL11,SP1,HCAR2,MYH9,CYP2J2,TNFSF10,ADAM15,DAG1,PTGER3,PTGS2,F11R,NFE2L1,PTX3,KCNMB1,KDR,ADIPOR2,GPER1,IL18BP,TEK,CBS,LEP,EFNB1,TIE1,EGFR,TIMP3,CD36,SCARB1,SERPINE1,LRP5,IL1RL1,SERPIND1
Disease	umls:C0017636	Glioblastoma	DisGeNET Curated	1.286e-05	0.0536	0.0067	0.05971	82	1584	CDKN1C,TPR,PDE4D,ABL1,HK2,ACPP,PHLDA2,ADARB1,S100A1,SERPINE2,NDRG1,PIK3CB,AMOT,PIK3R1,TPP1,FGF2,EEF2K,MERTK,AMOTL2,VAT1,VEGFA,VEGFC,FLT1,ADAMTS1,RNF19A,PODXL,FOS,APOA1,FAS,AQP1,SLC2A1,KHSRP,IGF2BP1,IGF2,IGFBP4,IGFBP5,SLC16A1,SMARCA1,CTSL,HYAL2,SOS1,SP1,TNFSF10,GATA6,SIRPA,TNFRSF10B,BCL6,ITGA5,TRIM24,GDNF,PTGS2,JAG2,DES,BNIP3,GLUL,KDR,KIT,SLC38A3,ADIPOR2,GPER1,TCN2,SYNM,DUSP6,GPX3,SOX17,S1PR1,LEP,…
Disease	umls:C0238463	Papillary thyroid carcinoma	DisGeNET Curated	2.752e-05	0.1147	0.01275	0.1136	35	446	TPR,ABL1,MELTF,PIK3CB,FGF2,RASAL1,VEGFA,VEGFC,FLT1,RNF19A,FOS,FAS,CRAT,IGFBP5,WDR11,SLC16A2,C2orf40,PROK1,CTSL,SOS1,SRF,TRIM24,PTGS2,IQGAP1,KDR,KIT,DUSP6,GPX3,TEK,LEP,EGFR,TIMP3,ERRFI1,SERPINE1,ENG
Disease	umls:C0023903	Liver neoplasms	DisGeNET Curated	4.386e-05	0.1829	0.01829	0.163	65	1172	CDKN1C,ABL1,HK2,ADARB1,S100A1,SLC9A3R2,MGAT3,NDRG1,PIK3CB,SCD,SLC35A2,FGF2,CNN1,VEGFA,HSPG2,LIN28B,RNF19A,SGK1,IARS,FOS,APOA1,FAS,CRAT,SLC2A1,IGF2,ASNS,SLPI,CTF1,IFI6,TXLNG,SOS1,IL11,SP1,CYP2J2,TNFSF10,SLC38A9,GATA6,TNFRSF10B,PTGS2,DDX3X,GGT5,BNIP3,CHPT1,NFE2L1,GLUL,SERPING1,KDR,KIT,DUSP6,GPX3,CBS,S1PR1,LEP,TFR2,LIFR,EFNB2,EGFR,TIMP3,BRD4,CD36,ENTPD2,H1F0,SERPINE1,BCAM,SERPIND1
Disease	umls:C0029925	Ovarian Carcinoma	DisGeNET BeFree	5.421e-05	0.226	0.02055	0.1831	94	1974	CDKN1C,ABL1,HK2,ACPP,PEG3,WNT4,S100A1,CKB,CITED2,SLC9A3R2,MGAT3,NDRG1,MAVS,PIK3CB,SCD,FGF2,FBXO32,SLC25A23,CNN1,VDR,VEGFA,VEGFC,FLT1,GIT1,SLC31A1,LIN28B,RNF19A,SGK1,FOS,ZNF300P1,HIPK2,CP,APOA1,PNKD,FAS,CRAT,SLC2A1,ARID3B,IGF2,STC2,ASNS,SLPI,PROK1,IL2RG,CTSL,SOS1,IL11,SP1,ADAM19,INHA,TNFSF10,GATA6,SLCO4A1,SIRPA,TNFRSF10B,ITGA5,GDNF,PTGS2,IQGAP1,CHPT1,SIK2,NECTIN4,KDR,DLX5,KIT,ADIPOR2,JAM3,XCR1,GPE…
Disease	umls:C0018802	Congestive heart failure	DisGeNET BeFree	9.454e-05	0.3941	0.03284	0.2927	44	672	HK2,FSTL3,PDE9A,ACPP,KCNIP2,MEF2A,S100A1,PIK3CB,MME,CNN1,VEGFA,HSPG2,GIT1,RNF19A,SGK1,CP,APOA1,CRAT,RBM20,SLC2A1,SLC6A8,IGF2,SP6,CTF1,ATP2B4,HSPB7,CYP2J2,SRF,DAG1,PTGS2,ARMS2,DES,BNIP3,NFE2L1,PTX3,ADIPOR2,IL18BP,S1PR1,LEP,LIFR,EGFR,TIMP3,CD36,TNNT2
Disease	umls:C0020538	Hypertensive disease	DisGeNET Curated	0.000145	0.6044	0.04649	0.4143	56	977	PDE4D,DDAH1,ACPP,MEF2A,ADCY5,FABP3,S100A1,SLC9A3R2,HPCAL1,FGF2,MME,VDR,VEGFA,FLNA,FLT1,RNF19A,SGK1,FOS,APOA1,PNKD,FAS,AQP1,SLC2A1,IGF2,SLC19A1,CD300LG,CTF1,ATP1A2,ATP2B4,SP1,MYH9,MYH11,CYP2J2,DAG1,PTGS2,ARMS2,LPIN1,BMPR2,F11R,IL1R2,KCNMB1,KDR,WASF1,GPER1,PTPRU,CBS,LEP,TGFB3,TGM2,EGFR,CD36,GYS1,SERPINE1,LRP5,CALCRL,ENG
Disease	umls:C0009375	Colonic Neoplasms	DisGeNET Curated	0.0002238	0.933	0.06664	0.5939	36	508	ACTA2,ACTG2,MCM2,CKB,SLC9A3R2,PIK3CB,ALDH1B1,RASAL1,VEGFA,VEGFC,FLT1,RNF19A,CP,FAS,SLC2A1,IGF2BP1,MT1X,IGF2,SLC16A1,SLC19A1,SLPI,PALLD,TNFSF10,TNFRSF10B,BCL9,PTGS2,CHPT1,KIT,SASH1,F2RL3,LEP,TIE1,EGFR,ZDHHC9,SERPINE1,LY6E
Disease	umls:C0011860	Diabetes Mellitus, Non-Insulin-Dependent	DisGeNET Curated	0.0003553	1.481	0.09876	0.8802	74	1486	CDKN1C,DDAH1,HK2,PEG3,ACTG2,MCM2,MEF2A,ADCY5,FABP3,PIK3CB,PIK3R1,SCD,FADS2,FGF2,MME,ALDH6A1,VDR,VEGFA,VEGFC,HSPG2,COPA,RNF19A,SGK1,IARS,ERO1A,APOA1,FAS,CRAT,SLC2A1,SLC30A6,IGF2BP1,MT1X,IGF2,IGFBP5,KLF7,PRKAB2,SP6,SLC41A1,CTSL,HCAR2,MYH9,CYP2J2,TNFSF10,GATA6,BCL9,PTGS2,LPIN1,F11R,SYT11,NFE2L1,GLUL,SIK2,KDR,ADIPOR2,DUSP6,GRB10,BAZ1B,PTPRU,TEK,CDCA8,CBS,LEP,TGM2,CMIP,EFNB2,KLF10,EGFR,TIMP3,CD36,SCAR…
Disease	umls:C0014175	Endometriosis	DisGeNET Curated	0.0003896	1.624	0.1015	0.9048	42	659	ACTA2,S1PR2,WNT4,PIK3CB,FGF2,MME,VEGFA,RNF19A,FOS,FAS,STC2,SLPI,PROK1,SOS1,IL11,INHA,TNFSF10,INHBA,SLC22A23,GATA6,ITGA5,PTGS2,JAG2,IL1R2,NECTIN4,KDR,GPER1,NTF4,NTRK2,GPX3,TEK,S1PR1,LEP,EGFR,TIMP3,PLXNC1,CD36,ERRFI1,SERPINE1,ARHGAP28,RXFP1,EMX2
Disease	umls:C0033578	Prostatic Neoplasms	DisGeNET Curated	0.0004839	2.017	0.1187	1.058	55	988	CDKN1C,PDE4D,ACPP,PEG3,WNT4,SERPINE2,NDRG1,MAVS,PIK3CB,PIK3R1,SCD,TPP1,FGF2,MME,ALOX15B,VDR,VEGFA,VEGFC,HSPG2,FLT1,SLC31A1,ADAMTS1,PODXL,LMTK2,FOXP4,IGF2,IGFBP4,PROK1,SOS1,DAB2IP,TNFSF10,ADAM15,SRF,DAG1,TNFRSF10D,PTGS2,SOX7,BNIP3,KDR,TCN2,F2RL3,NTF4,GPX3,TEK,LEP,LIFR,LIMK1,EGFR,TIMP3,P4HA1,PDZK1IP1,BRD4,SERPINE1,ENG,TPBG
Disease	umls:C1520166	Xenograft Model	DisGeNET BeFree	0.00057	2.376	0.1265	1.127	37	551	CDKN1C,ABL1,HK2,KDM5C,PIK3CB,SCD,FGF2,KDM6A,RASAL1,VEGFA,VEGFC,FLOT2,FLT1,ADAMTS1,APOA1,SLC2A1,SLC16A1,TNFSF10,CDK19,TNFRSF10B,BCL6,PTGS2,CHPT1,ARNT2,KDR,KIT,TEK,LEP,TGM2,MYOF,EFNB2,EGFR,TIMP3,BRD4,SERPINE1,EMX2,ENG
Disease	umls:C0041948	Uremia	DisGeNET Curated	0.0005839	2.434	0.1265	1.127	10	48	CITED2,VDR,VEGFA,FLT1,SGK1,APOA1,PTX3,KDR,LEP,EGFR
Disease	umls:C1458155	Mammary Neoplasms	DisGeNET Curated	0.0006067	2.529	0.1265	1.127	85	1818	CDKN1C,ABL1,MEF2A,FABP3,CITED2,SERPINE2,MGAT3,NDRG1,PIK3CB,AMOT,FADS2,FGF2,MME,VDR,VEGFA,VEGFC,FLNA,CERK,FLOT2,FLT1,ADAMTS1,LIN28B,RNF19A,PODXL,FOS,TMEM158,HIPK2,FAS,CRAT,SLC2A1,AKAP12,ARID3B,NCOR2,IGF2BP1,MT1X,IGF2,IGFBP5,STC2,SLC16A1,SLPI,RASEF,CTSL,HYAL2,SOS1,IL11,HCAR2,TNFSF10,DAG1,TNFRSF10D,TNFRSF10B,ITGA5,TRIM24,GDNF,PTGS2,JAG2,BMPR2,BNIP3,F11R,PTX3,NECTIN4,KDR,KIT,TET3,CA12,SASH1,GPER1,SYN…
Disease	umls:C1140680	Malignant neoplasm of ovary	DisGeNET Curated	0.0007591	3.165	0.1461	1.302	84	1799	CDKN1C,ABL1,HK2,PEG3,WNT4,S100A1,CKB,MGAT3,NDRG1,MAVS,PIK3CB,SCD,FGF2,FBXO32,SLC25A23,CNN1,VDR,VEGFA,VEGFC,FLT1,SLC31A1,LIN28B,RNF19A,SGK1,FOS,ZNF300P1,HIPK2,CP,APOA1,PNKD,FAS,CRAT,SLC2A1,ARID3B,IGF2,STC2,ASNS,SLPI,PROK1,IL2RG,CTSL,SOS1,IL11,SP1,ADAM19,INHA,TNFSF10,GATA6,SLCO4A1,TNFRSF10B,ITGA5,GDNF,PTGS2,IQGAP1,CHPT1,SIK2,NECTIN4,KDR,DLX5,KIT,ADIPOR2,JAM3,GPER1,NTRK2,DUSP6,SOX17,LASP1,PTPRU,TEK,…
Disease	umls:C0206682	Follicular thyroid carcinoma	DisGeNET Curated	0.000771	3.214	0.1461	1.302	18	166	PIK3CB,FGF2,RASAL1,VEGFA,VEGFC,FLT1,HIPK2,CRAT,SLC2A1,SOS1,PTGS2,STT3A,IQGAP1,KDR,TIE1,EGFR,SERPINE1,RXFP1
Disease	umls:C0027051	Myocardial Infarction	DisGeNET Curated	0.0009255	3.858	0.1678	1.495	42	681	CDKN1C,EPRS,PDE4D,DDAH1,TRPC4,ACTA2,ACTG2,MEF2A,S100A1,CKB,PIK3CB,FADS2,FGF2,VEGFA,FLT1,ADAMTS1,CP,APOA1,FAS,CD93,IGF2,PALLD,SOS1,DAB2IP,IL11,CNNM2,CYP2J2,PTGS2,DES,PTX3,SERPING1,KDR,NTRK2,CBS,LEP,CD36,SCARB1,GYS1,SERPINE1,TREM1,ENG,LRRFIP1
Disease	umls:C1621958	Glioblastoma Multiforme	DisGeNET BeFree	0.001346	5.611	0.2338	2.084	31	434	HK2,ADARB1,S100A1,PIK3CB,EEF2K,MERTK,VEGFA,FLT1,ADAMTS1,PODXL,FAS,AQP1,SLC2A1,KHSRP,IGF2BP1,SLC16A1,SP1,TNFSF10,TNFRSF10B,BCL6,ITGA5,BNIP3,GLUL,KDR,TCN2,LEP,LIMK1,EGFR,TIMP3,CDH5,LRRFIP1
Disease	umls:C0001418	Adenocarcinoma	DisGeNET Curated	0.001864	7.77	0.3108	2.77	72	1496	CDKN1C,ABL1,ACPP,ACTA2,MCM2,PPM1H,S100A1,CKB,SLC9A3R2,NDRG1,MAVS,PIK3CB,QPCT,FGF2,SLC25A23,RASAL1,VDR,VEGFA,VEGFC,FLT1,RNF19A,LMTK2,APOA1,FAS,AQP1,AQP3,SLC2A1,LY6D,IGF2,IGFBP4,IGFBP5,SLC19A1,SLPI,PALLD,HYAL2,SOS1,IL11,INHA,TNFSF10,ADAM15,GATA6,DAG1,TNFRSF10B,PTGER3,PTGS2,IQGAP1,SOX7,BNIP3,CHPT1,APOLD1,NECTIN4,KDR,NNAT,KIT,ADIPOR2,DUSP6,GPX3,FAM3B,LEP,CEMIP,TGFB3,TGM2,EFNB1,KLF10,EGFR,TIMP3,SMC3,Z…
Disease	umls:C0020456	Hyperglycemia	DisGeNET Curated	0.002211	9.216	0.3545	3.159	29	400	S1PR2,ADCY5,PLAC8,PIK3CB,PIK3R1,FGF2,VEGFA,VEGFC,COPA,RNF19A,SGK1,FOS,AQP3,SLC1A3,SLC2A1,IGF2,SP1,TNFSF10,GDNF,PTGS2,KDR,FAM3B,PTPRU,S1PR1,LEP,CD36,GYS1,SERPINE1,CDH5
Disease	umls:C0010068	Coronary heart disease	DisGeNET Curated	0.002408	10.04	0.3719	3.314	46	807	EPRS,PDE4D,DDAH1,ACTA2,MEF2A,CITED2,FCGR2B,SCD,FADS2,VDR,VEGFA,KIAA1462,HSPG2,FLT1,ADAMTS1,FOS,APOA1,CD93,IGF2,SLC19A1,SP6,PALLD,DAB2IP,HCAR2,CNNM2,CYP2J2,GATA6,PTGS2,ARMS2,BMPR2,F11R,GLUL,KDR,ADIPOR2,GPER1,TCN2,F2RL3,DTNA,CBS,LEP,ESYT3,CD36,SCARB1,SERPINE1,HEY2,IL1RL1
Disease	umls:C0017638	Glioma	DisGeNET Curated	0.002567	10.7	0.3823	3.407	85	1883	CDKN1C,ABL1,ACPP,PEG3,ACTG2,ADGRG1,MCM2,MGLL,ADARB1,JAM2,S100A1,SLC9A3R2,NDRG1,PIK3CB,FGF2,EEF2K,MME,AMOTL2,VCL,VAT1,VDR,VEGFA,VEGFC,FLNC,FLT1,ADAMTS1,RNF19A,SGK1,IARS,FOS,PIK3R3,CP,FAS,AQP1,SLC2A1,KHSRP,IGF2,IGFBP4,WDR11,SLC16A1,C2orf40,SMARCA1,SDC3,TSPYL5,CTSL,HYAL2,SOS1,SP1,ADAM19,TNFSF10,GATA6,FAM110A,SEMA3G,TNFRSF10D,TNFRSF10B,ITGA5,TRIM24,GDNF,PTGS2,IQGAP1,DES,BNIP3,KCNA5,F11R,CHPT1,PTX3,GL…
Disease	umls:C0278488	Carcinoma breast stage IV	DisGeNET BeFree	0.002992	12.47	0.4287	3.821	26	341	ABL1,PIK3CB,SCD,VEGFA,GIT1,RNF19A,IGF2BP1,SOS1,IL11,BCL6,PTGS2,JAG2,F11R,CHPT1,PTX3,ADAMTS15,NECTIN4,KDR,SASH1,LEP,TGM2,EGFR,TIMP3,BRD4,ERRFI1,ENG
Disease	umls:C0018801	Heart failure	DisGeNET Curated	0.003085	12.86	0.4287	3.821	39	640	FSTL3,PDE9A,ACPP,KCNIP2,MEF2A,S100A1,PIK3CB,MME,CNN1,VEGFA,RNF19A,SGK1,CP,APOA1,RBM20,SLC2A1,SLC6A8,IGF2,SP6,CTF1,ATP2B4,HSPB7,CYP2J2,SRF,DAG1,PTGS2,DES,BNIP3,NFE2L1,PTX3,IL18BP,S1PR1,LEP,LIFR,EGFR,TIMP3,CD36,SERPINE1,TNNT2
Disease	umls:C0476089	Endometrial Carcinoma	DisGeNET Curated	0.003217	13.41	0.4326	3.855	42	715	WNT4,NDRG1,PIK3CB,PIK3R1,SLC35A2,QPCT,FGF2,MME,VEGFA,ADAMTS1,FOS,FAS,AQP1,CRAT,SLC2A1,IGF2,IGFBP4,IGFBP5,SLPI,PROK1,HYAL2,SP1,INHA,TNFSF10,PTGS2,DDX3X,SOX7,NID1,KDR,KIT,ADIPOR2,GPER1,F2RL3,DUSP6,LEP,TGFB3,EGFR,TIMP3,SERPINE1,RXFP1,EMX2,ENG
Disease	umls:C0018916	Hemangioma	DisGeNET Curated	0.003548	14.79	0.4622	4.12	11	71	CDKN1C,FGF2,VEGFA,VEGFC,FLT1,SLC2A1,IGF2,KDR,TEK,LEP,ENG
Disease	umls:C0853879	Invasive breast carcinoma	DisGeNET BeFree	0.004187	17.46	0.5289	4.714	27	369	PIK3CB,MME,VEGFA,FLNA,FLT1,FAS,SLC2A1,ARID3B,IGF2,SLPI,C2orf40,PALLD,TNFSF10,BCL6,PTGS2,DDX3X,F11R,KDR,TBL1X,LEP,CEMIP,MYOF,EGFR,BRD4,SERPINE1,ENG,CDH5
Disease	umls:C0007766	Intracranial Aneurysm	DisGeNET Curated	0.005745	23.95	0.7045	6.279	12	89	FGF2,VEGFA,HSPG2,SLC19A1,CNNM2,ADAMTS15,TCN2,SOX17,CBS,LIMK1,SERPINE1,ENG
Disease	umls:C0025149	Medulloblastoma	DisGeNET Curated	0.00644	26.85	0.7671	6.837	33	515	HK2,MCM2,MEF2A,S100A1,PIK3CB,SUN2,FGF2,EEF2K,KDM6A,VEGFA,FLT1,LIN28B,FAS,AKAP12,KHSRP,IGF2,SOS1,DAB2IP,TNFSF10,DDX3X,JAG2,CHPT1,KDR,NNAT,KIT,F2RL3,LASP1,LIFR,EFNB1,EGFR,CDCA7,TIMP3,BRD4
Disease	umls:C0015695	Fatty Liver	DisGeNET Curated	0.008106	33.79	0.92	8.2	24	317	USP18,FSTL3,SCD,VEGFA,APOA1,FAS,AQP3,CTF1,SOS1,SP1,LPIN1,CHPT1,SIK2,KDR,ADIPOR2,TBL1X,PPP1R3B,FAM3B,CBS,LEP,EGFR,CD36,SLC25A13,SERPINE1
Disease	umls:C0027686	Pathologic Neovascularization	DisGeNET Curated	0.008165	34.04	0.92	8.2	4	6	VEGFA,TNFSF10,KDR,TEK
Disease	umls:C0010054	Coronary Arteriosclerosis	DisGeNET BeFree	0.008403	35.03	0.9219	8.217	41	718	EPRS,PDE4D,DDAH1,ACTA2,MEF2A,FCGR2B,PIK3CB,SCD,FGF2,VDR,VEGFA,VEGFC,KIAA1462,HSPG2,ADAMTS1,FOS,APOA1,CD93,IGF2,HSPB6,SP6,DAB2IP,HCAR2,CYP2J2,PTGS2,ARMS2,F11R,GLUL,KDR,ADIPOR2,GPER1,TCN2,F2RL3,IL18BP,CBS,LEP,ESYT3,CD36,SCARB1,SERPINE1,IL1RL1
Disease	umls:C0018799	Heart Diseases	DisGeNET Curated	0.009108	37.97	0.9526	8.49	22	277	EPRS,PDE9A,S1PR2,MEF2A,FABP3,PIK3CB,FGF2,VCL,VEGFA,SGK1,HSPB6,CTF1,DES,BMPR2,BNIP3,GPER1,JPH2,LEP,EGFR,CD36,SERPINE1,TNNT2
Disease	umls:C0740457	Malignant neoplasm of kidney	DisGeNET BeFree	0.00914	38.1	0.9526	8.49	27	385	ABL1,KDM5C,NMUR1,S100A1,NDRG1,PIK3CB,PIK3R1,DERL3,FGF2,MME,VDR,VEGFA,SGK1,CP,SLPI,SMARCA1,TNFSF10,DAG1,BLCAP,BNIP3,KDR,KIT,PTPRU,LEP,EGFR,TIMP3,ENG
Disease	umls:C0007138	Carcinoma, Transitional Cell	DisGeNET Curated	0.009695	40.42	0.9858	8.786	26	364	MCM2,S100A1,FCGR2B,PIK3CB,PIK3R1,FGF2,UPK2,KDM6A,VDR,VEGFA,FAS,AQP3,IGF2,IGFBP5,DAB2IP,TNFSF10,INHBA,GATA6,BCL6,ITGA5,PTGS2,NTRK2,LASP1,TGM2,EGFR,ENG
Disease	umls:C0004045	Asphyxia Neonatorum	DisGeNET Curated	0.01048	43.7	1.04	9.273	5	12	VEGFA,FLT1,IGF2,PTGS2,KDR
Disease	umls:C1883486	Uterine Corpus Cancer	DisGeNET BeFree	0.01163	48.48	1.083	9.654	32	506	NDRG1,PIK3CB,PIK3R1,SLC35A2,FGF2,MME,VEGFA,ADAMTS1,FOS,FAS,AQP1,IGF2,IGFBP4,IGFBP5,PROK1,SP1,TNFSF10,PTGS2,DDX3X,SOX7,NID1,KDR,KIT,ADIPOR2,GPER1,F2RL3,DUSP6,LEP,EGFR,SERPINE1,EMX2,ENG
Disease	umls:C0007103	Malignant neoplasm of endometrium	DisGeNET BeFree	0.01163	48.48	1.083	9.654	32	506	NDRG1,PIK3CB,PIK3R1,SLC35A2,FGF2,MME,VEGFA,ADAMTS1,FOS,FAS,AQP1,IGF2,IGFBP4,IGFBP5,PROK1,SP1,TNFSF10,PTGS2,DDX3X,SOX7,NID1,KDR,KIT,ADIPOR2,GPER1,F2RL3,DUSP6,LEP,EGFR,SERPINE1,EMX2,ENG
Disease	umls:C0042133	Uterine Fibroids	DisGeNET Curated	0.01169	48.74	1.083	9.654	24	324	BET1L,ACTN1,FGF2,MME,VDR,VEGFA,FOS,FAS,NCOR2,IGF2,MYH11,CDK19,BCL6,PTGS2,DES,KIT,TET3,GPER1,LEP,TGFB3,EGFR,SERPINE1,RXFP1,ENG
Disease	umls:C2711227	Steatohepatitis	DisGeNET BeFree	0.01301	54.26	1.164	10.37	19	222	USP18,FSTL3,APOA1,FAS,AQP3,IGF2,CTF1,SOS1,SP1,LPIN1,SIK2,TBL1X,PPP1R3B,CBS,LEP,TGM2,EGFR,CD36,SLC25A13
Disease	umls:C0206656	Rhabdomyosarcoma, Embryonal	DisGeNET Curated	0.01312	54.69	1.164	10.37	11	81	CDKN1C,MEF2A,PIK3CB,VEGFA,RNF19A,SGCA,IARS,IGF2,SOS1,DES,EGFR
Disease	umls:C0022116	Ischemia	DisGeNET Curated	0.01455	60.67	1.264	11.26	36	609	EPRS,ACTA2,PIK3CB,PIK3R1,FGF2,FBXO32,VEGFA,VEGFC,FLT1,ADAMTS1,RNF19A,SGK1,PIK3R3,CP,FAS,IGF2,HSPB6,SOS1,IL11,CYP2J2,GDNF,PTGS2,BNIP3,F11R,KDR,GPER1,NTRK2,IL18BP,TEK,S1PR1,LEP,TGM2,EFNB2,KLF10,SERPINE1,CALCRL
Disease	umls:C0549473	Thyroid carcinoma	DisGeNET Curated	0.01516	63.2	1.29	11.5	37	635	ABL1,S100A1,PIK3CB,FGF2,RASAL1,VDR,VEGFA,VEGFC,RNF19A,FOS,HIPK2,PNKD,FAS,CRAT,AQP3,SLC2A1,NIM1K,PROK1,CTSL,SOS1,TNFSF10,TRIM24,GDNF,PTGS2,IQGAP1,KDR,DUSP6,GPX3,TEK,LIMK1,EFNB2,EGFR,TIMP3,PDZK1IP1,ERRFI1,RXFP1,CDH5
Disease	umls:C0029408	Degenerative polyarthritis	DisGeNET Curated	0.01629	67.9	1.358	12.1	44	816	DDAH1,CRLF1,HS6ST2,ACTN1,S100A1,MELTF,PIK3CB,AMOT,FGF2,VDR,VEGFA,VEGFC,FLT1,RNF19A,FOS,NCKIPSD,APOA1,CRAT,SLC2A1,NCOR2,IGF2,SLPI,IL2RG,CTSL,SOS1,IL11,INHBA,ADAM15,PTGS2,DDX3X,KDR,IMMT,ADIPOR2,JAM3,OCRL,LEP,TGM2,EFNB2,CD36,SERPINE1,TREM1,LRP5,CALCRL,ENG
Disease	umls:C0007134	Renal Cell Carcinoma	DisGeNET Curated	0.01894	78.98	1.533	13.66	58	1200	HK2,KDM5C,TRPC4,ACTA2,MCM2,S100A1,SLC9A3R2,HOXB8,NDRG1,PIK3CB,PIK3R1,DERL3,QPCT,FGF2,MME,KDM6A,VCL,VDR,VEGFA,VEGFC,FLT1,RNF19A,PODXL,PNKD,FAS,AQP1,SLC2A1,IGF2BP1,IGF2,IGFBP4,SLPI,HSPB7,SOS1,SPAG4,TNFSF10,DAG1,TNFRSF10B,ITGA5,PTGS2,DES,BNIP3,CHPT1,KDR,KIT,CA12,GPX3,C22orf29,TPPP,LASP1,PTPRU,TEK,LEP,TGM2,EGFR,TIMP3,SCARB1,SERPINE1,ENG
Disease	umls:C1378703	Renal carcinoma	DisGeNET BeFree	0.01912	79.71	1.533	13.66	30	471	ABL1,KDM5C,NMUR1,S100A1,HOXB8,NDRG1,PIK3CB,PIK3R1,DERL3,FGF2,MME,VDR,VEGFA,VEGFC,SGK1,SLC2A1,SLPI,SMARCA1,TNFSF10,DAG1,BLCAP,BNIP3,CHPT1,KDR,KIT,GPX3,TEK,LEP,EGFR,ENG
Disease	umls:C0280100	Solid tumour	DisGeNET BeFree	0.02077	86.6	1.634	14.56	42	772	ABL1,KREMEN1,PIK3CB,SCD,FGF2,MME,VEGFA,VEGFC,HSPG2,FLT1,SLC31A1,ADAMTS1,LIN28B,FAS,PRX,AKAP12,IGF2,STC2,SLC16A1,ASNS,SMARCA1,IL2RG,SOS1,SP1,TNFSF10,GATA1,TNFRSF10B,ITGA5,PTGS2,DES,BNIP3,CHPT1,KDR,KIT,SOX17,TEK,S1PR1,EFNB2,EGFR,TIMP3,SERPINE1,ENG
Disease	umls:C0206624	Hepatoblastoma	DisGeNET Curated	0.02148	89.54	1.658	14.78	18	210	CDKN1C,KREMEN1,ATP8B1,PIK3CB,VEGFA,HSPG2,APOA1,FAS,CRAT,SLC6A6,IGF2,SOS1,LPIN1,GLUL,EGFR,ERRFI1,SERPINE1,IL1RL1
Disease	umls:C0007137	Squamous cell carcinoma	DisGeNET Curated	0.02295	95.66	1.727	15.39	72	1608	CDKN1C,WNT4,S100A1,SLC9A3R2,SERPINE2,NDRG1,PIK3CB,PIK3R1,SLC35A2,QPCT,FGF2,UPK2,VDR,VEGFA,VEGFC,HSPG2,FLT1,LIN28B,RNF19A,PODXL,SGK1,FOS,HIPK2,CP,GTF2IRD1,FAS,AQP1,CRAT,AQP3,SLC2A1,AKAP12,MT1X,IGF2,IGFBP5,SLC16A1,SLC19A1,SLPI,SMARCA1,CTSL,HYAL2,SOS1,SP1,HCAR2,SLK,CYP2J2,TNFSF10,ADAM15,UGGT1,DAG1,ITGA5,PTGS2,ZYX,JAG2,DES,NECTIN4,KDR,NNAT,KIT,SLC38A3,F2RL3,ZNF300,LEP,TGM2,EFNB2,EGFR,TIMP3,NANS,BRD4,…
Disease	umls:C0038358	Gastric ulcer	DisGeNET Curated	0.0234	97.54	1.727	15.39	11	86	FGF2,VEGFA,FLT1,SOS1,SRF,PTGS2,KDR,TEK,LEP,EGFR,SERPINE1
Disease	umls:C0007115	Malignant neoplasm of thyroid	DisGeNET BeFree	0.02399	100	1.727	15.39	29	453	S100A1,PIK3CB,FGF2,RASAL1,VDR,VEGFA,VEGFC,RNF19A,FOS,HIPK2,FAS,CRAT,AQP3,SLC2A1,PROK1,TNFSF10,GDNF,PTGS2,IQGAP1,KDR,DUSP6,GPX3,TEK,LIMK1,EFNB2,EGFR,PDZK1IP1,ERRFI1,CDH5
Disease	umls:C0022658	Kidney Diseases	DisGeNET Curated	0.02477	103.3	1.727	15.39	33	550	DDAH1,ACTA2,WNT4,FCGR2B,FADS2,FGF2,RASAL1,VDR,VEGFA,HSPG2,NDST1,FLT1,SGK1,FOS,HIPK2,CP,AQP1,SLC2A1,CTF1,CTSL,PALLD,MYH9,CNNM2,ADAM19,PTGS2,KCNMB1,KDR,LEP,EFNB2,EGFR,TIMP3,SERPINE1,TREM1
Disease	umls:C0400966	Non-alcoholic Fatty Liver Disease	DisGeNET Curated	0.02479	103.4	1.727	15.39	21	274	SLC35A2,VEGFA,FOS,CP,FAS,SLC2A1,STC2,CTF1,CYP2J2,TNFSF10,TRIM24,LPIN1,NFE2L1,PPP1R3B,FAM3B,TEK,LEP,CD36,SCARB1,SLC25A13,SERPINE1
Disease	umls:C0677886	Epithelial ovarian cancer	DisGeNET Curated	0.02532	105.6	1.727	15.39	52	1046	CDKN1C,ABL1,HK2,MCM2,WNT4,S100A1,CKB,PIK3CB,FGF2,VDR,VEGFA,VEGFC,HSPG2,FLT1,SLC31A1,LIN28B,FOS,ZNF300P1,APOA1,FAS,IGF2,SLPI,SOS1,IL11,SP1,NDE1,TNFSF10,SIRPA,TNFRSF10B,ITGA5,PTGS2,PLEKHM1,IQGAP1,NFE2L1,KDR,KIT,XCR1,GPER1,GPX3,GRB10,IL18BP,TEK,CBS,LEP,TGM2,EGFR,BRD4,SERPINE1,CALCRL,BCAM,ENG,CDH5
Disease	umls:C0027819	Neuroblastoma	DisGeNET Curated	0.02556	106.6	1.727	15.39	69	1526	CDKN1C,HK2,PEG3,PHLDA2,S100A1,SERPINE2,NDRG1,HPCAL1,PIK3CB,QPCT,FGF2,MME,VEGFA,VEGFC,CERK,FLT1,LIN28B,RNF19A,SGK1,FOS,HIPK2,APLP1,FAS,CRAT,SLC2A1,KHSRP,ARID3B,SLC6A8,NCOR2,IGF2BP1,IGF2,IGFBP4,IGFBP5,STC2,SLC16A1,SLC19A1,HSPB6,SLPI,CTSL,TNFSF10,TNFRSF10D,TRIM24,GDNF,PTGS2,DES,BNIP3,CHPT1,NFE2L1,ARNT2,SERPING1,KDR,NNAT,KIT,IMMT,SLC38A3,PRUNE2,SYNM,F2RL3,NTF4,NTRK2,DUSP6,LEP,TGM2,EFNB2,EGFR,NANS,ERR…
Disease	umls:C0007131	Non-Small Cell Lung Carcinoma	DisGeNET Curated	0.02569	107.1	1.727	15.39	84	1969	CDKN1C,ABCA3,MCM2,PHLDA2,ADARB1,S100A1,SLC9A3R2,NDRG1,PIK3CB,PIK3R1,QPCT,FGF2,MME,MERTK,ALOX15B,VDR,VEGFA,VEGFC,FLOT2,FLT1,SLC31A1,ADAMTS1,LIN28B,RNF19A,SGK1,FOS,PIK3R3,SHMT2,FAS,AQP1,CRAT,AQP3,SLC2A1,PCDH20,FOXP4,MT1X,IGF2,IGFBP4,SLC16A1,SLC19A1,SLPI,SMARCA1,CTSL,SOS1,SP1,TNFSF10,INHBA,SRF,TNFRSF10D,TNFRSF10B,ITGA5,TRIM24,GDNF,PTGS2,DDX3X,SOX7,BNIP3,KCNA5,F11R,CHPT1,GLDC,ARNT2,NECTIN4,KDR,TSPAN1…
Disease	umls:C0011881	Diabetic Nephropathy	DisGeNET Curated	0.0273	113.8	1.807	16.1	31	504	PIK3CB,PIK3R1,SCD,FGF2,MME,VDR,VEGFA,HSPG2,FLT1,SGK1,AQP1,CRAT,SLC2A1,IGF2,SLPI,SOS1,MYH9,TNFSF10,PTGS2,IQGAP1,KDR,SASH1,LEP,TGFB3,EGFR,TIMP3,CD36,ERRFI1,SERPINE1,LRP5,CALCRL
Disease	umls:C0027708	Nephroblastoma	DisGeNET Curated	0.03007	125.4	1.959	17.46	23	321	CDKN1C,USP18,ABL1,MCM2,PHLDA2,PIK3CB,VEGFA,LIN28B,NCKIPSD,CRAT,IGF2,SLC19A1,SOS1,GATA1,GDNF,PTGS2,DES,BLCAP,NNAT,KIT,TCN2,EGFR,ENG
Disease	umls:C0032463	Polycythemia Vera	DisGeNET Curated	0.03434	143.1	2.202	19.63	16	178	ABL1,MAVS,PIK3CB,VEGFA,FLT1,FAS,IGF2,IL11,TNFSF10,GATA1,PTX3,KIT,PTPRU,CD36,SERPINE1,BCAM
Disease	umls:C0011847	Diabetes	DisGeNET Curated	0.03587	149.6	2.266	20.2	58	1227	CDKN1C,HK2,MEF2A,S100A1,PIK3CB,PIK3R1,SCD,FADS2,FGF2,FBXO32,LINC01150,VDR,VEGFA,VEGFC,FLNA,LIN28B,SGK1,IARS,NCKIPSD,PORCN,CP,APOA1,FAS,SLC2A1,KHSRP,IGF2,IGFBP5,CTF1,CTSL,SOS1,IL11,HCAR2,MYH9,CYP2J2,TNFSF10,GATA6,GDNF,PTGS2,KCNA5,NFE2L1,GLUL,KDR,NNAT,WASF1,IMMT,ADIPOR2,PPP1R3B,PTPRU,CBS,LEP,TGM2,EGFR,TIMP3,CD36,SCARB1,ERRFI1,SERPINE1,LRP5
Disease	umls:C0032051	Placental Insufficiency	DisGeNET BeFree	0.03711	154.7	2.309	20.58	5	15	VEGFA,FLT1,KDR,LEP,SERPINE1
Disease	umls:C1658953	tumor vasculature	DisGeNET BeFree	0.04617	192.5	2.83	25.23	12	109	PIK3CB,VEGFA,AMD1,FLT1,SLPI,TNFSF10,TNFRSF10B,DES,KDR,TEK,SERPINE1,ENG
Disease	umls:C0008497	Choriocarcinoma	DisGeNET BeFree	0.04791	199.7	2.895	25.8	20	265	CDKN1C,PEG3,MGAT3,PIK3CB,FGF2,VDR,VEGFA,FLT1,CRAT,IGF2BP1,IGF2,SLPI,JAG2,KDR,GPX3,LEP,EGFR,TIMP3,CALCRL,ENG
Disease	umls:C0011849	Diabetes Mellitus	DisGeNET Curated	0.05972	249	3.557	31.7	62	1364	CDKN1C,HK2,ACPP,MEF2A,S100A1,PIK3CB,AMOT,PIK3R1,SCD,FADS2,FGF2,FBXO32,LINC01150,VDR,VEGFA,VEGFC,FLNA,LIN28B,RNF19A,SGK1,IARS,NCKIPSD,PORCN,CP,APOA1,FAS,SLC2A1,KHSRP,IGF2,IGFBP5,CTF1,CTSL,SOS1,IL11,HCAR2,MYH9,CYP2J2,TNFSF10,GATA6,GDNF,PTGS2,KCNA5,NFE2L1,GLUL,KDR,NNAT,WASF1,IMMT,ADIPOR2,PPP1R3B,PTPRU,TEK,CBS,LEP,TGM2,EGFR,TIMP3,CD36,SCARB1,ERRFI1,SERPINE1,LRP5
Disease	umls:C0013080	Down Syndrome	DisGeNET Curated	0.06117	255	3.592	32.01	27	429	CDKN1C,ABL1,PDE9A,TTC3,FABP3,JAM2,S100A1,VEGFA,ADAMTS1,CP,APOA1,SLC19A1,CYYR1,INHA,GATA1,BCL6,PTGS2,KIT,IMMT,TCN2,SYNM,GPX3,FAM3B,CBS,LEP,HEY2,IL1RL1
Disease	umls:C0021847	Intestinal Pseudo-Obstruction	DisGeNET Curated	0.0642	267.6	3.717	33.13	4	9	PIK3CB,FLNA,SOS1,CLMP
Disease	umls:C0020542	Pulmonary Hypertension	DisGeNET Curated	0.06715	279.9	3.818	34.03	19	250	DDAH1,FGF2,ALOX15B,VEGFA,AMD1,SLC31A1,SGK1,FOS,APOA1,SLPI,CYP2J2,GBA,PTGS2,BMPR2,KCNA5,TEK,LEP,BRD4,ENG
Disease	umls:C0001430	Adenoma	DisGeNET Curated	0.0685	285.6	3.818	34.03	46	921	CDKN1C,MCM2,MGLL,SERPINE2,NDRG1,FGF2,MME,RASAL1,ALOX15B,VDR,VEGFA,VEGFC,LIN28B,SGK1,FOS,FAS,CRAT,SLC2A1,IGF2,SLC19A1,SLCO2A1,SP1,MYH11,GATA6,TNFRSF10B,BCL9,PTGS2,JAG2,DES,NNAT,KIT,SLC38A3,TCN2,SYNM,DUSP6,GPX3,SOX17,LEP,CEMIP,TGM2,TIE1,EGFR,TIMP3,PDZK1IP1,SCARB1,SERPINE1
Disease	umls:C0023418	leukemia	DisGeNET Curated	0.06869	286.4	3.818	34.03	73	1693	CDKN1C,ABL1,ACPP,WNT4,B4GALT5,CKB,PIK3CB,PIK3R1,QPCT,FGF2,MME,MERTK,KDM6A,VDR,VEGFA,FLT1,CHERP,RNF19A,FOS,PIK3R3,NCKIPSD,HIPK2,FAS,SLC2A1,IGF2,EAF1,CSF2RB,CEP72,SLC19A1,ASNS,SMARCA1,ULBP1,IL2RG,CTSL,SOS1,IL11,SP1,MYH11,CYP2J2,TNFSF10,GATA1,TNFRSF10B,BCL6,PTGS2,ZYX,JAG2,SOX7,DES,BNIP3,CHPT1,KDR,NNAT,KIT,GPER1,F2RL3,GPX3,TPPP,ZNF300,GRB10,PTPRU,TEK,CBS,LEP,TFR2,LIFR,EFNB1,EFNB2,TIE1,EGFR,BRD4,CD36,…
Disease	umls:C0028754	Obesity	DisGeNET Curated	0.07575	315.8	4.112	36.65	74	1728	ABL1,HK2,ACPP,PEG3,MGLL,WNT4,ADCY5,FABP3,MGAT3,PIK3CB,SCD,FADS2,FGF2,MME,ALDH6A1,VDR,VEGFA,AMD1,HSPG2,FLNA,FLT1,RNF19A,SGK1,IARS,FOS,CP,APOA1,FAS,AQP3,SLC2A1,NCOR2,IGF2,KLF7,CEP72,SDC3,CTF1,CTSL,SOS1,RRP1B,SLC22A23,DAG1,TRIM24,PTGS2,LPIN1,BMPR2,CHPT1,PTX3,ARNT2,GLUL,SIK2,NNAT,KIT,WASF1,ADIPOR2,GPER1,TCN2,PPP1R3B,NTRK2,DUSP6,GPX3,PTPRU,CBS,LEP,TGFB3,SH3PXD2B,EFNB1,EGFR,TIMP3,CD36,SCARB1,SERPINE1,S…
Disease	umls:C0919267	ovarian neoplasm	DisGeNET Curated	0.07594	316.6	4.112	36.65	37	685	CDKN1C,MAVS,PIK3CB,PIK3R1,QPCT,FGF2,MME,FBXO32,VEGFA,FLT1,SLC31A1,LIN28B,SGK1,ZNF300P1,CP,AQP1,AQP3,SLC2A1,ARID3B,IGF2,SLPI,SMARCA1,SOS1,INHA,TNFSF10,GATA6,BCL9,PTGS2,F11R,KDR,KIT,ADIPOR2,CBS,TGM2,EGFR,SERPINE1,FILIP1L
Disease	umls:C0018923	Hemangiosarcoma	DisGeNET Curated	0.07765	323.7	4.15	36.99	9	66	PIK3CB,VEGFA,VEGFC,FLT1,KDR,KIT,TEK,TIE1,SERPINE1
Disease	umls:C0339515	Sorsby's fundus dystrophy	DisGeNET Curated	0.08144	339.5	4.298	38.31	3	4	VEGFA,KDR,TIMP3
Disease	umls:C0700095	Central neuroblastoma	DisGeNET BeFree	0.08989	374.7	4.684	41.75	65	1471	CDKN1C,PEG3,S100A1,SERPINE2,NDRG1,HPCAL1,PIK3CB,QPCT,FGF2,MME,VEGFA,VEGFC,CERK,FLT1,LIN28B,RNF19A,SGK1,FOS,HIPK2,APLP1,FAS,CRAT,KHSRP,ARID3B,SLC6A8,NCOR2,IGF2BP1,IGF2,IGFBP4,IGFBP5,STC2,SLC16A1,SLC19A1,HSPB6,SLPI,CTSL,TNFSF10,TNFRSF10D,TRIM24,GDNF,PTGS2,DES,BNIP3,CHPT1,NFE2L1,ARNT2,SERPING1,KDR,NNAT,KIT,IMMT,SLC38A3,PRUNE2,SYNM,F2RL3,NTRK2,DUSP6,LEP,TGM2,EFNB2,EGFR,NANS,ERRFI1,SERPINE1,CDH5
Disease	umls:C0271084	Exudative age-related macular degeneration	DisGeNET Curated	0.1149	479.1	5.915	52.72	7	41	VEGFA,AMD1,FLT1,ARMS2,SERPING1,KDR,CD36
Disease	umls:C0032927	Precancerous Conditions	DisGeNET Curated	0.1226	510.9	6.231	55.53	26	423	ABL1,CKB,PIK3CB,FGF2,ALOX15B,VEGFA,FOS,FAS,AKAP12,IGF2,IGFBP5,SLC16A1,SLCO2A1,CTSL,HYAL2,SOS1,GATA1,SIRPA,PTGS2,SOX17,LEP,TGM2,EFNB2,EGFR,ZDHHC9,PDZK1IP1
Disease	umls:C0016057	Fibrosarcoma	DisGeNET Curated	0.1294	539.6	6.501	57.94	18	241	PIK3CB,FGF2,VEGFA,HSPG2,FLNA,FLT1,FOS,NCKIPSD,SLC2A1,AKAP12,KHSRP,IGF2,TNFSF10,ITGA5,TEK,TGM2,SERPINE1,ELF4
Disease	umls:C0029463	Osteosarcoma	DisGeNET Curated	0.1314	547.7	6.52	58.11	44	892	PHLDA2,S100A1,PIK3CB,FGF2,CNN1,VDR,VEGFA,VEGFC,FLT1,ADAMTS1,RNF19A,FOS,FAS,CRAT,SLC2A1,IGF2,IGFBP5,SLC16A1,SLC19A1,SLPI,CTSL,SOS1,IL11,SP1,TNFSF10,CDK19,GATA1,TNFRSF10B,BCL6,PTGS2,BMPR2,BLCAP,BNIP3,CHPT1,KIT,F2RL3,PTPRU,LIMK1,EGFR,NANS,BRD4,CD36,LRP5,ENG
Disease	umls:C0085110	Severe Combined Immunodeficiency	DisGeNET Curated	0.1341	559.1	6.578	58.63	30	524	ABL1,ACPP,FGF2,MME,VEGFA,VEGFC,HSPG2,FLOT2,FLT1,FOS,NCKIPSD,SCUBE1,ULBP1,IL2RG,CTSL,HYAL2,CYP2J2,BCL6,CHPT1,KDR,GPX3,FAM3B,TEK,LEP,TGM2,EGFR,TIMP3,SCARB1,LRP5,ENG
Disease	umls:C1266042	Chromophobe Renal Cell Carcinoma	DisGeNET Curated	0.1432	597	6.942	61.87	6	30	S100A1,VEGFA,CP,SLC2A1,BNIP3,KIT
Disease	umls:C0011884	Diabetic Retinopathy	DisGeNET Curated	0.1503	626.6	7.203	64.2	15	181	VDR,VEGFA,VEGFC,FLT1,APOA1,SLC2A1,HCAR2,GDNF,PTGS2,GLUL,NID1,KDR,TIMP3,CD36,SERPINE1
Disease	umls:C1519666	Tumor-Associated Vasculature	DisGeNET BeFree	0.1571	654.9	7.442	66.33	7	43	FGF2,VEGFA,AQP1,ITGA5,KDR,EGFR,ENG
Disease	umls:C0040136	Thyroid Neoplasm	DisGeNET Curated	0.1599	666.6	7.49	66.76	21	312	CDKN1C,TPR,S100A1,PIK3CB,SCD,FGF2,RASAL1,VEGFA,VEGFC,HSPG2,FLT1,FAS,AQP3,SLC2A1,IGF2,IGFBP5,PTGS2,KDR,CA12,TIE1,EGFR
Disease	umls:C0014474	Ependymoma	DisGeNET Curated	0.1919	799.9	8.888	79.22	11	108	S100A1,PIK3CB,VEGFA,FLT1,IGF2,IGFBP5,GDNF,KDR,KIT,EGFR,HEY2
Disease	umls:C0555198	Malignant Glioma	DisGeNET BeFree	0.2011	838.2	9.211	82.09	25	412	CDKN1C,HK2,FABP3,PIK3CB,PIK3R1,FGF2,EEF2K,VEGFA,RNF19A,FOS,FAS,C2orf40,SOS1,TNFSF10,TNFRSF10B,TRIM24,PTGS2,DES,BNIP3,F11R,KDR,KIT,SLC38A3,TEK,EGFR
Disease	umls:C0007222	Cardiovascular Diseases	DisGeNET Curated	0.208	867	9.351	83.34	38	747	EPRS,DDAH1,ABL1,MEF2A,FABP3,S100A1,SCD,FADS2,VDR,VEGFA,KIAA1462,FLNA,FLNC,FLT1,FOS,CP,APOA1,IGF2,CTF1,DAB2IP,CYP2J2,TNFSF10,PTGS2,LPIN1,PTX3,GLUL,ADIPOR2,TCN2,DUSP6,CBS,LEP,EFNB2,CD36,SCARB1,SERPINE1,IL1RL1,TNNT2,ENG
Disease	umls:C1527311	Brain Edema	DisGeNET Curated	0.2086	869.6	9.351	83.34	6	32	SERPINE2,VEGFA,AQP1,SLC2A1,KDR,SERPINE1
Disease	umls:C0269102	Endometrioma	DisGeNET BeFree	0.2118	882.9	9.393	83.72	9	75	VEGFA,VEGFC,SLPI,PTGS2,NECTIN4,GPER1,LEP,EGFR,SERPINE1
Disease	umls:C1956089	Osteophyte	DisGeNET BeFree	0.2193	914.4	9.625	85.78	5	21	FGF2,VDR,NCOR2,ADAM15,LEP
Disease	umls:C0004114	Astrocytoma	DisGeNET Curated	0.228	950.7	9.903	88.27	34	644	ADARB1,SERPINE2,NDRG1,PIK3CB,PIK3R1,FGF2,VEGFA,FLT1,RNF19A,FAS,SLC2A1,SLC6A8,IGF2,IGFBP4,SMARCA1,TNFSF10,GATA6,SIRPA,PTGER3,GDNF,PTGS2,DES,KDR,KIT,CA12,NTRK2,PTPRU,TEK,TFR2,EFNB1,EFNB2,EGFR,SERPINE1,HEY2
Disease	umls:C0234233	Sore to touch	DisGeNET BeFree	0.2361	984.4	10.15	90.45	4	12	SCD,IGF2,IGFBP4,LEP
Disease	umls:C0741916	Cardiac defects	DisGeNET BeFree	0.243	1000	10.29	91.72	7	46	CITED2,VEGFA,FLNA,SOS1,SRF,SOX7,HEY2
Disease	umls:C0585442	Osteosarcoma of bone	DisGeNET BeFree	0.2464	1000	10.29	91.72	41	835	PHLDA2,S100A1,PIK3CB,FGF2,CNN1,VEGFA,FLT1,ADAMTS1,RNF19A,FOS,FAS,CRAT,SLC2A1,IGF2,IGFBP5,SLC16A1,SLC19A1,SLPI,CTSL,SOS1,IL11,SP1,TNFSF10,CDK19,GATA1,TNFRSF10B,BCL6,PTGS2,BMPR2,BLCAP,BNIP3,CHPT1,KIT,F2RL3,PTPRU,LIMK1,EGFR,NANS,BRD4,LRP5,ENG
Disease	umls:C0002395	Alzheimer's Disease	DisGeNET Curated	0.2468	1000	10.29	91.72	48	1030	DDAH1,ACTG2,JAM2,S100A1,SERPINE2,MGAT3,PIK3CB,TPP1,QPCT,FGF2,MME,SH3BP5,VEGFA,HSPG2,SLC4A8,DEPTOR,RNF19A,FOS,CP,APOA1,FAS,SLC2A1,KHSRP,SLC30A6,IGF2,IGFBP5,HSPB6,SP6,CTSL,SP1,CYP2J2,TNFSF10,GBA,PTGER3,GDNF,PTGS2,SERPING1,SYNM,F2RL3,PPP1R3B,NTRK2,TPPP,CBS,LEP,EGFR,CD36,SERPINE1,LY6E
Disease	umls:C0279628	Adenocarcinoma Of Esophagus	DisGeNET Curated	0.2583	1000	10.61	94.52	20	300	ABL1,TSPAN18,PIK3CB,SLC35A2,FGF2,VEGFA,FLT1,FAS,AKAP12,IGF2,SOS1,TNFSF10,INHBA,PTGS2,KDR,ADIPOR2,LEP,EGFR,TIMP3,ENG
Disease	umls:C0220641	Lip and Oral Cavity Carcinoma	DisGeNET BeFree	0.2598	1000	10.61	94.52	25	419	CDKN1C,S100A1,NDRG1,PIK3CB,VEGFA,VEGFC,LIN28B,FAS,AQP3,SLC2A1,IGF2,SLPI,CTSL,SP1,TNFSF10,TNFRSF10D,PTGS2,DDX3X,LASP1,LEP,EGFR,NANS,CD36,SERPINE1,FILIP1L
Disease	umls:C1956346	Coronary Artery Disease	DisGeNET Curated	0.2634	1000	10.61	94.52	37	729	PDE4D,ACTA2,MEF2A,FCGR2B,SCD,QPCT,FADS2,MME,ALDH1B1,VDR,VEGFA,KIAA1462,HSPG2,FLT1,FOS,APOA1,CD93,SLC19A1,HCAR2,CNNM2,CYP2J2,PTGS2,ARMS2,BMPR2,F11R,KDR,ADIPOR2,GPER1,TCN2,CBS,LEP,ESYT3,CD36,SCARB1,SERPINE1,IL1RL1,CALCRL
Disease	umls:C0024232	Lymphatic Metastasis	DisGeNET Curated	0.2646	1000	10.61	94.52	11	112	VEGFA,VEGFC,AQP3,GDNF,PTGS2,KDR,JAM3,TEK,EGFR,NANS,SERPINE1
Disease	umls:C0008479	Chondrosarcoma	DisGeNET Curated	0.269	1000	10.68	95.2	16	212	PIK3CB,FGF2,VEGFA,HSPG2,RNF19A,SLC2A1,IGF2,SOS1,TNFSF10,ADAM15,PTGS2,BMPR2,KIT,TGFB3,EGFR,ENG
Disease	umls:C0018816	Heart Septal Defects	DisGeNET Curated	0.2774	1000	10.91	97.26	5	22	ACTA2,CITED2,VEGFA,GATA6,HEY2
Disease	umls:C0220621	pediatric acute myeloblastic leukemia	DisGeNET BeFree	0.286	1000	11.04	98.38	9	78	ABCA3,MME,VEGFA,VEGFC,FAS,IL2RG,MYH11,GATA1,KIT
Disease	umls:C0018206	granulosa cell tumor	DisGeNET BeFree	0.286	1000	11.04	98.38	9	78	WNT4,PIK3CB,QPCT,VEGFA,INHA,KDR,GPER1,EGFR,TIMP3
Disease	umls:C0856169	Endothelial dysfunction	DisGeNET BeFree	0.3319	1000	12.58	112.1	16	216	DDAH1,S100A1,FCGR2B,FGF2,VEGFA,RNF19A,HTRA4,SOS1,CYP2J2,PTGS2,ZYX,BMPR2,PTX3,CBS,SERPINE1,CDH5
Disease	umls:C0026850	Muscular Dystrophy	DisGeNET Curated	0.3319	1000	12.58	112.1	16	216	FAM168B,PEG3,SUN2,VCL,FLNC,SGCA,AQP1,DAG1,GDNF,DES,DTNA,LEP,TGM2,MYOF,TIMP3,SERPINE1
Disease	umls:C0034067	Pulmonary Emphysema	DisGeNET Curated	0.3358	1000	12.61	112.4	14	174	ABCA3,SERPINE2,VEGFA,FOS,FAS,SLPI,SOS1,ITGA5,SERPING1,KDR,KLF10,SERPINE1,LRP5,SERPIND1
Disease	umls:C0333293	Healing ulcer	DisGeNET BeFree	0.3466	1000	12.9	115	5	23	FGF2,VEGFA,SOS1,PTGS2,LEP
Disease	umls:C0021841	Intestinal Neoplasms	DisGeNET Curated	0.3833	1000	13.35	119	12	136	PIK3CB,FLNA,SGK1,APLP1,FAS,IGF2,BCL9,PTGS2,KDR,KIT,SOX17,EGFR
Disease	umls:C0278883	Metastatic melanoma	DisGeNET BeFree	0.3862	1000	13.35	119	21	333	ADGRG1,S100A1,MELTF,PIK3CB,FGF2,VEGFA,VEGFC,FLOT2,AKAP12,IGF2BP1,SOS1,SP1,TNFSF10,GDNF,PTGS2,KDR,KIT,TGM2,EGFR,PLXNC1,BRD4
Disease	umls:C0153676	Secondary malignant neoplasm of lung	DisGeNET BeFree	0.3885	1000	13.35	119	32	610	SERPINE2,MGAT3,PIK3CB,FGF2,VEGFA,VEGFC,FLOT2,FLT1,ADAMTS1,AKAP12,IGFBP5,SH3PXD2A,CTSL,SOS1,SP1,HCAR2,TNFSF10,INHBA,SRF,ITGA5,PTGS2,IQGAP1,CHPT1,KDR,DLX5,LASP1,BCL6B,SH3PXD2B,EGFR,SERPINE1,ENG,FILIP1L
Disease	umls:C1701938	Associated Pulmonary Arterial Hypertension	DisGeNET BeFree	0.3906	1000	13.35	119	3	6	BMPR2,KCNA5,ENG
Disease	umls:C0019625	Sinus histiocytosis	DisGeNET Curated	0.3906	1000	13.35	119	3	6	S100A1,FAS,F11R
Disease	umls:C0085411	Angiodysplasia	DisGeNET BeFree	0.3906	1000	13.35	119	3	6	FGF2,VEGFA,ENG
Disease	umls:C0795690	Congenital omphalocele	DisGeNET BeFree	0.3906	1000	13.35	119	3	6	CDKN1C,FLNA,TCN2
Disease	umls:C0852283	Respiratory Distress Syndrome	DisGeNET BeFree	0.3906	1000	13.35	119	3	6	ABCA3,NDST1,GDNF
Disease	umls:C0267370	Angiodysplasia of colon	DisGeNET BeFree	0.3906	1000	13.35	119	3	6	FGF2,VEGFA,ENG
Disease	umls:C1710096	Sinonasal undifferentiated carcinoma	DisGeNET Curated	0.3906	1000	13.35	119	3	6	VEGFA,KIT,EGFR
Disease	umls:C1510885	Angiogenic Switch	DisGeNET BeFree	0.3977	1000	13.42	119.6	8	65	PIK3CB,FGF2,VEGFA,FLT1,RNF19A,IGFBP4,PTGS2,SERPINE1
Disease	umls:C0023267	Fibroid Tumor	DisGeNET Curated	0.3991	1000	13.42	119.6	19	287	BET1L,ACTN1,FGF2,MME,VEGFA,FOS,NCOR2,IGF2,INHBA,BCL6,PTGS2,DES,KIT,TET3,GPER1,TGFB3,EGFR,SERPINE1,RXFP1
Disease	umls:C0345967	Malignant mesothelioma	DisGeNET Curated	0.4152	1000	13.8	123	18	265	SLC9A3R2,PIK3CB,FGF2,VEGFA,VEGFC,FLT1,AQP1,SLC2A1,KHSRP,IGF2,SOS1,TNFSF10,SEMA3G,PTGS2,KDR,RASGRF2,EGFR,SERPINE1
Disease	umls:C3203102	Idiopathic pulmonary arterial hypertension	DisGeNET Curated	0.4171	1000	13.8	123	9	82	FGF2,VEGFA,SLPI,HYAL2,BMPR2,KCNA5,LIMK1,SERPINE1,ENG
Disease	umls:C0153381	Malignant neoplasm of mouth	DisGeNET BeFree	0.4524	1000	14.85	132.4	24	410	S100A1,NDRG1,PIK3CB,VEGFA,VEGFC,LIN28B,FAS,AQP3,SLC2A1,IGF2,SLPI,CTSL,SP1,TNFSF10,TNFRSF10D,PTGS2,DDX3X,LASP1,LEP,EGFR,NANS,CD36,SERPINE1,FILIP1L
Disease	umls:C0038454	Cerebrovascular accident	DisGeNET Curated	0.4687	1000	15.27	136.1	35	697	PDE4D,DDAH1,ACTA2,S100A1,PIK3CB,PIK3R1,VEGFA,FLT1,ADAMTS1,FOS,APOA1,FAS,SLC19A1,SLPI,TNFSF10,SRF,GDNF,PTGS2,F11R,KDR,ADIPOR2,TCN2,F2RL3,GPX3,TPPP,TEK,CBS,LEP,TGM2,LIMK1,TIMP3,CD36,SERPINE1,ENG,LRRFIP1
Disease	umls:C0238461	Anaplastic thyroid carcinoma	DisGeNET Curated	0.4726	1000	15.27	136.1	16	223	ABL1,HK2,ACTA1,PIK3CB,SCD,RASAL1,VEGFA,RNF19A,CRAT,SOS1,IQGAP1,F11R,KIT,DUSP6,LIMK1,EGFR
Disease	umls:C0238198	Gastrointestinal Stromal Tumors	DisGeNET Curated	0.515	1000	16.52	147.2	19	293	ABL1,S100A1,PIK3CB,FGF2,VEGFA,IGF2,IGFBP5,SLC16A1,CTSL,BCL6,DES,KDR,KIT,NTRK2,EGFR,RBPMS2,CALCRL,ENG,TPBG
Disease	umls:C0686619	Secondary malignant neoplasm of lymph node	DisGeNET BeFree	0.5352	1000	17.03	151.8	52	1182	CDKN1C,MCM2,S100A1,SERPINE2,NDRG1,PIK3CB,FGF2,MME,VEGFA,VEGFC,NDST1,FLNA,FLOT2,GIT1,ADAMTS1,LIN28B,FOS,PNKD,FAS,AQP3,SLC2A1,AKAP12,SLC6A8,IGF2,IGFBP5,STC2,C2orf40,PROK1,SOS1,SP1,MYH9,GATA6,TNFRSF10B,PTGS2,IQGAP1,KCNA5,F11R,KDR,KIT,GPER1,SYNM,NTRK2,GPX3,SOX17,LASP1,LEP,EFNB2,EGFR,TIMP3,NANS,SERPINE1,ENG
Disease	umls:C0206651	Sarcoma, Clear Cell	DisGeNET Curated	0.5527	1000	17.46	155.6	6	38	S100A1,FOS,IGF2,GDNF,KIT,EGFR
Disease	umls:C0279702	Conventional (Clear Cell) Renal Cell Carcinoma	DisGeNET Curated	0.5637	1000	17.67	157.5	22	367	KDM5C,PIK3CB,AMOT,MME,KDM6A,VDR,VEGFA,SGK1,CP,SMARCA1,PNCK,SOS1,SPAG4,ITGA5,KDR,KIT,GPX3,C22orf29,EGFR,TIMP3,SCARB1,SERPINE1
Disease	umls:C0521158	Recurrent tumor	DisGeNET BeFree	0.5912	1000	18.22	162.4	20	320	MCM2,PIK3CB,SCD,FGF2,VEGFA,VEGFC,CERK,NCOR2,HSPB6,CTSL,TNFSF10,DAG1,TNFRSF10D,PTGS2,KDR,KIT,TEK,TGM2,EGFR,TIMP3
Disease	umls:C1519670	Tumor Angiogenesis	DisGeNET BeFree	0.5925	1000	18.22	162.4	25	443	MELTF,NDRG1,PIK3CB,FGF2,VEGFA,FLT1,GIT1,IARS,FOS,APOA1,AQP1,SLC16A1,SLPI,SOS1,SP1,PTGS2,PTX3,KDR,SOX17,TEK,EGFR,TIMP3,SERPINE1,ELF4,ENG
Disease	umls:C0039590	Testicular Neoplasms	DisGeNET Curated	0.5942	1000	18.22	162.4	9	86	VEGFA,FLT1,IGF2,CTSL,INHA,GDNF,KDR,KIT,EGFR
Disease	umls:C0206733	Strawberry nevus of skin	DisGeNET BeFree	0.6329	1000	19.26	171.7	5	26	VEGFA,FLT1,SLC2A1,IGF2,KDR
Disease	umls:C0280785	Diffuse Astrocytoma	DisGeNET BeFree	0.6382	1000	19.26	171.7	6	39	VEGFA,FLT1,BCL6,PTGS2,EGFR,TIMP3
Disease	umls:C0546837	Malignant neoplasm of esophagus	DisGeNET Curated	0.6421	1000	19.26	171.7	30	575	CDKN1C,PDE4D,ABL1,PIK3CB,SLC35A2,FGF2,FBXO32,ALOX15B,VEGFA,VEGFC,HSPG2,LIN28B,RNF19A,FAS,AKAP12,IGF2,STC2,SLC19A1,C2orf40,CTSL,TNFSF10,DAG1,PTGS2,BNIP3,SLC38A3,F2RL3,SOX17,EGFR,TIMP3,ENG
Disease	umls:C0024117	Chronic Obstructive Airway Disease	DisGeNET Curated	0.6493	1000	19.29	171.9	27	497	CDKN1C,PDE4D,ACTG2,WNT4,SERPINE2,MAVS,FGF2,VEGFA,FLT1,CHERP,CRAT,AKAP12,IL11,ADAM19,PTGS2,PTX3,KDR,KIT,ADIPOR2,LEP,EGFR,BRD4,SCARB1,SERPINE1,LRP5,IL1RL1,TNNT2
Disease	umls:C0948380	Colorectal cancer metastatic	DisGeNET BeFree	0.6569	1000	19.29	171.9	14	186	ACTG2,FCGR2B,PIK3CB,VEGFA,FLT1,PIK3R3,SLC2A1,SLC19A1,SOS1,MYH11,TNFRSF10B,PTGS2,CHPT1,EGFR
Disease	umls:C0024437	Macular degeneration	DisGeNET BeFree	0.66	1000	19.29	171.9	8	70	VEGFA,FLT1,CP,ARMS2,SERPING1,KDR,TIMP3,LRP5
Disease	umls:C0341858	Endometriosis of uterus	DisGeNET BeFree	0.6655	1000	19.29	171.9	7	54	FGF2,VEGFA,KHSRP,SOS1,PTGS2,DUSP6,TGM2
Disease	umls:C0024214	Lymphangiectasis	DisGeNET BeFree	0.6696	1000	19.29	171.9	3	7	VEGFA,VEGFC,KDR
Disease	umls:C1368683	Epithelioma	DisGeNET BeFree	0.6709	1000	19.29	171.9	18	276	S100A1,VEGFA,VEGFC,FLT1,SGK1,HIPK2,FAS,SOS1,SP1,ADAM15,TNFRSF10B,PTGS2,JAG2,KDR,KIT,LEP,EGFR,SERPINE1
Disease	umls:C0334583	Pilocytic Astrocytoma	DisGeNET Curated	0.7035	1000	20.09	179	9	88	PIK3CB,VEGFA,FLT1,HIPK2,KDR,KIT,NTRK2,EGFR,HEY2
Disease	umls:C0019348	Herpes Simplex Infections	DisGeNET BeFree	0.7327	1000	20.44	182.2	27	501	ABL1,S100A1,FCGR2B,PIK3CB,FGF2,VEGFA,FAS,CRAT,SLC6A8,SLPI,SMARCA1,SP1,MYH9,TNFSF10,TNFRSF10B,GDNF,PTGS2,JAG2,CHPT1,TPPP,TEK,LIFR,CLDN11,TIE1,EGFR,NANS,BRD4
Disease	umls:C0023895	Liver diseases	DisGeNET Curated	0.7327	1000	20.44	182.2	27	501	DDAH1,ACTA2,ATP8B1,PIK3CB,VDR,VEGFA,FLNA,CP,APOA1,FAS,IGF2,WDR11,SLPI,IL11,TNFSF10,PTGS2,DDX3X,IL1R2,KDR,IL18BP,LEP,EGFR,TIMP3,CD36,SLC25A13,TREM1,SERPIND1
Disease	umls:C0006118	Brain Neoplasms	DisGeNET Curated	0.7382	1000	20.44	182.2	30	580	PHLDA2,ADARB1,FABP3,PIK3CB,FGF2,MERTK,VEGFA,FLT1,FAS,SLC2A1,IGF2BP1,IGF2,IL2RG,CTSL,TNFSF10,SIRPA,TNFRSF10B,BCL6,ITGA5,GDNF,CHPT1,KDR,KIT,IMMT,NTRK2,TEK,LEP,TGM2,EGFR,SERPINE1
Disease	umls:C0740391	Middle Cerebral Artery Occlusion	DisGeNET BeFree	0.7392	1000	20.44	182.2	10	107	FGF2,VEGFA,ADAMTS1,STC2,GDNF,PTGS2,KDR,F2RL3,TEK,SERPINE1
Disease	umls:C0043094	Weight Gain	DisGeNET Curated	0.764	1000	20.44	182.2	9	89	PCYOX1,SESTD1,IGFBP5,PALLD,IQGAP1,NID1,ZWILCH,LEP,CD36
Disease	umls:C0206681	Adenocarcinoma, Clear Cell	DisGeNET Curated	0.764	1000	20.44	182.2	9	89	KDM5C,PIK3CB,KDM6A,VEGFA,SP1,GDNF,PTGS2,EGFR,SERPINE1
Disease	umls:C2750995	Cardiomyopathy, Dilated, 1DD	DisGeNET Curated	0.7796	1000	20.44	182.2	2	2	RBM20,TNNT2
Disease	umls:C0020312	Hydrothorax	DisGeNET BeFree	0.7796	1000	20.44	182.2	2	2	VEGFA,EGFR
Disease	umls:C0005396	Bile Duct Neoplasms	DisGeNET Curated	0.7796	1000	20.44	182.2	2	2	PTGS2,EGFR
Disease	umls:C0496779	Malignant neoplasm of appendix	DisGeNET BeFree	0.7796	1000	20.44	182.2	2	2	VEGFA,KDR
Disease	umls:C0334400	Sclerosing stromal tumor	DisGeNET BeFree	0.7796	1000	20.44	182.2	2	2	VEGFA,FLT1
Disease	umls:C1835084	Megaduodenum and/or Megacystis	DisGeNET Curated	0.7796	1000	20.44	182.2	2	2	ACTG2,MYH11
Disease	umls:C0042781	Visceral Myopathy	DisGeNET Curated	0.7796	1000	20.44	182.2	2	2	ACTG2,RBPMS2
Disease	umls:C0494165	Secondary malignant neoplasm of liver	DisGeNET BeFree	0.7909	1000	20.59	183.6	25	452	CKB,NDRG1,PIK3CB,MME,VEGFA,FLNA,FLT1,SLC6A8,IGF2,TNFSF10,TNFRSF10B,ITGA5,PTGS2,KDR,KIT,SASH1,NTRK2,DUSP6,TEK,S1PR1,CEMIP,EGFR,TIMP3,BRD4,SERPINE1
Disease	umls:C1519214	Secondary Glioblastoma	DisGeNET BeFree	0.7953	1000	20.59	183.6	4	16	KDR,KIT,EGFR,TIMP3
Disease	umls:C0036421	Systemic Scleroderma	DisGeNET Curated	0.8217	1000	20.94	186.6	28	531	ABL1,SERPINE2,PIK3CB,FGF2,VEGFA,FLT1,RNF19A,FOS,FAS,IGFBP5,WDR11,SLPI,CTSV,SOS1,SP1,TNFSF10,SRF,GATA6,ITGA5,PTGS2,DES,KCNA5,PTX3,KDR,GRB10,TIMP3,SERPINE1,ENG
Disease	umls:C0007124	Noninfiltrating Intraductal Carcinoma	DisGeNET Curated	0.826	1000	20.94	186.6	18	281	S100A1,PIK3CB,MME,VEGFA,FLOT2,FLT1,SLC2A1,NCOR2,SOS1,BCL6,PTGS2,BNIP3,ADIPOR2,DUSP6,TIE1,EGFR,PDZK1IP1,SERPINE1
Disease	umls:C0039101	synovial sarcoma	DisGeNET Curated	0.8281	1000	20.94	186.6	13	169	PIK3CB,DERL3,VEGFA,RNF19A,IGF2,SMARCA1,SOS1,INHA,BCL6,GDNF,KIT,EGFR,NANS
Disease	umls:C0282612	Prostatic Intraepithelial Neoplasias	DisGeNET Curated	0.8286	1000	20.94	186.6	11	128	S100A1,NDRG1,PIK3CB,MME,FLT1,SGK1,FAS,AKAP12,IGF2,PTGS2,EGFR
Disease	umls:C0349782	Ischemic cardiomyopathy	DisGeNET BeFree	0.8748	1000	21.88	195	8	73	CITED2,VEGFA,FLNC,IGF2,TEK,CD36,SERPINE1,TNNT2
Disease	umls:C0023467	Leukemia, Myelocytic, Acute	DisGeNET Curated	0.8764	1000	21.88	195	67	1659	CDKN1C,ABCA3,ABL1,ACPP,MCM2,CITED2,HOXB8,NDRG1,FCGR2B,PIK3CB,TPP1,SCN4A,FGF2,MME,MERTK,MN1,VDR,VEGFA,VEGFC,FLNA,FLT1,RNF19A,SGK1,FOS,PIK3R3,HIPK2,FAS,AKAP12,KHSRP,IGF2,CSF2RB,ULBP1,SOS1,DAB2IP,MYH9,MYH11,TNFSF10,BCORL1,GATA1,FXYD6,SIRPA,TNFRSF10D,TNFRSF10B,GDNF,PTGS2,SOX7,GLUL,KDR,KIT,TET3,SOX17,GRB10,TEK,CBS,LEP,TFR2,TGM2,TIE1,EGFR,NANS,BRD4,CD36,GYS1,H1F0,ELF4,IL1RL1,ENG
Disease	umls:C0003873	Rheumatoid Arthritis	DisGeNET Curated	0.8986	1000	22.16	197.5	66	1630	DDAH1,ACTN1,S100A1,FCGR2B,PIK3CB,QPCT,FADS2,FGF2,FLRT2,VDR,VEGFA,VEGFC,FLT1,RNF19A,FOS,PIK3R3,NCKIPSD,CP,APOA1,FAS,AQP1,IGF2,IGFBP4,IGFBP5,WDR11,STC2,SLC19A1,SLPI,SDC3,IL2RG,CTSL,SOS1,IL11,SP1,TNFSF10,ADAM15,SRF,TNFRSF10D,TNFRSF10B,BCL6,ITGA5,GDNF,PTGS2,GATSL3,IL1R2,GLDC,PTX3,KDR,ADIPOR2,JAM3,IL18BP,TEK,S1PR1,LEP,CDC42EP1,TGFB3,EFNB1,EFNB2,TIE1,EGFR,TIMP3,CD36,SERPINE1,TREM1,LRP5,CALCRL
Disease	umls:C1961121	Congenital vascular anomaly	DisGeNET BeFree	0.9037	1000	22.16	197.5	5	28	VEGFA,FLNA,SLC2A1,TEK,ENG
Disease	umls:C0029422	Osteochondrodysplasias	DisGeNET Curated	0.9037	1000	22.16	197.5	5	28	VEGFA,HSPG2,FLNA,FLT1,KDR
Disease	umls:C0036572	Seizures	DisGeNET Curated	0.9474	1000	23.1	205.9	28	536	EPRS,KDM5C,ADGRG1,PIK3CB,TPP1,FGF2,FLNA,FOS,CP,APOA1,SLC1A3,SLC2A1,SLC6A8,SLPI,ATP1A2,CNNM2,UGGT1,SRF,GDNF,PTGS2,GLUL,IMMT,DUSP6,LEP,TGM2,EGFR,SERPINE1,LY6E
Disease	umls:C0032987	Ectopic Pregnancy	DisGeNET Curated	0.9572	1000	23.2	206.8	6	42	VEGFA,LIN28B,IGF2,IGFBP4,LIFR,TGM2
Disease	umls:C0025286	Meningioma	DisGeNET Curated	0.989	1000	23.83	212.4	22	383	MCM2,S100A1,PIK3CB,FGF2,TXNDC16,VEGFA,FOS,APOA1,AQP1,IGF2BP1,IGF2,IGFBP5,SMARCA1,CTSL,BCL6,PTGS2,TCN2,CBS,TGM2,EGFR,TIMP3,SERPINE1
Disease	umls:C0206658	Smooth Muscle Tumor	DisGeNET Curated	1.018	1000	24.31	216.7	4	17	NDRG1,SLC2A1,IGF2,KIT
Disease	umls:C0020981	Angioimmunoblastic Lymphadenopathy	DisGeNET Curated	1.028	1000	24.31	216.7	7	58	MME,VEGFA,NCKIPSD,BCL6,KDR,TEK,ENG
Disease	umls:C0027859	Acoustic Neuroma	DisGeNET Curated	1.028	1000	24.31	216.7	7	58	FGF2,VEGFA,AQP1,GDNF,PTGS2,LIMK1,EGFR
Disease	umls:C0024668	Mammary Neoplasms, Experimental	DisGeNET Curated	1.036	1000	24.31	216.7	12	152	ADCY5,PIK3R1,SCD,SGK1,AQP1,TNFSF10,DES,RASGRF2,DUSP6,S1PR1,EGFR,SCARB1
Disease	umls:C0024441	Macular Holes	DisGeNET BeFree	1.049	1000	24.31	216.7	3	8	VEGFA,FAS,TNFSF10
Disease	umls:C0862824	Lung cancer stage I	DisGeNET BeFree	1.049	1000	24.31	216.7	3	8	VEGFA,SP1,EGFR
Disease	umls:C0153690	Secondary malignant neoplasm of bone	DisGeNET BeFree	1.052	1000	24.31	216.7	18	287	CITED2,FGF2,VDR,VEGFA,ADAMTS1,FAS,SOS1,IL11,TNFSF10,SRF,DAG1,ITGA5,PTGS2,PTX3,KDR,KIT,EGFR,SERPINE1
Disease	umls:C0035412	Rhabdomyosarcoma	DisGeNET Curated	1.055	1000	24.31	216.7	21	360	CDKN1C,PIK3CB,MERTK,VEGFA,FLT1,RNF19A,IGF2BP1,IGF2,SMARCA1,SOS1,SP1,TNFRSF10B,PTGS2,DES,CHPT1,KDR,KIT,WASF1,LIFR,EGFR,SERPINE1
Disease	umls:C0158570	Vascular anomaly	DisGeNET BeFree	1.068	1000	24.36	217.1	5	29	VEGFA,VEGFC,TEK,TIE1,ENG
Disease	umls:C1335302	Pancreatic Ductal Adenocarcinoma	DisGeNET BeFree	1.072	1000	24.36	217.1	29	567	PLAC8,S100A1,NDRG1,PIK3CB,PIK3R1,MME,VEGFA,VEGFC,DEPTOR,RNF19A,PNKD,AKAP12,IGF2,SLPI,PALLD,TNFSF10,GATA6,TNFRSF10B,PTGS2,JAG2,IL1R2,C22orf29,LASP1,TGM2,EGFR,TIMP3,BRD4,ELF4,TPBG
Disease	umls:C0206659	Embryonal Carcinoma	DisGeNET BeFree	1.084	1000	24.36	217.1	13	174	HOXB8,QPCT,FGF2,PODXL,FAS,CRAT,IGF2,TNFRSF10B,GDNF,DES,KIT,SOX17,EGFR
Disease	umls:C0042345	Varicosity	DisGeNET Curated	1.087	1000	24.36	217.1	6	43	VEGFA,FLT1,DES,KDR,SYNM,TIMP3
Disease	umls:C0340427	Familial dilated cardiomyopathy	DisGeNET Curated	1.087	1000	24.36	217.1	6	43	MEF2A,SUN2,RBM20,GATA6,DES,TNNT2
Disease	umls:C0747845	early pregnancy	DisGeNET BeFree	1.208	1000	26.93	240	10	114	VDR,VEGFA,SLC2A1,PROK1,BCL6,KDR,SLC38A3,EGFR,SERPINE1,CALCRL
Disease	umls:C0020505	Hyperphagia	DisGeNET Curated	1.23	1000	27.27	243	6	44	HSPG2,SDC3,DAG1,NTRK2,LEP,LY6E
Disease	umls:C1261473	Sarcoma	DisGeNET Curated	1.253	1000	27.63	246.2	35	737	CDKN1C,ABL1,ADARB1,MEF2A,S100A1,PIK3CB,FGF2,MME,VEGFA,VEGFC,FLOT2,FLT1,LIN28B,FOS,FAS,IGF2BP1,IGF2,CSF2RB,IL2RG,SLK,TNFSF10,TNFRSF10B,ITGA5,GDNF,PTGS2,DES,F11R,KDR,KIT,TEK,EGFR,NANS,SERPINE1,PALM,ENG
Disease	umls:C0035309	Retinal Diseases	DisGeNET Curated	1.278	1000	27.88	248.5	18	292	HEXB,MEF2A,FGF2,MERTK,VDR,VEGFA,VEGFC,AMD1,APOA1,SLC2A1,SLC6A6,PTGS2,GLUL,KDR,TEK,EFNB2,TIMP3,SERPINE1
Disease	umls:C1266119	Solitary fibrous tumor	DisGeNET Curated	1.28	1000	27.88	248.5	4	18	S100A1,IGF2,BCL6,KIT
Disease	umls:C0334590	Anaplastic Oligodendroglioma	DisGeNET Curated	1.284	1000	27.88	248.5	11	135	FGF2,VEGFA,FLT1,SLC2A1,PTGS2,DES,CHPT1,KIT,SOX17,EGFR,LRP5
Disease	umls:C0152171	Idiopathic pulmonary hypertension	DisGeNET Curated	1.294	1000	27.96	249.2	15	222	FGF2,FBXO32,VEGFA,SLC16A1,SLPI,HYAL2,GATA6,BMPR2,KCNA5,TEK,LEP,LIMK1,BRD4,SERPINE1,ENG
Disease	umls:C0022602	Actinic keratosis	DisGeNET BeFree	1.354	1000	29.1	259.4	8	78	VDR,HIPK2,FAS,SLC2A1,TNFSF10,INPP5A,PTGS2,EGFR
Disease	umls:C0020615	Hypoglycemia	DisGeNET Curated	1.363	1000	29.15	259.8	11	136	CKB,PIK3CB,VEGFA,ERO1A,SLC2A1,IGF2,SLC16A1,CHPT1,KDR,KIT,TGM2
Disease	umls:C1512409	Hepatocarcinogenesis	DisGeNET BeFree	1.407	1000	29.93	266.8	25	471	ADARB1,SLC9A3R2,NDRG1,PIK3CB,HSPG2,LIN28B,FOS,AKAP12,IGDCC4,IGF2BP1,IGF2,SMARCA1,SOS1,TNFSF10,SRF,TRIM24,PTGS2,DDX3X,SOX7,BLCAP,GLUL,TGM2,EGFR,SERPINE1,SERPIND1
Disease	umls:C0023269	leiomyosarcoma	DisGeNET Curated	1.472	1000	31.14	277.6	10	117	USP18,ACTG2,PIK3CB,VEGFA,IGF2,BCL6,PTGS2,DES,KIT,SERPINE1
Disease	umls:C0032460	Polycystic Ovary Syndrome	DisGeNET Curated	1.483	1000	31.22	278.2	21	370	MCM2,ADARB1,MEF2A,PIK3CB,PIK3R1,MGAT5B,VDR,VEGFA,FOS,APOA1,IGF2,INHA,GATA6,PTGER3,LPIN1,LEP,LIFR,CD36,ERRFI1,SERPINE1,LRP5
Disease	umls:C0205696	Anaplastic carcinoma	DisGeNET BeFree	1.531	1000	31.36	279.5	7	62	PIK3CB,VEGFA,TNFSF10,SRF,TIE1,EGFR,TIMP3
Disease	umls:C0024667	Animal Mammary Neoplasms	DisGeNET Curated	1.534	1000	31.36	279.5	11	138	ADCY5,PIK3R1,SCD,SGK1,AQP1,DES,RASGRF2,DUSP6,S1PR1,EGFR,SCARB1
Disease	umls:C0042373	Vascular Diseases	DisGeNET Curated	1.536	1000	31.36	279.5	20	346	PDE4D,ACTA2,S1PR2,S100A1,FGF2,FBXO32,VEGFA,FLNA,FOS,APOA1,CRAT,IGFBP5,SLPI,SRF,PTGS2,BMPR2,KDR,CBS,SERPINE1,ENG
Disease	umls:C0024221	Lymphangioma	DisGeNET BeFree	1.542	1000	31.36	279.5	3	9	VEGFA,VEGFC,KDR
Disease	umls:C0162291	Retinal ischemia	DisGeNET BeFree	1.542	1000	31.36	279.5	3	9	VEGFA,FLT1,SERPINE1
Disease	umls:C0267055	Erosive esophagitis	DisGeNET BeFree	1.542	1000	31.36	279.5	3	9	VEGFA,GDNF,PTGS2
Disease	umls:C0338488	Alternating hemiplegia of childhood	DisGeNET Curated	1.542	1000	31.36	279.5	3	9	SLC1A3,SLC2A1,ATP1A2
Disease	umls:C0741923	cardiac event	DisGeNET BeFree	1.558	1000	31.45	280.3	6	46	SCD,CP,PTX3,CD36,SERPINE1,TNNT2
Disease	umls:C0152013	Adenocarcinoma of lung (disorder)	DisGeNET Curated	1.562	1000	31.45	280.3	37	803	ABL1,ACTA2,S100A1,PIK3CB,FGF2,SLC25A23,VDR,VEGFA,VEGFC,CERK,RNF19A,FOS,PIK3R3,LMTK2,APOA1,FAS,AQP3,IGF2,SH3PXD2A,SMARCA1,SP1,TNFSF10,INHBA,GATA6,PTGS2,JAG2,NECTIN4,KDR,NNAT,KIT,IMMT,NTRK2,DUSP6,C22orf29,TGFB3,EGFR,EMX2
Disease	umls:C0151514	Atrophic condition of skin	DisGeNET BeFree	1.569	1000	31.45	280.3	10	118	FGF2,FBXO32,AMD1,SLC2A1,IGF2,TNFSF10,PTGS2,DES,KDR,SYNM
Disease	umls:C0004096	Asthma	DisGeNET Curated	1.579	1000	31.5	280.8	48	1122	CPA4,PDE4D,ACTA1,ACTG2,S100A1,SERPINE2,FCGR2B,PIK3CB,PIK3R1,FADS2,FGF2,VDR,VEGFA,FLNC,FOS,APOA1,FAS,CRAT,NCOR2,HSPB6,SLPI,IL11,SP1,CYP2J2,TNFSF10,GATA1,DAG1,TNFRSF10B,PTGER3,PTGS2,KCNA5,MED22,KCNMB1,SERPING1,KDR,KIT,NTF4,GPX3,S1PR1,LEP,IKZF4,LIFR,TGM2,EGFR,TIMP3,BRD4,SERPINE1,IL1RL1
Disease	umls:C0242383	Age related macular degeneration	DisGeNET Curated	1.589	1000	31.55	281.2	20	347	SYN3,PIK3CB,FADS2,FGF2,MERTK,VEGFA,VEGFC,AMD1,FLT1,CP,PROK1,ARMS2,SERPING1,KDR,TFR2,TIMP3,CD36,SCARB1,SERPINE1,LRP5
Disease	umls:C0036341	Schizophrenia	DisGeNET Curated	1.607	1000	31.75	283	61	1514	PDE4D,TSPAN18,KREMEN1,SYN3,ADARB1,FABP3,CKB,PIK3CB,QPCT,CCDC86,VDR,VEGFA,HSPG2,CHERP,SHMT2,CP,FAS,SLC1A3,IGF2,CSF2RB,WDR11,SH3PXD2A,SMARCA1,PPP1R16B,CADPS2,IL2RG,SOS1,SP1,HCAR2,MYH9,CNNM2,NDE1,KIAA0513,INPP5A,FXYD6,BCL9,PTGER3,GDNF,PTGS2,STT3A,JAG2,CHPT1,SYT11,GLUL,KDR,IMMT,NTRK2,TPPP,GRB10,LASP1,CBS,LEP,TGM2,CLDN11,EFNB2,P2RX1,APOL4,TREM1,SLC38A7,CGNL1,EMX2
Disease	umls:C0878544	Cardiomyopathies	DisGeNET Curated	1.631	1000	32.08	285.9	23	424	ACTA1,ACTA2,MEF2A,ADCY5,S100A1,SCD,VCL,VEGFA,FAS,RBM20,IGF2,SOS1,SRF,DAG1,PTGS2,DES,KDR,JPH2,MYOF,KLF10,CD36,GYS1,TNNT2
Disease	umls:C0009404	Colorectal Neoplasms	DisGeNET Curated	1.668	1000	32.5	289.7	32	666	ABCA3,MCMBP,MGLL,SERPINE2,NDRG1,PIK3CB,FADS2,RASAL1,ALOX15B,VEGFA,VEGFC,FLNC,ADAMTS1,SLC2A1,NCOR2,IGF2,SLC19A1,CTSL,SOS1,TNFSF10,TNFRSF10B,PTGS2,SOX7,CHPT1,KDR,SLC38A3,CA12,TCN2,SOX17,PTPRU,EGFR,CDH5
Disease	umls:C0334533	Arteriovenous hemangioma	DisGeNET BeFree	1.692	1000	32.5	289.7	5	32	FGF2,VEGFA,SLPI,TEK,ENG
Disease	umls:C0085083	Ovarian Hyperstimulation Syndrome	DisGeNET Curated	1.692	1000	32.5	289.7	5	32	WNT4,VEGFA,IGF2,PTGS2,KDR
Disease	umls:C0015302	External exotoses	DisGeNET BeFree	1.692	1000	32.5	289.7	5	32	FGF2,VDR,NCOR2,ADAM15,LEP
Disease	umls:C0032969	Pregnancy in Diabetics	DisGeNET BeFree	1.692	1000	32.5	289.7	5	32	FGF2,NCKIPSD,SLC2A1,IGF2,LEP
Disease	umls:C0023440	Acute Erythroblastic Leukemia	DisGeNET Curated	1.711	1000	32.73	291.7	13	183	ABL1,HOXB8,PIK3CB,VEGFA,AQP1,IL11,GATA1,PTGS2,KIT,LEP,TFR2,EGFR,ELF4
Disease	umls:C0023890	Liver Cirrhosis	DisGeNET Curated	1.721	1000	32.76	292	28	558	HEXB,DDAH1,ACTA2,MCM2,ADARB1,PIK3CB,FGF2,VDR,VEGFA,FLT1,APOA1,FAS,AQP1,IGF2,SOS1,BCL9,PTGS2,CHPT1,ADIPOR2,CBS,TFR2,TGM2,KLF10,EGFR,TIMP3,CD36,SERPINE1,RXFP1
Disease	umls:C0243038	Carcinoma, Lewis Lung	DisGeNET Curated	1.871	1000	35.35	315.1	8	82	AMOT,VEGFA,FLT1,IL2RG,ITGA5,PTGER3,PTGS2,EGFR
Disease	umls:C0333463	Senile Plaques	DisGeNET Curated	1.874	1000	35.35	315.1	16	254	S100A1,MELTF,MME,PIK3R3,APLP1,APOA1,PNKD,KHSRP,IGF2,HSPB6,CTF1,PTGS2,SERPING1,LEP,SERPINE1,TREM1
Disease	umls:C0010606	Adenoid Cystic Carcinoma	DisGeNET Curated	1.885	1000	35.41	315.6	13	185	S100A1,KDM6A,VEGFA,HSPG2,AQP1,AQP3,TNFSF10,BCORL1,KIT,NTRK2,EGFR,ENG,CDH5
Disease	umls:C0029928	Ovarian Diseases	DisGeNET Curated	1.915	1000	35.64	317.6	15	231	FCGR2B,VDR,VEGFA,ADAMTS1,IARS,FOS,APOA1,PNKD,SLC2A1,IGF2,PROK1,GATA6,LEP,ERRFI1,SERPINE1
Disease	umls:C0002793	Anaplasia	DisGeNET Curated	1.915	1000	35.64	317.6	15	231	FGF2,CNN1,VEGFA,IGF2,SOS1,ADAM15,GATA6,KCNA5,KIT,TEK,EGFR,BRD4,RBPMS2,SERPINE1,HEY2
Disease	umls:C3714619	Insulin resistance syndrome	DisGeNET BeFree	1.949	1000	35.81	319.2	6	48	CP,ADIPOR2,LEP,CD36,GYS1,SERPINE1
Disease	umls:C0678213	Complete hydatidiform mole	DisGeNET Curated	1.949	1000	35.81	319.2	5	33	CDKN1C,PEG3,PHLDA2,IGF2,EGFR
Disease	umls:C0015230	Exanthema	DisGeNET Curated	1.95	1000	35.81	319.2	16	255	ACPP,CKB,MME,HSPG2,FLT1,CP,APOA1,BCL6,PTGS2,LPIN1,SERPING1,KDR,IMMT,GPX3,OCRL,EGFR
Disease	umls:C0010278	Craniosynostosis	DisGeNET Curated	2.014	1000	36.51	325.4	10	122	S100A1,FGF2,PORCN,IL11,PTGS2,DLX5,TGFB3,EFNB1,EGFR,LRP5
Disease	umls:C0027726	Nephrotic Syndrome	DisGeNET Curated	2.014	1000	36.51	325.4	10	122	FGF2,VEGFA,FLT1,APOA1,MYH9,IQGAP1,KDR,PTPRU,CMIP,SERPINE1
Disease	umls:C0018939	Hematological Disease	DisGeNET Curated	2.014	1000	36.51	325.4	10	122	ABL1,CKB,MERTK,VEGFA,HSPG2,FAS,CYP2J2,GATA1,TEK,EGFR
Disease	umls:C0023470	Myeloid Leukemia	DisGeNET Curated	2.061	1000	37.19	331.5	24	458	ABL1,PEG3,NMUR1,PIK3CB,VEGFA,FLNA,FLT1,FOS,KHSRP,IGF2,SOS1,IL11,MYH11,TNFSF10,GATA1,PTGS2,CHPT1,KDR,KIT,LASP1,TEK,P2RX1,SMC3,IL1RL1
Disease	umls:C0278996	Cancer of Head and Neck	DisGeNET BeFree	2.07	1000	37.19	331.5	22	406	PIK3CB,FGF2,ALOX15B,VEGFA,LIN28B,FOS,LY6D,IGF2,IGFBP5,SLC19A1,SMARCA1,TNFSF10,TNFRSF10B,PTGS2,KDR,SLC38A3,GPX3,CBS,EGFR,TIMP3,NANS,SERPINE1
Disease	umls:C0007194	Hypertrophic Cardiomyopathy	DisGeNET Curated	2.09	1000	37.26	332.1	12	165	ACTA1,ACTA2,MEF2A,SCD,VCL,IARS,DES,KCNA5,JPH2,CD36,HEY2,TNNT2
Disease	umls:C1153706	Endometrial adenocarcinoma	DisGeNET BeFree	2.153	1000	37.26	332.1	9	103	FGF2,VEGFA,ADAMTS1,IGF2,IL11,INHA,PTGS2,DUSP6,EGFR
Disease	umls:C0280317	Squamous cell carcinoma of tonsil	DisGeNET BeFree	2.158	1000	37.26	332.1	3	10	SLPI,SOS1,EGFR
Disease	umls:C0280630	Uterine Carcinosarcoma	DisGeNET BeFree	2.158	1000	37.26	332.1	3	10	VEGFA,KIT,EGFR
Disease	umls:C1704376	Uterine Corpus Carcinosarcoma	DisGeNET BeFree	2.158	1000	37.26	332.1	3	10	VEGFA,KIT,EGFR
Disease	umls:C0399526	Class III malocclusion	DisGeNET BeFree	2.158	1000	37.26	332.1	3	10	ADAMTS1,DUSP6,TGM2
Disease	umls:C0021655	Insulin Resistance	DisGeNET Curated	2.17	1000	37.26	332.1	6	49	PIK3R1,CTF1,GPX3,LEP,EGFR,CD36
Disease	umls:C0949658	Cardiomyopathy, Hypertrophic, Familial	DisGeNET Curated	2.17	1000	37.26	332.1	6	49	ACTA2,FLNC,DES,IMMT,JPH2,TNNT2
Disease	umls:C0011644	Scleroderma	DisGeNET BeFree	2.198	1000	37.26	332.1	12	166	SERPINE2,PIK3CB,FGF2,VEGFA,RNF19A,SP1,ITGA5,PTGS2,DES,TIMP3,SERPINE1,ENG
Disease	umls:C0151864	Disorder of pregnancy	DisGeNET BeFree	2.232	1000	37.26	332.1	2	3	PAPPA2,LEP
Disease	umls:C0442887	Septal hypertrophy	DisGeNET BeFree	2.232	1000	37.26	332.1	2	3	VEGFA,CD36
Disease	umls:C1608393	Megacystis microcolon intestinal hypoperistalsis syndrome	DisGeNET Curated	2.232	1000	37.26	332.1	2	3	ACTG2,MYH11
Disease	umls:C1858805	Vohwinkel Syndrome, Variant Form	DisGeNET Curated	2.232	1000	37.26	332.1	2	3	VEGFA,KDR
Disease	umls:C0730328	Central Serous Chorioretinopathy	DisGeNET BeFree	2.232	1000	37.26	332.1	2	3	SERPINE1,CDH5
Disease	umls:C1258085	Barrett Epithelium	DisGeNET BeFree	2.232	1000	37.26	332.1	2	3	VEGFA,GATA6
Disease	umls:C2675211	EPISODIC ATAXIA, TYPE 6 (disorder)	DisGeNET Curated	2.232	1000	37.26	332.1	2	3	SLC1A3,SLC38A7
Disease	umls:C0334608	Angiomatous Meningioma	DisGeNET BeFree	2.232	1000	37.26	332.1	2	3	VEGFA,KDR
Disease	umls:C0206734	Hemangioblastoma	DisGeNET Curated	2.234	1000	37.26	332.1	5	34	NDRG1,VEGFA,AQP1,SLC2A1,EGFR
Disease	umls:C0039445	Hereditary hemorrhagic telangiectasia	DisGeNET Curated	2.345	1000	38.47	342.8	4	21	VEGFA,SLPI,BMPR2,ENG
Disease	umls:C0205697	Carcinoma, Spindle-Cell	DisGeNET BeFree	2.345	1000	38.47	342.8	4	21	SLC9A3R2,KIT,EGFR,ENG
Disease	umls:C0023223	Leg Ulcer	DisGeNET BeFree	2.345	1000	38.47	342.8	4	21	SCD,VEGFA,SOS1,SERPINE1
Disease	umls:C0007125	Carcinoma, Ehrlich Tumor	DisGeNET BeFree	2.345	1000	38.47	342.8	4	21	VAT1,VEGFA,SLC2A1,CHPT1
Disease	umls:C0035126	Reperfusion Injury	DisGeNET Curated	2.353	1000	38.47	342.8	8	85	FGF2,FOS,SLPI,ITGA5,PTGS2,KDR,EFNB2,CD36
Disease	umls:C0035335	Retinoblastoma	DisGeNET Curated	2.373	1000	38.64	344.4	24	463	CDKN1C,ABL1,MCM2,PIK3CB,FGF2,SLC25A23,VEGFA,FLT1,PIK3R3,ARID3B,STC2,SLC19A1,SMARCA1,SP1,BCORL1,BCL6,PTGS2,DDX3X,KDR,KIT,GRB10,LEP,EGFR,H1F0
Disease	umls:C0019284	Diaphragmatic Hernia	DisGeNET Curated	2.41	1000	39.09	348.4	6	50	MEF2A,FGF2,IGF2,GATA6,SOX7,EFNB1
[truncated: 346 more rows]

[truncated: 2 more sheets: Tab6 Overlap pathways, Tab7 TFBM sign sites]
